# Supplementary material for: Antitoxin CrlA of CrlTA Toxin–Antitoxin System in a Clinical Isolate Pseudomonas aeruginosa Inhibits Lytic Phage Infection
Source: Front Microbiol. 2022 May 10;13:892021. doi: 10.3389/fmicb.2022.892021 (PMC9127804; doi:10.3389/fmicb.2022.892021)
Supplement: Supplementary file 2 [file Table_1.XLS]

## Sheet: Export
Table S2 Searching for the CrlA homologus in Pseudomonas genome database.
Query Seq Identifer	Query Start	Query Stop	Locus Tag (Subject)	Subject Product Name	Subject Replicon Name	Subject Start	Subject Stop	Alignment Length	% Identity	E-value	Gaps	Mismatches	Bit Score	Aligned part of query sequence	Aligned part of subject sequence
CrlA	1	107	UC33_RS11415	transcriptional regulator	Pseudomonas aeruginosa FRD1 (contig-5)	1	107	107	100.0	0	0	0	198	MVKKFSDLRAQMSPEAQARVEAKAQELLAEMPLNELRQARGLSQKMLSEVLQVQQPAIAKMERRTDMYISTLRSHIEAMGGQLEVIARFPDGAVKISNFADIEEAGA	MVKKFSDLRAQMSPEAQARVEAKAQELLAEMPLNELRQARGLSQKMLSEVLQVQQPAIAKMERRTDMYISTLRSHIEAMGGQLEVIARFPDGAVKISNFADIEEAGA
CrlA	1	107	A7331_RS22825	transcriptional regulator	Pseudomonas aeruginosa PA_D5 (chromosome)	1	107	107	100.0	0	0	0	198	MVKKFSDLRAQMSPEAQARVEAKAQELLAEMPLNELRQARGLSQKMLSEVLQVQQPAIAKMERRTDMYISTLRSHIEAMGGQLEVIARFPDGAVKISNFADIEEAGA	MVKKFSDLRAQMSPEAQARVEAKAQELLAEMPLNELRQARGLSQKMLSEVLQVQQPAIAKMERRTDMYISTLRSHIEAMGGQLEVIARFPDGAVKISNFADIEEAGA
CrlA	1	107	CAY98_RS07210	transcriptional regulator	Pseudomonas aeruginosa S122_C02_RS (scaffold_95)	1	107	107	100.0	0	0	0	198	MVKKFSDLRAQMSPEAQARVEAKAQELLAEMPLNELRQARGLSQKMLSEVLQVQQPAIAKMERRTDMYISTLRSHIEAMGGQLEVIARFPDGAVKISNFADIEEAGA	MVKKFSDLRAQMSPEAQARVEAKAQELLAEMPLNELRQARGLSQKMLSEVLQVQQPAIAKMERRTDMYISTLRSHIEAMGGQLEVIARFPDGAVKISNFADIEEAGA
CrlA	1	107	IPC1018_RS29220	helix-turn-helix domain-containing protein	Pseudomonas aeruginosa DUN-013 (contigIPC1018_23.1)	1	107	107	100.0	0	0	0	198	MVKKFSDLRAQMSPEAQARVEAKAQELLAEMPLNELRQARGLSQKMLSEVLQVQQPAIAKMERRTDMYISTLRSHIEAMGGQLEVIARFPDGAVKISNFADIEEAGA	MVKKFSDLRAQMSPEAQARVEAKAQELLAEMPLNELRQARGLSQKMLSEVLQVQQPAIAKMERRTDMYISTLRSHIEAMGGQLEVIARFPDGAVKISNFADIEEAGA
CrlA	1	107	IPC1330_RS07900	helix-turn-helix domain-containing protein	Pseudomonas aeruginosa 6004 (contigIPC1330_2.1)	1	107	107	100.0	0	0	0	198	MVKKFSDLRAQMSPEAQARVEAKAQELLAEMPLNELRQARGLSQKMLSEVLQVQQPAIAKMERRTDMYISTLRSHIEAMGGQLEVIARFPDGAVKISNFADIEEAGA	MVKKFSDLRAQMSPEAQARVEAKAQELLAEMPLNELRQARGLSQKMLSEVLQVQQPAIAKMERRTDMYISTLRSHIEAMGGQLEVIARFPDGAVKISNFADIEEAGA
CrlA	1	107	YQ19_RS25735	transcriptional regulator	Pseudomonas aeruginosa Carb01 63 (chromosome)	1	107	107	100.0	0	0	0	198	MVKKFSDLRAQMSPEAQARVEAKAQELLAEMPLNELRQARGLSQKMLSEVLQVQQPAIAKMERRTDMYISTLRSHIEAMGGQLEVIARFPDGAVKISNFADIEEAGA	MVKKFSDLRAQMSPEAQARVEAKAQELLAEMPLNELRQARGLSQKMLSEVLQVQQPAIAKMERRTDMYISTLRSHIEAMGGQLEVIARFPDGAVKISNFADIEEAGA
CrlA	1	107	A7329_RS22670	transcriptional regulator	Pseudomonas aeruginosa PA_D21 (chromosome)	1	107	107	100.0	0	0	0	198	MVKKFSDLRAQMSPEAQARVEAKAQELLAEMPLNELRQARGLSQKMLSEVLQVQQPAIAKMERRTDMYISTLRSHIEAMGGQLEVIARFPDGAVKISNFADIEEAGA	MVKKFSDLRAQMSPEAQARVEAKAQELLAEMPLNELRQARGLSQKMLSEVLQVQQPAIAKMERRTDMYISTLRSHIEAMGGQLEVIARFPDGAVKISNFADIEEAGA
CrlA	1	107	C8257_RS25140	transcriptional regulator	Pseudomonas aeruginosa MRSN12280 (chromosome)	1	107	107	100.0	0	0	0	198	MVKKFSDLRAQMSPEAQARVEAKAQELLAEMPLNELRQARGLSQKMLSEVLQVQQPAIAKMERRTDMYISTLRSHIEAMGGQLEVIARFPDGAVKISNFADIEEAGA	MVKKFSDLRAQMSPEAQARVEAKAQELLAEMPLNELRQARGLSQKMLSEVLQVQQPAIAKMERRTDMYISTLRSHIEAMGGQLEVIARFPDGAVKISNFADIEEAGA
CrlA	1	107	IPC995_RS17230	helix-turn-helix domain-containing protein	Pseudomonas aeruginosa DUN-003B (contigIPC995_8.1)	1	107	107	100.0	0	0	0	198	MVKKFSDLRAQMSPEAQARVEAKAQELLAEMPLNELRQARGLSQKMLSEVLQVQQPAIAKMERRTDMYISTLRSHIEAMGGQLEVIARFPDGAVKISNFADIEEAGA	MVKKFSDLRAQMSPEAQARVEAKAQELLAEMPLNELRQARGLSQKMLSEVLQVQQPAIAKMERRTDMYISTLRSHIEAMGGQLEVIARFPDGAVKISNFADIEEAGA
CrlA	1	107	IPC1321_RS08905	helix-turn-helix domain-containing protein	Pseudomonas aeruginosa 5998 (contigIPC1321_2.1)	1	107	107	100.0	0	0	0	198	MVKKFSDLRAQMSPEAQARVEAKAQELLAEMPLNELRQARGLSQKMLSEVLQVQQPAIAKMERRTDMYISTLRSHIEAMGGQLEVIARFPDGAVKISNFADIEEAGA	MVKKFSDLRAQMSPEAQARVEAKAQELLAEMPLNELRQARGLSQKMLSEVLQVQQPAIAKMERRTDMYISTLRSHIEAMGGQLEVIARFPDGAVKISNFADIEEAGA
CrlA	1	107	PARN21_RS24325	transcriptional regulator	Pseudomonas aeruginosa isolate RN21 (contig_71)	1	107	107	100.0	0	0	0	198	MVKKFSDLRAQMSPEAQARVEAKAQELLAEMPLNELRQARGLSQKMLSEVLQVQQPAIAKMERRTDMYISTLRSHIEAMGGQLEVIARFPDGAVKISNFADIEEAGA	MVKKFSDLRAQMSPEAQARVEAKAQELLAEMPLNELRQARGLSQKMLSEVLQVQQPAIAKMERRTDMYISTLRSHIEAMGGQLEVIARFPDGAVKISNFADIEEAGA
CrlA	1	107	A7R78_RS05300	transcriptional regulator	Pseudomonas aeruginosa PA12GY72 (Scaffold15_1)	1	107	107	100.0	0	0	0	198	MVKKFSDLRAQMSPEAQARVEAKAQELLAEMPLNELRQARGLSQKMLSEVLQVQQPAIAKMERRTDMYISTLRSHIEAMGGQLEVIARFPDGAVKISNFADIEEAGA	MVKKFSDLRAQMSPEAQARVEAKAQELLAEMPLNELRQARGLSQKMLSEVLQVQQPAIAKMERRTDMYISTLRSHIEAMGGQLEVIARFPDGAVKISNFADIEEAGA
CrlA	1	107	CJT99_RS03540	transcriptional regulator	Pseudomonas aeruginosa env225 (contig_11)	1	107	107	100.0	0	0	0	198	MVKKFSDLRAQMSPEAQARVEAKAQELLAEMPLNELRQARGLSQKMLSEVLQVQQPAIAKMERRTDMYISTLRSHIEAMGGQLEVIARFPDGAVKISNFADIEEAGA	MVKKFSDLRAQMSPEAQARVEAKAQELLAEMPLNELRQARGLSQKMLSEVLQVQQPAIAKMERRTDMYISTLRSHIEAMGGQLEVIARFPDGAVKISNFADIEEAGA
CrlA	1	107	IPC1145_RS24315	helix-turn-helix domain-containing protein	Pseudomonas aeruginosa C8(T3532) (contigIPC1145_16.1)	1	107	107	100.0	0	0	0	198	MVKKFSDLRAQMSPEAQARVEAKAQELLAEMPLNELRQARGLSQKMLSEVLQVQQPAIAKMERRTDMYISTLRSHIEAMGGQLEVIARFPDGAVKISNFADIEEAGA	MVKKFSDLRAQMSPEAQARVEAKAQELLAEMPLNELRQARGLSQKMLSEVLQVQQPAIAKMERRTDMYISTLRSHIEAMGGQLEVIARFPDGAVKISNFADIEEAGA
CrlA	1	107	IPC1315_RS09165	helix-turn-helix domain-containing protein	Pseudomonas aeruginosa 5992 (contigIPC1315_2.1)	1	107	107	100.0	0	0	0	198	MVKKFSDLRAQMSPEAQARVEAKAQELLAEMPLNELRQARGLSQKMLSEVLQVQQPAIAKMERRTDMYISTLRSHIEAMGGQLEVIARFPDGAVKISNFADIEEAGA	MVKKFSDLRAQMSPEAQARVEAKAQELLAEMPLNELRQARGLSQKMLSEVLQVQQPAIAKMERRTDMYISTLRSHIEAMGGQLEVIARFPDGAVKISNFADIEEAGA
CrlA	1	107	ADM58_RS13990	transcriptional regulator	Pseudomonas aeruginosa 1079_PAER (contig_289)	1	107	107	100.0	0	0	0	198	MVKKFSDLRAQMSPEAQARVEAKAQELLAEMPLNELRQARGLSQKMLSEVLQVQQPAIAKMERRTDMYISTLRSHIEAMGGQLEVIARFPDGAVKISNFADIEEAGA	MVKKFSDLRAQMSPEAQARVEAKAQELLAEMPLNELRQARGLSQKMLSEVLQVQQPAIAKMERRTDMYISTLRSHIEAMGGQLEVIARFPDGAVKISNFADIEEAGA
CrlA	1	107	BHE76_RS04170	transcriptional regulator	Pseudomonas aeruginosa FA-HZ1 (chromosome)	1	107	107	100.0	0	0	0	198	MVKKFSDLRAQMSPEAQARVEAKAQELLAEMPLNELRQARGLSQKMLSEVLQVQQPAIAKMERRTDMYISTLRSHIEAMGGQLEVIARFPDGAVKISNFADIEEAGA	MVKKFSDLRAQMSPEAQARVEAKAQELLAEMPLNELRQARGLSQKMLSEVLQVQQPAIAKMERRTDMYISTLRSHIEAMGGQLEVIARFPDGAVKISNFADIEEAGA
CrlA	1	107	CSC29_RS21785	helix-turn-helix domain-containing protein	Pseudomonas aeruginosa AR442 (chromosome)	1	107	107	100.0	0	0	0	198	MVKKFSDLRAQMSPEAQARVEAKAQELLAEMPLNELRQARGLSQKMLSEVLQVQQPAIAKMERRTDMYISTLRSHIEAMGGQLEVIARFPDGAVKISNFADIEEAGA	MVKKFSDLRAQMSPEAQARVEAKAQELLAEMPLNELRQARGLSQKMLSEVLQVQQPAIAKMERRTDMYISTLRSHIEAMGGQLEVIARFPDGAVKISNFADIEEAGA
CrlA	1	107	IPC1155_RS20240	helix-turn-helix domain-containing protein	Pseudomonas aeruginosa HM293 (contigIPC1155_8.1)	1	107	107	100.0	0	0	0	198	MVKKFSDLRAQMSPEAQARVEAKAQELLAEMPLNELRQARGLSQKMLSEVLQVQQPAIAKMERRTDMYISTLRSHIEAMGGQLEVIARFPDGAVKISNFADIEEAGA	MVKKFSDLRAQMSPEAQARVEAKAQELLAEMPLNELRQARGLSQKMLSEVLQVQQPAIAKMERRTDMYISTLRSHIEAMGGQLEVIARFPDGAVKISNFADIEEAGA
CrlA	1	107	IPC1319_RS13800	helix-turn-helix domain-containing protein	Pseudomonas aeruginosa 5996 (contigIPC1319_5.1)	1	107	107	100.0	0	0	0	198	MVKKFSDLRAQMSPEAQARVEAKAQELLAEMPLNELRQARGLSQKMLSEVLQVQQPAIAKMERRTDMYISTLRSHIEAMGGQLEVIARFPDGAVKISNFADIEEAGA	MVKKFSDLRAQMSPEAQARVEAKAQELLAEMPLNELRQARGLSQKMLSEVLQVQQPAIAKMERRTDMYISTLRSHIEAMGGQLEVIARFPDGAVKISNFADIEEAGA
CrlA	1	107	ADM37_RS16145	transcriptional regulator	Pseudomonas aeruginosa 1086_PAER (scaffold_157)	1	107	107	100.0	0	0	0	198	MVKKFSDLRAQMSPEAQARVEAKAQELLAEMPLNELRQARGLSQKMLSEVLQVQQPAIAKMERRTDMYISTLRSHIEAMGGQLEVIARFPDGAVKISNFADIEEAGA	MVKKFSDLRAQMSPEAQARVEAKAQELLAEMPLNELRQARGLSQKMLSEVLQVQQPAIAKMERRTDMYISTLRSHIEAMGGQLEVIARFPDGAVKISNFADIEEAGA
CrlA	1	107	BAW61_RS22725	transcriptional regulator	Pseudomonas aeruginosa TNCF_130 (contig_118)	1	107	107	100.0	0	0	0	198	MVKKFSDLRAQMSPEAQARVEAKAQELLAEMPLNELRQARGLSQKMLSEVLQVQQPAIAKMERRTDMYISTLRSHIEAMGGQLEVIARFPDGAVKISNFADIEEAGA	MVKKFSDLRAQMSPEAQARVEAKAQELLAEMPLNELRQARGLSQKMLSEVLQVQQPAIAKMERRTDMYISTLRSHIEAMGGQLEVIARFPDGAVKISNFADIEEAGA
CrlA	1	107	C2I13_RS03495	transcriptional regulator	Pseudomonas aeruginosa WCHPA075025 (contig_1)	1	107	107	100.0	0	0	0	198	MVKKFSDLRAQMSPEAQARVEAKAQELLAEMPLNELRQARGLSQKMLSEVLQVQQPAIAKMERRTDMYISTLRSHIEAMGGQLEVIARFPDGAVKISNFADIEEAGA	MVKKFSDLRAQMSPEAQARVEAKAQELLAEMPLNELRQARGLSQKMLSEVLQVQQPAIAKMERRTDMYISTLRSHIEAMGGQLEVIARFPDGAVKISNFADIEEAGA
CrlA	1	107	IPC1112_RS27825	helix-turn-helix domain-containing protein	Pseudomonas aeruginosa C7(T3583) (contigIPC1112_17.1)	1	107	107	100.0	0	0	0	198	MVKKFSDLRAQMSPEAQARVEAKAQELLAEMPLNELRQARGLSQKMLSEVLQVQQPAIAKMERRTDMYISTLRSHIEAMGGQLEVIARFPDGAVKISNFADIEEAGA	MVKKFSDLRAQMSPEAQARVEAKAQELLAEMPLNELRQARGLSQKMLSEVLQVQQPAIAKMERRTDMYISTLRSHIEAMGGQLEVIARFPDGAVKISNFADIEEAGA
CrlA	1	107	IPC608_RS17005	helix-turn-helix domain-containing protein	Pseudomonas aeruginosa PA-CL514 (contigIPC608_7.1)	1	107	107	100.0	0	0	0	198	MVKKFSDLRAQMSPEAQARVEAKAQELLAEMPLNELRQARGLSQKMLSEVLQVQQPAIAKMERRTDMYISTLRSHIEAMGGQLEVIARFPDGAVKISNFADIEEAGA	MVKKFSDLRAQMSPEAQARVEAKAQELLAEMPLNELRQARGLSQKMLSEVLQVQQPAIAKMERRTDMYISTLRSHIEAMGGQLEVIARFPDGAVKISNFADIEEAGA
CrlA	1	107	ADE59_RS09135	transcriptional regulator	Pseudomonas aeruginosa 545_PAER (scaffold_32)	1	107	107	100.0	0	0	0	198	MVKKFSDLRAQMSPEAQARVEAKAQELLAEMPLNELRQARGLSQKMLSEVLQVQQPAIAKMERRTDMYISTLRSHIEAMGGQLEVIARFPDGAVKISNFADIEEAGA	MVKKFSDLRAQMSPEAQARVEAKAQELLAEMPLNELRQARGLSQKMLSEVLQVQQPAIAKMERRTDMYISTLRSHIEAMGGQLEVIARFPDGAVKISNFADIEEAGA
CrlA	1	107	BUI68_RS18700	transcriptional regulator	Pseudomonas aeruginosa isolate 289 (contig_131)	1	107	107	100.0	0	0	0	198	MVKKFSDLRAQMSPEAQARVEAKAQELLAEMPLNELRQARGLSQKMLSEVLQVQQPAIAKMERRTDMYISTLRSHIEAMGGQLEVIARFPDGAVKISNFADIEEAGA	MVKKFSDLRAQMSPEAQARVEAKAQELLAEMPLNELRQARGLSQKMLSEVLQVQQPAIAKMERRTDMYISTLRSHIEAMGGQLEVIARFPDGAVKISNFADIEEAGA
CrlA	1	107	DYH65_RS23375	helix-turn-helix domain-containing protein	Pseudomonas aeruginosa NCTC8058 (contig_2)	1	107	107	100.0	0	0	0	198	MVKKFSDLRAQMSPEAQARVEAKAQELLAEMPLNELRQARGLSQKMLSEVLQVQQPAIAKMERRTDMYISTLRSHIEAMGGQLEVIARFPDGAVKISNFADIEEAGA	MVKKFSDLRAQMSPEAQARVEAKAQELLAEMPLNELRQARGLSQKMLSEVLQVQQPAIAKMERRTDMYISTLRSHIEAMGGQLEVIARFPDGAVKISNFADIEEAGA
CrlA	1	107	IPC1084_RS00725	helix-turn-helix domain-containing protein	Pseudomonas aeruginosa LiP12 (contigIPC1084_1.1)	1	107	107	100.0	0	0	0	198	MVKKFSDLRAQMSPEAQARVEAKAQELLAEMPLNELRQARGLSQKMLSEVLQVQQPAIAKMERRTDMYISTLRSHIEAMGGQLEVIARFPDGAVKISNFADIEEAGA	MVKKFSDLRAQMSPEAQARVEAKAQELLAEMPLNELRQARGLSQKMLSEVLQVQQPAIAKMERRTDMYISTLRSHIEAMGGQLEVIARFPDGAVKISNFADIEEAGA
CrlA	1	107	IPC610_RS20215	helix-turn-helix domain-containing protein	Pseudomonas aeruginosa PA-CL516 (contigIPC610_9.1)	1	107	107	100.0	0	0	0	198	MVKKFSDLRAQMSPEAQARVEAKAQELLAEMPLNELRQARGLSQKMLSEVLQVQQPAIAKMERRTDMYISTLRSHIEAMGGQLEVIARFPDGAVKISNFADIEEAGA	MVKKFSDLRAQMSPEAQARVEAKAQELLAEMPLNELRQARGLSQKMLSEVLQVQQPAIAKMERRTDMYISTLRSHIEAMGGQLEVIARFPDGAVKISNFADIEEAGA
CrlA	1	107	ADF01_RS09465	transcriptional regulator	Pseudomonas aeruginosa 859_PAER (contig_611)	1	107	107	100.0	0	0	0	198	MVKKFSDLRAQMSPEAQARVEAKAQELLAEMPLNELRQARGLSQKMLSEVLQVQQPAIAKMERRTDMYISTLRSHIEAMGGQLEVIARFPDGAVKISNFADIEEAGA	MVKKFSDLRAQMSPEAQARVEAKAQELLAEMPLNELRQARGLSQKMLSEVLQVQQPAIAKMERRTDMYISTLRSHIEAMGGQLEVIARFPDGAVKISNFADIEEAGA
CrlA	1	107	BUK00_RS19605	transcriptional regulator	Pseudomonas aeruginosa isolate 382 (contig_39)	1	107	107	100.0	0	0	0	198	MVKKFSDLRAQMSPEAQARVEAKAQELLAEMPLNELRQARGLSQKMLSEVLQVQQPAIAKMERRTDMYISTLRSHIEAMGGQLEVIARFPDGAVKISNFADIEEAGA	MVKKFSDLRAQMSPEAQARVEAKAQELLAEMPLNELRQARGLSQKMLSEVLQVQQPAIAKMERRTDMYISTLRSHIEAMGGQLEVIARFPDGAVKISNFADIEEAGA
CrlA	1	107	CBW41_RS18660	transcriptional regulator	Pseudomonas aeruginosa isolate 279 (contig_104)	1	107	107	100.0	0	0	0	198	MVKKFSDLRAQMSPEAQARVEAKAQELLAEMPLNELRQARGLSQKMLSEVLQVQQPAIAKMERRTDMYISTLRSHIEAMGGQLEVIARFPDGAVKISNFADIEEAGA	MVKKFSDLRAQMSPEAQARVEAKAQELLAEMPLNELRQARGLSQKMLSEVLQVQQPAIAKMERRTDMYISTLRSHIEAMGGQLEVIARFPDGAVKISNFADIEEAGA
CrlA	1	107	IPC1086_RS23060	helix-turn-helix domain-containing protein	Pseudomonas aeruginosa LiP14 (contigIPC1086_10.1)	1	107	107	100.0	0	0	0	198	MVKKFSDLRAQMSPEAQARVEAKAQELLAEMPLNELRQARGLSQKMLSEVLQVQQPAIAKMERRTDMYISTLRSHIEAMGGQLEVIARFPDGAVKISNFADIEEAGA	MVKKFSDLRAQMSPEAQARVEAKAQELLAEMPLNELRQARGLSQKMLSEVLQVQQPAIAKMERRTDMYISTLRSHIEAMGGQLEVIARFPDGAVKISNFADIEEAGA
CrlA	1	107	IPC609_RS08115	helix-turn-helix domain-containing protein	Pseudomonas aeruginosa PA-CL515 (contigIPC609_3.1)	1	107	107	100.0	0	0	0	198	MVKKFSDLRAQMSPEAQARVEAKAQELLAEMPLNELRQARGLSQKMLSEVLQVQQPAIAKMERRTDMYISTLRSHIEAMGGQLEVIARFPDGAVKISNFADIEEAGA	MVKKFSDLRAQMSPEAQARVEAKAQELLAEMPLNELRQARGLSQKMLSEVLQVQQPAIAKMERRTDMYISTLRSHIEAMGGQLEVIARFPDGAVKISNFADIEEAGA
CrlA	1	107	ADG30_RS06820	transcriptional regulator	Pseudomonas aeruginosa 958_PAER (contig_3)	1	107	107	100.0	0	0	0	198	MVKKFSDLRAQMSPEAQARVEAKAQELLAEMPLNELRQARGLSQKMLSEVLQVQQPAIAKMERRTDMYISTLRSHIEAMGGQLEVIARFPDGAVKISNFADIEEAGA	MVKKFSDLRAQMSPEAQARVEAKAQELLAEMPLNELRQARGLSQKMLSEVLQVQQPAIAKMERRTDMYISTLRSHIEAMGGQLEVIARFPDGAVKISNFADIEEAGA
CrlA	1	107	BUI32_RS21980	transcriptional regulator	Pseudomonas aeruginosa isolate 284 (contig_113)	1	107	107	100.0	0	0	0	198	MVKKFSDLRAQMSPEAQARVEAKAQELLAEMPLNELRQARGLSQKMLSEVLQVQQPAIAKMERRTDMYISTLRSHIEAMGGQLEVIARFPDGAVKISNFADIEEAGA	MVKKFSDLRAQMSPEAQARVEAKAQELLAEMPLNELRQARGLSQKMLSEVLQVQQPAIAKMERRTDMYISTLRSHIEAMGGQLEVIARFPDGAVKISNFADIEEAGA
CrlA	1	107	CAZ10_RS12205	transcriptional regulator	Pseudomonas aeruginosa S567_C10_BS (scaffold_135)	1	107	107	100.0	0	0	0	198	MVKKFSDLRAQMSPEAQARVEAKAQELLAEMPLNELRQARGLSQKMLSEVLQVQQPAIAKMERRTDMYISTLRSHIEAMGGQLEVIARFPDGAVKISNFADIEEAGA	MVKKFSDLRAQMSPEAQARVEAKAQELLAEMPLNELRQARGLSQKMLSEVLQVQQPAIAKMERRTDMYISTLRSHIEAMGGQLEVIARFPDGAVKISNFADIEEAGA
CrlA	1	107	IPC1085_RS00725	helix-turn-helix domain-containing protein	Pseudomonas aeruginosa LiP13 (contigIPC1085_1.1)	1	107	107	100.0	0	0	0	198	MVKKFSDLRAQMSPEAQARVEAKAQELLAEMPLNELRQARGLSQKMLSEVLQVQQPAIAKMERRTDMYISTLRSHIEAMGGQLEVIARFPDGAVKISNFADIEEAGA	MVKKFSDLRAQMSPEAQARVEAKAQELLAEMPLNELRQARGLSQKMLSEVLQVQQPAIAKMERRTDMYISTLRSHIEAMGGQLEVIARFPDGAVKISNFADIEEAGA
CrlA	1	107	IPC183_RS13315	helix-turn-helix domain-containing protein	Pseudomonas aeruginosa PAC95B (contigIPC183_4.1)	1	107	107	100.0	0	0	0	198	MVKKFSDLRAQMSPEAQARVEAKAQELLAEMPLNELRQARGLSQKMLSEVLQVQQPAIAKMERRTDMYISTLRSHIEAMGGQLEVIARFPDGAVKISNFADIEEAGA	MVKKFSDLRAQMSPEAQARVEAKAQELLAEMPLNELRQARGLSQKMLSEVLQVQQPAIAKMERRTDMYISTLRSHIEAMGGQLEVIARFPDGAVKISNFADIEEAGA
CrlA	1	107	ADG26_RS23990	transcriptional regulator	Pseudomonas aeruginosa 957_PAER (contig_238)	1	107	107	100.0	0	0	0	198	MVKKFSDLRAQMSPEAQARVEAKAQELLAEMPLNELRQARGLSQKMLSEVLQVQQPAIAKMERRTDMYISTLRSHIEAMGGQLEVIARFPDGAVKISNFADIEEAGA	MVKKFSDLRAQMSPEAQARVEAKAQELLAEMPLNELRQARGLSQKMLSEVLQVQQPAIAKMERRTDMYISTLRSHIEAMGGQLEVIARFPDGAVKISNFADIEEAGA
CrlA	1	107	BAW59_RS22660	transcriptional regulator	Pseudomonas aeruginosa TNCF_106 (contig_4)	1	107	107	100.0	0	0	0	198	MVKKFSDLRAQMSPEAQARVEAKAQELLAEMPLNELRQARGLSQKMLSEVLQVQQPAIAKMERRTDMYISTLRSHIEAMGGQLEVIARFPDGAVKISNFADIEEAGA	MVKKFSDLRAQMSPEAQARVEAKAQELLAEMPLNELRQARGLSQKMLSEVLQVQQPAIAKMERRTDMYISTLRSHIEAMGGQLEVIARFPDGAVKISNFADIEEAGA
CrlA	1	107	CJU55_RS11680	transcriptional regulator	Pseudomonas aeruginosa SJU-W4_2 (contig_58)	1	107	107	100.0	0	0	0	198	MVKKFSDLRAQMSPEAQARVEAKAQELLAEMPLNELRQARGLSQKMLSEVLQVQQPAIAKMERRTDMYISTLRSHIEAMGGQLEVIARFPDGAVKISNFADIEEAGA	MVKKFSDLRAQMSPEAQARVEAKAQELLAEMPLNELRQARGLSQKMLSEVLQVQQPAIAKMERRTDMYISTLRSHIEAMGGQLEVIARFPDGAVKISNFADIEEAGA
CrlA	1	107	IPC1083_RS00725	helix-turn-helix domain-containing protein	Pseudomonas aeruginosa LiP11 (contigIPC1083_1.1)	1	107	107	100.0	0	0	0	198	MVKKFSDLRAQMSPEAQARVEAKAQELLAEMPLNELRQARGLSQKMLSEVLQVQQPAIAKMERRTDMYISTLRSHIEAMGGQLEVIARFPDGAVKISNFADIEEAGA	MVKKFSDLRAQMSPEAQARVEAKAQELLAEMPLNELRQARGLSQKMLSEVLQVQQPAIAKMERRTDMYISTLRSHIEAMGGQLEVIARFPDGAVKISNFADIEEAGA
CrlA	1	107	IPC182_RS00735	helix-turn-helix domain-containing protein	Pseudomonas aeruginosa PAC95A (contigIPC182_1.1)	1	107	107	100.0	0	0	0	198	MVKKFSDLRAQMSPEAQARVEAKAQELLAEMPLNELRQARGLSQKMLSEVLQVQQPAIAKMERRTDMYISTLRSHIEAMGGQLEVIARFPDGAVKISNFADIEEAGA	MVKKFSDLRAQMSPEAQARVEAKAQELLAEMPLNELRQARGLSQKMLSEVLQVQQPAIAKMERRTDMYISTLRSHIEAMGGQLEVIARFPDGAVKISNFADIEEAGA
CrlA	1	107	ADG25_RS19830	transcriptional regulator	Pseudomonas aeruginosa 993_PAER (scaffold_193)	1	107	107	100.0	0	0	0	198	MVKKFSDLRAQMSPEAQARVEAKAQELLAEMPLNELRQARGLSQKMLSEVLQVQQPAIAKMERRTDMYISTLRSHIEAMGGQLEVIARFPDGAVKISNFADIEEAGA	MVKKFSDLRAQMSPEAQARVEAKAQELLAEMPLNELRQARGLSQKMLSEVLQVQQPAIAKMERRTDMYISTLRSHIEAMGGQLEVIARFPDGAVKISNFADIEEAGA
CrlA	1	107	BUI22_RS17935	transcriptional regulator	Pseudomonas aeruginosa isolate 269 (contig_132)	1	107	107	100.0	0	0	0	198	MVKKFSDLRAQMSPEAQARVEAKAQELLAEMPLNELRQARGLSQKMLSEVLQVQQPAIAKMERRTDMYISTLRSHIEAMGGQLEVIARFPDGAVKISNFADIEEAGA	MVKKFSDLRAQMSPEAQARVEAKAQELLAEMPLNELRQARGLSQKMLSEVLQVQQPAIAKMERRTDMYISTLRSHIEAMGGQLEVIARFPDGAVKISNFADIEEAGA
CrlA	1	107	A2J13_RS00040	transcriptional regulator	Pseudomonas aeruginosa RNS_PA92 (scaffold1.1)	1	107	107	100.0	0	0	0	198	MVKKFSDLRAQMSPEAQARVEAKAQELLAEMPLNELRQARGLSQKMLSEVLQVQQPAIAKMERRTDMYISTLRSHIEAMGGQLEVIARFPDGAVKISNFADIEEAGA	MVKKFSDLRAQMSPEAQARVEAKAQELLAEMPLNELRQARGLSQKMLSEVLQVQQPAIAKMERRTDMYISTLRSHIEAMGGQLEVIARFPDGAVKISNFADIEEAGA
CrlA	1	107	IPC1079_RS00720	helix-turn-helix domain-containing protein	Pseudomonas aeruginosa LiP8 (contigIPC1079_1.1)	1	107	107	100.0	0	0	0	198	MVKKFSDLRAQMSPEAQARVEAKAQELLAEMPLNELRQARGLSQKMLSEVLQVQQPAIAKMERRTDMYISTLRSHIEAMGGQLEVIARFPDGAVKISNFADIEEAGA	MVKKFSDLRAQMSPEAQARVEAKAQELLAEMPLNELRQARGLSQKMLSEVLQVQQPAIAKMERRTDMYISTLRSHIEAMGGQLEVIARFPDGAVKISNFADIEEAGA
CrlA	1	107	IPC148_RS06275	helix-turn-helix domain-containing protein	Pseudomonas aeruginosa PAC78A (contigIPC148_2.1)	1	107	107	100.0	0	0	0	198	MVKKFSDLRAQMSPEAQARVEAKAQELLAEMPLNELRQARGLSQKMLSEVLQVQQPAIAKMERRTDMYISTLRSHIEAMGGQLEVIARFPDGAVKISNFADIEEAGA	MVKKFSDLRAQMSPEAQARVEAKAQELLAEMPLNELRQARGLSQKMLSEVLQVQQPAIAKMERRTDMYISTLRSHIEAMGGQLEVIARFPDGAVKISNFADIEEAGA
CrlA	1	107	ADJ52_RS05590	transcriptional regulator	Pseudomonas aeruginosa F9676 (chromosome)	1	107	107	100.0	0	0	0	198	MVKKFSDLRAQMSPEAQARVEAKAQELLAEMPLNELRQARGLSQKMLSEVLQVQQPAIAKMERRTDMYISTLRSHIEAMGGQLEVIARFPDGAVKISNFADIEEAGA	MVKKFSDLRAQMSPEAQARVEAKAQELLAEMPLNELRQARGLSQKMLSEVLQVQQPAIAKMERRTDMYISTLRSHIEAMGGQLEVIARFPDGAVKISNFADIEEAGA
CrlA	1	107	BVA31_RS01800	transcriptional regulator	Pseudomonas aeruginosa TRN6601 (contig_1_consensus)	1	107	107	100.0	0	0	0	198	MVKKFSDLRAQMSPEAQARVEAKAQELLAEMPLNELRQARGLSQKMLSEVLQVQQPAIAKMERRTDMYISTLRSHIEAMGGQLEVIARFPDGAVKISNFADIEEAGA	MVKKFSDLRAQMSPEAQARVEAKAQELLAEMPLNELRQARGLSQKMLSEVLQVQQPAIAKMERRTDMYISTLRSHIEAMGGQLEVIARFPDGAVKISNFADIEEAGA
CrlA	1	107	CSC32_RS25440	helix-turn-helix domain-containing protein	Pseudomonas aeruginosa AR445 (chromosome)	1	107	107	100.0	0	0	0	198	MVKKFSDLRAQMSPEAQARVEAKAQELLAEMPLNELRQARGLSQKMLSEVLQVQQPAIAKMERRTDMYISTLRSHIEAMGGQLEVIARFPDGAVKISNFADIEEAGA	MVKKFSDLRAQMSPEAQARVEAKAQELLAEMPLNELRQARGLSQKMLSEVLQVQQPAIAKMERRTDMYISTLRSHIEAMGGQLEVIARFPDGAVKISNFADIEEAGA
CrlA	1	107	IPC1077_RS27295	helix-turn-helix domain-containing protein	Pseudomonas aeruginosa LiP6 (contigIPC1077_14.1)	1	107	107	100.0	0	0	0	198	MVKKFSDLRAQMSPEAQARVEAKAQELLAEMPLNELRQARGLSQKMLSEVLQVQQPAIAKMERRTDMYISTLRSHIEAMGGQLEVIARFPDGAVKISNFADIEEAGA	MVKKFSDLRAQMSPEAQARVEAKAQELLAEMPLNELRQARGLSQKMLSEVLQVQQPAIAKMERRTDMYISTLRSHIEAMGGQLEVIARFPDGAVKISNFADIEEAGA
CrlA	1	107	IPC149_RS12280	helix-turn-helix domain-containing protein	Pseudomonas aeruginosa PAC78B (contigIPC149_4.1)	1	107	107	100.0	0	0	0	198	MVKKFSDLRAQMSPEAQARVEAKAQELLAEMPLNELRQARGLSQKMLSEVLQVQQPAIAKMERRTDMYISTLRSHIEAMGGQLEVIARFPDGAVKISNFADIEEAGA	MVKKFSDLRAQMSPEAQARVEAKAQELLAEMPLNELRQARGLSQKMLSEVLQVQQPAIAKMERRTDMYISTLRSHIEAMGGQLEVIARFPDGAVKISNFADIEEAGA
CrlA	1	107	ADE14_RS14430	transcriptional regulator	Pseudomonas denitrificans 481.rep1_PDEN (scaffold_52)	1	107	107	100.0	0	0	0	198	MVKKFSDLRAQMSPEAQARVEAKAQELLAEMPLNELRQARGLSQKMLSEVLQVQQPAIAKMERRTDMYISTLRSHIEAMGGQLEVIARFPDGAVKISNFADIEEAGA	MVKKFSDLRAQMSPEAQARVEAKAQELLAEMPLNELRQARGLSQKMLSEVLQVQQPAIAKMERRTDMYISTLRSHIEAMGGQLEVIARFPDGAVKISNFADIEEAGA
CrlA	1	107	BUH30_RS25205	transcriptional regulator	Pseudomonas aeruginosa isolate 206 (contig_39)	1	107	107	100.0	0	0	0	198	MVKKFSDLRAQMSPEAQARVEAKAQELLAEMPLNELRQARGLSQKMLSEVLQVQQPAIAKMERRTDMYISTLRSHIEAMGGQLEVIARFPDGAVKISNFADIEEAGA	MVKKFSDLRAQMSPEAQARVEAKAQELLAEMPLNELRQARGLSQKMLSEVLQVQQPAIAKMERRTDMYISTLRSHIEAMGGQLEVIARFPDGAVKISNFADIEEAGA
CrlA	1	107	CJT50_RS20150	transcriptional regulator	Pseudomonas aeruginosa env079 (contig_27)	1	107	107	100.0	0	0	0	198	MVKKFSDLRAQMSPEAQARVEAKAQELLAEMPLNELRQARGLSQKMLSEVLQVQQPAIAKMERRTDMYISTLRSHIEAMGGQLEVIARFPDGAVKISNFADIEEAGA	MVKKFSDLRAQMSPEAQARVEAKAQELLAEMPLNELRQARGLSQKMLSEVLQVQQPAIAKMERRTDMYISTLRSHIEAMGGQLEVIARFPDGAVKISNFADIEEAGA
CrlA	1	107	IPC1075_RS22410	helix-turn-helix domain-containing protein	Pseudomonas aeruginosa LiP4 (contigIPC1075_9.1)	1	107	107	100.0	0	0	0	198	MVKKFSDLRAQMSPEAQARVEAKAQELLAEMPLNELRQARGLSQKMLSEVLQVQQPAIAKMERRTDMYISTLRSHIEAMGGQLEVIARFPDGAVKISNFADIEEAGA	MVKKFSDLRAQMSPEAQARVEAKAQELLAEMPLNELRQARGLSQKMLSEVLQVQQPAIAKMERRTDMYISTLRSHIEAMGGQLEVIARFPDGAVKISNFADIEEAGA
CrlA	1	107	IPC146_RS15495	helix-turn-helix domain-containing protein	Pseudomonas aeruginosa PAC33A (contigIPC146_6.1)	1	107	107	100.0	0	0	0	198	MVKKFSDLRAQMSPEAQARVEAKAQELLAEMPLNELRQARGLSQKMLSEVLQVQQPAIAKMERRTDMYISTLRSHIEAMGGQLEVIARFPDGAVKISNFADIEEAGA	MVKKFSDLRAQMSPEAQARVEAKAQELLAEMPLNELRQARGLSQKMLSEVLQVQQPAIAKMERRTDMYISTLRSHIEAMGGQLEVIARFPDGAVKISNFADIEEAGA
CrlA	1	107	ADD71_RS13680	transcriptional regulator	Pseudomonas mendocina 150_PMEN (scaffold_330)	1	107	107	100.0	0	0	0	198	MVKKFSDLRAQMSPEAQARVEAKAQELLAEMPLNELRQARGLSQKMLSEVLQVQQPAIAKMERRTDMYISTLRSHIEAMGGQLEVIARFPDGAVKISNFADIEEAGA	MVKKFSDLRAQMSPEAQARVEAKAQELLAEMPLNELRQARGLSQKMLSEVLQVQQPAIAKMERRTDMYISTLRSHIEAMGGQLEVIARFPDGAVKISNFADIEEAGA
CrlA	1	107	BUH79_RS12640	transcriptional regulator	Pseudomonas aeruginosa isolate 243 (contig_29)	1	107	107	100.0	0	0	0	198	MVKKFSDLRAQMSPEAQARVEAKAQELLAEMPLNELRQARGLSQKMLSEVLQVQQPAIAKMERRTDMYISTLRSHIEAMGGQLEVIARFPDGAVKISNFADIEEAGA	MVKKFSDLRAQMSPEAQARVEAKAQELLAEMPLNELRQARGLSQKMLSEVLQVQQPAIAKMERRTDMYISTLRSHIEAMGGQLEVIARFPDGAVKISNFADIEEAGA
CrlA	1	107	CWI21_RS23985	transcriptional regulator	Pseudomonas aeruginosa PB350 (chromosome)	1	107	107	100.0	0	0	0	198	MVKKFSDLRAQMSPEAQARVEAKAQELLAEMPLNELRQARGLSQKMLSEVLQVQQPAIAKMERRTDMYISTLRSHIEAMGGQLEVIARFPDGAVKISNFADIEEAGA	MVKKFSDLRAQMSPEAQARVEAKAQELLAEMPLNELRQARGLSQKMLSEVLQVQQPAIAKMERRTDMYISTLRSHIEAMGGQLEVIARFPDGAVKISNFADIEEAGA
CrlA	1	107	IPC1038_RS26145	helix-turn-helix domain-containing protein	Pseudomonas aeruginosa A3 (contigIPC1038_14.1)	1	107	107	100.0	0	0	0	198	MVKKFSDLRAQMSPEAQARVEAKAQELLAEMPLNELRQARGLSQKMLSEVLQVQQPAIAKMERRTDMYISTLRSHIEAMGGQLEVIARFPDGAVKISNFADIEEAGA	MVKKFSDLRAQMSPEAQARVEAKAQELLAEMPLNELRQARGLSQKMLSEVLQVQQPAIAKMERRTDMYISTLRSHIEAMGGQLEVIARFPDGAVKISNFADIEEAGA
CrlA	1	107	IPC145_RS15950	helix-turn-helix domain-containing protein	Pseudomonas aeruginosa PAC18B (contigIPC145_5.1)	1	107	107	100.0	0	0	0	198	MVKKFSDLRAQMSPEAQARVEAKAQELLAEMPLNELRQARGLSQKMLSEVLQVQQPAIAKMERRTDMYISTLRSHIEAMGGQLEVIARFPDGAVKISNFADIEEAGA	MVKKFSDLRAQMSPEAQARVEAKAQELLAEMPLNELRQARGLSQKMLSEVLQVQQPAIAKMERRTDMYISTLRSHIEAMGGQLEVIARFPDGAVKISNFADIEEAGA
CrlA	1	107	JL38_RS09110	transcriptional regulator	Pseudomonas sp. YS-1p (CONTIG.32)	1	107	107	100.0	0	0	0	198	MVKKFSDLRAQMSPEAQARVEAKAQELLAEMPLNELRQARGLSQKMLSEVLQVQQPAIAKMERRTDMYISTLRSHIEAMGGQLEVIARFPDGAVKISNFADIEEAGA	MVKKFSDLRAQMSPEAQARVEAKAQELLAEMPLNELRQARGLSQKMLSEVLQVQQPAIAKMERRTDMYISTLRSHIEAMGGQLEVIARFPDGAVKISNFADIEEAGA
CrlA	1	107	BUH67_RS19315	transcriptional regulator	Pseudomonas aeruginosa isolate 225 (contig_58)	1	107	107	100.0	0	0	0	198	MVKKFSDLRAQMSPEAQARVEAKAQELLAEMPLNELRQARGLSQKMLSEVLQVQQPAIAKMERRTDMYISTLRSHIEAMGGQLEVIARFPDGAVKISNFADIEEAGA	MVKKFSDLRAQMSPEAQARVEAKAQELLAEMPLNELRQARGLSQKMLSEVLQVQQPAIAKMERRTDMYISTLRSHIEAMGGQLEVIARFPDGAVKISNFADIEEAGA
CrlA	1	107	CJU18_RS29385	transcriptional regulator	Pseudomonas aeruginosa S8b-1 (contig_37)	1	107	107	100.0	0	0	0	198	MVKKFSDLRAQMSPEAQARVEAKAQELLAEMPLNELRQARGLSQKMLSEVLQVQQPAIAKMERRTDMYISTLRSHIEAMGGQLEVIARFPDGAVKISNFADIEEAGA	MVKKFSDLRAQMSPEAQARVEAKAQELLAEMPLNELRQARGLSQKMLSEVLQVQQPAIAKMERRTDMYISTLRSHIEAMGGQLEVIARFPDGAVKISNFADIEEAGA
CrlA	1	107	IPC1034_RS28815	helix-turn-helix domain-containing protein	Pseudomonas aeruginosa DUN-024-1 (contigIPC1034_16.1)	1	107	107	100.0	0	0	0	198	MVKKFSDLRAQMSPEAQARVEAKAQELLAEMPLNELRQARGLSQKMLSEVLQVQQPAIAKMERRTDMYISTLRSHIEAMGGQLEVIARFPDGAVKISNFADIEEAGA	MVKKFSDLRAQMSPEAQARVEAKAQELLAEMPLNELRQARGLSQKMLSEVLQVQQPAIAKMERRTDMYISTLRSHIEAMGGQLEVIARFPDGAVKISNFADIEEAGA
CrlA	1	107	IPC161_RS18125	helix-turn-helix domain-containing protein	Pseudomonas aeruginosa PAC118A (contigIPC161_8.1)	1	107	107	100.0	0	0	0	198	MVKKFSDLRAQMSPEAQARVEAKAQELLAEMPLNELRQARGLSQKMLSEVLQVQQPAIAKMERRTDMYISTLRSHIEAMGGQLEVIARFPDGAVKISNFADIEEAGA	MVKKFSDLRAQMSPEAQARVEAKAQELLAEMPLNELRQARGLSQKMLSEVLQVQQPAIAKMERRTDMYISTLRSHIEAMGGQLEVIARFPDGAVKISNFADIEEAGA
CrlA	1	107	ADD43_RS13595	transcriptional regulator	Pseudomonas denitrificans 518_PDEN (scaffold_74)	1	107	107	100.0	0	0	0	198	MVKKFSDLRAQMSPEAQARVEAKAQELLAEMPLNELRQARGLSQKMLSEVLQVQQPAIAKMERRTDMYISTLRSHIEAMGGQLEVIARFPDGAVKISNFADIEEAGA	MVKKFSDLRAQMSPEAQARVEAKAQELLAEMPLNELRQARGLSQKMLSEVLQVQQPAIAKMERRTDMYISTLRSHIEAMGGQLEVIARFPDGAVKISNFADIEEAGA
CrlA	1	107	BUI21_RS21865	transcriptional regulator	Pseudomonas aeruginosa isolate 278 (contig_67)	1	107	107	100.0	0	0	0	198	MVKKFSDLRAQMSPEAQARVEAKAQELLAEMPLNELRQARGLSQKMLSEVLQVQQPAIAKMERRTDMYISTLRSHIEAMGGQLEVIARFPDGAVKISNFADIEEAGA	MVKKFSDLRAQMSPEAQARVEAKAQELLAEMPLNELRQARGLSQKMLSEVLQVQQPAIAKMERRTDMYISTLRSHIEAMGGQLEVIARFPDGAVKISNFADIEEAGA
CrlA	1	107	CF342_RS13550	transcriptional regulator	Pseudomonas aeruginosa Env_32 (contig-43)	1	107	107	100.0	0	0	0	198	MVKKFSDLRAQMSPEAQARVEAKAQELLAEMPLNELRQARGLSQKMLSEVLQVQQPAIAKMERRTDMYISTLRSHIEAMGGQLEVIARFPDGAVKISNFADIEEAGA	MVKKFSDLRAQMSPEAQARVEAKAQELLAEMPLNELRQARGLSQKMLSEVLQVQQPAIAKMERRTDMYISTLRSHIEAMGGQLEVIARFPDGAVKISNFADIEEAGA
CrlA	1	107	IPC1014_RS09355	helix-turn-helix domain-containing protein	Pseudomonas aeruginosa DUN-009B (contigIPC1014_2.1)	1	107	107	100.0	0	0	0	198	MVKKFSDLRAQMSPEAQARVEAKAQELLAEMPLNELRQARGLSQKMLSEVLQVQQPAIAKMERRTDMYISTLRSHIEAMGGQLEVIARFPDGAVKISNFADIEEAGA	MVKKFSDLRAQMSPEAQARVEAKAQELLAEMPLNELRQARGLSQKMLSEVLQVQQPAIAKMERRTDMYISTLRSHIEAMGGQLEVIARFPDGAVKISNFADIEEAGA
CrlA	1	107	IPC147_RS00735	helix-turn-helix domain-containing protein	Pseudomonas aeruginosa PAC33B (contigIPC147_1.1)	1	107	107	100.0	0	0	0	198	MVKKFSDLRAQMSPEAQARVEAKAQELLAEMPLNELRQARGLSQKMLSEVLQVQQPAIAKMERRTDMYISTLRSHIEAMGGQLEVIARFPDGAVKISNFADIEEAGA	MVKKFSDLRAQMSPEAQARVEAKAQELLAEMPLNELRQARGLSQKMLSEVLQVQQPAIAKMERRTDMYISTLRSHIEAMGGQLEVIARFPDGAVKISNFADIEEAGA
CrlA	1	107	PAMH27_RS23750	transcriptional regulator	Pseudomonas aeruginosa MH27 (contig_11)	1	107	107	100.0	0	0	0	198	MVKKFSDLRAQMSPEAQARVEAKAQELLAEMPLNELRQARGLSQKMLSEVLQVQQPAIAKMERRTDMYISTLRSHIEAMGGQLEVIARFPDGAVKISNFADIEEAGA	MVKKFSDLRAQMSPEAQARVEAKAQELLAEMPLNELRQARGLSQKMLSEVLQVQQPAIAKMERRTDMYISTLRSHIEAMGGQLEVIARFPDGAVKISNFADIEEAGA
CrlA	1	107	B0B18_RS22965	transcriptional regulator	Pseudomonas aeruginosa SCH_ABX11 (contig000013)	1	107	107	100.0	0	0	0	198	MVKKFSDLRAQMSPEAQARVEAKAQELLAEMPLNELRQARGLSQKMLSEVLQVQQPAIAKMERRTDMYISTLRSHIEAMGGQLEVIARFPDGAVKISNFADIEEAGA	MVKKFSDLRAQMSPEAQARVEAKAQELLAEMPLNELRQARGLSQKMLSEVLQVQQPAIAKMERRTDMYISTLRSHIEAMGGQLEVIARFPDGAVKISNFADIEEAGA
CrlA	1	107	A2J14_RS02055	transcriptional regulator	Pseudomonas aeruginosa RNS_PAE08 (scaffold102.1)	1	107	107	100.0	0	0	0	198	MVKKFSDLRAQMSPEAQARVEAKAQELLAEMPLNELRQARGLSQKMLSEVLQVQQPAIAKMERRTDMYISTLRSHIEAMGGQLEVIARFPDGAVKISNFADIEEAGA	MVKKFSDLRAQMSPEAQARVEAKAQELLAEMPLNELRQARGLSQKMLSEVLQVQQPAIAKMERRTDMYISTLRSHIEAMGGQLEVIARFPDGAVKISNFADIEEAGA
CrlA	1	107	IPC946_RS13750	helix-turn-helix domain-containing protein	Pseudomonas aeruginosa U350 (contigIPC946_4.1)	1	107	107	100.0	0	0	0	198	MVKKFSDLRAQMSPEAQARVEAKAQELLAEMPLNELRQARGLSQKMLSEVLQVQQPAIAKMERRTDMYISTLRSHIEAMGGQLEVIARFPDGAVKISNFADIEEAGA	MVKKFSDLRAQMSPEAQARVEAKAQELLAEMPLNELRQARGLSQKMLSEVLQVQQPAIAKMERRTDMYISTLRSHIEAMGGQLEVIARFPDGAVKISNFADIEEAGA
CrlA	1	107	IPC144_RS09295	helix-turn-helix domain-containing protein	Pseudomonas aeruginosa PAC18A (contigIPC144_2.1)	1	107	107	100.0	0	0	0	198	MVKKFSDLRAQMSPEAQARVEAKAQELLAEMPLNELRQARGLSQKMLSEVLQVQQPAIAKMERRTDMYISTLRSHIEAMGGQLEVIARFPDGAVKISNFADIEEAGA	MVKKFSDLRAQMSPEAQARVEAKAQELLAEMPLNELRQARGLSQKMLSEVLQVQQPAIAKMERRTDMYISTLRSHIEAMGGQLEVIARFPDGAVKISNFADIEEAGA
CrlA	1	107	T227_RS53730	transcriptional regulator	Pseudomonas aeruginosa LESlike5 (chromosome)	1	107	107	100.0	0	0	0	198	MVKKFSDLRAQMSPEAQARVEAKAQELLAEMPLNELRQARGLSQKMLSEVLQVQQPAIAKMERRTDMYISTLRSHIEAMGGQLEVIARFPDGAVKISNFADIEEAGA	MVKKFSDLRAQMSPEAQARVEAKAQELLAEMPLNELRQARGLSQKMLSEVLQVQQPAIAKMERRTDMYISTLRSHIEAMGGQLEVIARFPDGAVKISNFADIEEAGA
CrlA	1	107	BUI67_RS24930	transcriptional regulator	Pseudomonas aeruginosa isolate 290 (contig_41)	1	107	107	100.0	0	0	0	198	MVKKFSDLRAQMSPEAQARVEAKAQELLAEMPLNELRQARGLSQKMLSEVLQVQQPAIAKMERRTDMYISTLRSHIEAMGGQLEVIARFPDGAVKISNFADIEEAGA	MVKKFSDLRAQMSPEAQARVEAKAQELLAEMPLNELRQARGLSQKMLSEVLQVQQPAIAKMERRTDMYISTLRSHIEAMGGQLEVIARFPDGAVKISNFADIEEAGA
CrlA	1	107	CJU01_RS31150	transcriptional regulator	Pseudomonas aeruginosa env241a (contig_107)	1	107	107	100.0	0	0	0	198	MVKKFSDLRAQMSPEAQARVEAKAQELLAEMPLNELRQARGLSQKMLSEVLQVQQPAIAKMERRTDMYISTLRSHIEAMGGQLEVIARFPDGAVKISNFADIEEAGA	MVKKFSDLRAQMSPEAQARVEAKAQELLAEMPLNELRQARGLSQKMLSEVLQVQQPAIAKMERRTDMYISTLRSHIEAMGGQLEVIARFPDGAVKISNFADIEEAGA
CrlA	1	107	IPC948_RS04995	helix-turn-helix domain-containing protein	Pseudomonas aeruginosa U372 (contigIPC948_2.1)	1	107	107	100.0	0	0	0	198	MVKKFSDLRAQMSPEAQARVEAKAQELLAEMPLNELRQARGLSQKMLSEVLQVQQPAIAKMERRTDMYISTLRSHIEAMGGQLEVIARFPDGAVKISNFADIEEAGA	MVKKFSDLRAQMSPEAQARVEAKAQELLAEMPLNELRQARGLSQKMLSEVLQVQQPAIAKMERRTDMYISTLRSHIEAMGGQLEVIARFPDGAVKISNFADIEEAGA
CrlA	1	107	IPC128_RS12645	helix-turn-helix domain-containing protein	Pseudomonas aeruginosa PAC79A (contigIPC128_3.1)	1	107	107	100.0	0	0	0	198	MVKKFSDLRAQMSPEAQARVEAKAQELLAEMPLNELRQARGLSQKMLSEVLQVQQPAIAKMERRTDMYISTLRSHIEAMGGQLEVIARFPDGAVKISNFADIEEAGA	MVKKFSDLRAQMSPEAQARVEAKAQELLAEMPLNELRQARGLSQKMLSEVLQVQQPAIAKMERRTDMYISTLRSHIEAMGGQLEVIARFPDGAVKISNFADIEEAGA
CrlA	1	107	T228_RS52850	transcriptional regulator	Pseudomonas aeruginosa LESlike7 (chromosome)	1	107	107	100.0	0	0	0	198	MVKKFSDLRAQMSPEAQARVEAKAQELLAEMPLNELRQARGLSQKMLSEVLQVQQPAIAKMERRTDMYISTLRSHIEAMGGQLEVIARFPDGAVKISNFADIEEAGA	MVKKFSDLRAQMSPEAQARVEAKAQELLAEMPLNELRQARGLSQKMLSEVLQVQQPAIAKMERRTDMYISTLRSHIEAMGGQLEVIARFPDGAVKISNFADIEEAGA
CrlA	1	107	BUI36_RS22265	transcriptional regulator	Pseudomonas aeruginosa isolate 286 (contig_109)	1	107	107	100.0	0	0	0	198	MVKKFSDLRAQMSPEAQARVEAKAQELLAEMPLNELRQARGLSQKMLSEVLQVQQPAIAKMERRTDMYISTLRSHIEAMGGQLEVIARFPDGAVKISNFADIEEAGA	MVKKFSDLRAQMSPEAQARVEAKAQELLAEMPLNELRQARGLSQKMLSEVLQVQQPAIAKMERRTDMYISTLRSHIEAMGGQLEVIARFPDGAVKISNFADIEEAGA
CrlA	1	107	DK333_RS00735	helix-turn-helix domain-containing protein	Pseudomonas aeruginosa KCRI-462 isolate RDK06_462 (contig_52)	1	107	107	100.0	0	0	0	198	MVKKFSDLRAQMSPEAQARVEAKAQELLAEMPLNELRQARGLSQKMLSEVLQVQQPAIAKMERRTDMYISTLRSHIEAMGGQLEVIARFPDGAVKISNFADIEEAGA	MVKKFSDLRAQMSPEAQARVEAKAQELLAEMPLNELRQARGLSQKMLSEVLQVQQPAIAKMERRTDMYISTLRSHIEAMGGQLEVIARFPDGAVKISNFADIEEAGA
CrlA	1	107	IPC922_RS05050	helix-turn-helix domain-containing protein	Pseudomonas aeruginosa U0272B (contigIPC922_2.1)	1	107	107	100.0	0	0	0	198	MVKKFSDLRAQMSPEAQARVEAKAQELLAEMPLNELRQARGLSQKMLSEVLQVQQPAIAKMERRTDMYISTLRSHIEAMGGQLEVIARFPDGAVKISNFADIEEAGA	MVKKFSDLRAQMSPEAQARVEAKAQELLAEMPLNELRQARGLSQKMLSEVLQVQQPAIAKMERRTDMYISTLRSHIEAMGGQLEVIARFPDGAVKISNFADIEEAGA
CrlA	1	107	IPC129_RS14895	helix-turn-helix domain-containing protein	Pseudomonas aeruginosa PAC79B (contigIPC129_5.1)	1	107	107	100.0	0	0	0	198	MVKKFSDLRAQMSPEAQARVEAKAQELLAEMPLNELRQARGLSQKMLSEVLQVQQPAIAKMERRTDMYISTLRSHIEAMGGQLEVIARFPDGAVKISNFADIEEAGA	MVKKFSDLRAQMSPEAQARVEAKAQELLAEMPLNELRQARGLSQKMLSEVLQVQQPAIAKMERRTDMYISTLRSHIEAMGGQLEVIARFPDGAVKISNFADIEEAGA
CrlA	1	107	T222_RS54525	transcriptional regulator	Pseudomonas aeruginosa LES400 (chromosome)	1	107	107	100.0	0	0	0	198	MVKKFSDLRAQMSPEAQARVEAKAQELLAEMPLNELRQARGLSQKMLSEVLQVQQPAIAKMERRTDMYISTLRSHIEAMGGQLEVIARFPDGAVKISNFADIEEAGA	MVKKFSDLRAQMSPEAQARVEAKAQELLAEMPLNELRQARGLSQKMLSEVLQVQQPAIAKMERRTDMYISTLRSHIEAMGGQLEVIARFPDGAVKISNFADIEEAGA
CrlA	1	107	BUI31_RS23570	transcriptional regulator	Pseudomonas aeruginosa isolate 287 (contig_85)	1	107	107	100.0	0	0	0	198	MVKKFSDLRAQMSPEAQARVEAKAQELLAEMPLNELRQARGLSQKMLSEVLQVQQPAIAKMERRTDMYISTLRSHIEAMGGQLEVIARFPDGAVKISNFADIEEAGA	MVKKFSDLRAQMSPEAQARVEAKAQELLAEMPLNELRQARGLSQKMLSEVLQVQQPAIAKMERRTDMYISTLRSHIEAMGGQLEVIARFPDGAVKISNFADIEEAGA
CrlA	1	107	CSC43_RS12585	helix-turn-helix domain-containing protein	Pseudomonas aeruginosa AR_0457 (AR_457.contig.0_1)	1	107	107	100.0	0	0	0	198	MVKKFSDLRAQMSPEAQARVEAKAQELLAEMPLNELRQARGLSQKMLSEVLQVQQPAIAKMERRTDMYISTLRSHIEAMGGQLEVIARFPDGAVKISNFADIEEAGA	MVKKFSDLRAQMSPEAQARVEAKAQELLAEMPLNELRQARGLSQKMLSEVLQVQQPAIAKMERRTDMYISTLRSHIEAMGGQLEVIARFPDGAVKISNFADIEEAGA
CrlA	1	107	IPC875_RS01775	helix-turn-helix domain-containing protein	Pseudomonas aeruginosa Cotonu1 (contigIPC875_1.1)	1	107	107	100.0	0	0	0	198	MVKKFSDLRAQMSPEAQARVEAKAQELLAEMPLNELRQARGLSQKMLSEVLQVQQPAIAKMERRTDMYISTLRSHIEAMGGQLEVIARFPDGAVKISNFADIEEAGA	MVKKFSDLRAQMSPEAQARVEAKAQELLAEMPLNELRQARGLSQKMLSEVLQVQQPAIAKMERRTDMYISTLRSHIEAMGGQLEVIARFPDGAVKISNFADIEEAGA
CrlA	1	107	IPC127_RS17145	helix-turn-helix domain-containing protein	Pseudomonas aeruginosa PAC11A (contigIPC127_5.1)	1	107	107	100.0	0	0	0	198	MVKKFSDLRAQMSPEAQARVEAKAQELLAEMPLNELRQARGLSQKMLSEVLQVQQPAIAKMERRTDMYISTLRSHIEAMGGQLEVIARFPDGAVKISNFADIEEAGA	MVKKFSDLRAQMSPEAQARVEAKAQELLAEMPLNELRQARGLSQKMLSEVLQVQQPAIAKMERRTDMYISTLRSHIEAMGGQLEVIARFPDGAVKISNFADIEEAGA
CrlA	1	107	T224_RS53630	transcriptional regulator	Pseudomonas aeruginosa LESB65 (chromosome)	1	107	107	100.0	0	0	0	198	MVKKFSDLRAQMSPEAQARVEAKAQELLAEMPLNELRQARGLSQKMLSEVLQVQQPAIAKMERRTDMYISTLRSHIEAMGGQLEVIARFPDGAVKISNFADIEEAGA	MVKKFSDLRAQMSPEAQARVEAKAQELLAEMPLNELRQARGLSQKMLSEVLQVQQPAIAKMERRTDMYISTLRSHIEAMGGQLEVIARFPDGAVKISNFADIEEAGA
CrlA	1	107	BUH61_RS24590	transcriptional regulator	Pseudomonas aeruginosa isolate 242 (contig_94)	1	107	107	100.0	0	0	0	198	MVKKFSDLRAQMSPEAQARVEAKAQELLAEMPLNELRQARGLSQKMLSEVLQVQQPAIAKMERRTDMYISTLRSHIEAMGGQLEVIARFPDGAVKISNFADIEEAGA	MVKKFSDLRAQMSPEAQARVEAKAQELLAEMPLNELRQARGLSQKMLSEVLQVQQPAIAKMERRTDMYISTLRSHIEAMGGQLEVIARFPDGAVKISNFADIEEAGA
CrlA	1	107	CJU34_RS25645	transcriptional regulator	Pseudomonas aeruginosa W5a-2 (contig_20)	1	107	107	100.0	0	0	0	198	MVKKFSDLRAQMSPEAQARVEAKAQELLAEMPLNELRQARGLSQKMLSEVLQVQQPAIAKMERRTDMYISTLRSHIEAMGGQLEVIARFPDGAVKISNFADIEEAGA	MVKKFSDLRAQMSPEAQARVEAKAQELLAEMPLNELRQARGLSQKMLSEVLQVQQPAIAKMERRTDMYISTLRSHIEAMGGQLEVIARFPDGAVKISNFADIEEAGA
CrlA	1	107	IPC858_RS03635	helix-turn-helix domain-containing protein	Pseudomonas aeruginosa Aa249 (scaffoldIPC858_1.1)	1	107	107	100.0	0	0	0	198	MVKKFSDLRAQMSPEAQARVEAKAQELLAEMPLNELRQARGLSQKMLSEVLQVQQPAIAKMERRTDMYISTLRSHIEAMGGQLEVIARFPDGAVKISNFADIEEAGA	MVKKFSDLRAQMSPEAQARVEAKAQELLAEMPLNELRQARGLSQKMLSEVLQVQQPAIAKMERRTDMYISTLRSHIEAMGGQLEVIARFPDGAVKISNFADIEEAGA
CrlA	1	107	IPC130_RS16050	helix-turn-helix domain-containing protein	Pseudomonas aeruginosa PAC106A (contigIPC130_5.1)	1	107	107	100.0	0	0	0	198	MVKKFSDLRAQMSPEAQARVEAKAQELLAEMPLNELRQARGLSQKMLSEVLQVQQPAIAKMERRTDMYISTLRSHIEAMGGQLEVIARFPDGAVKISNFADIEEAGA	MVKKFSDLRAQMSPEAQARVEAKAQELLAEMPLNELRQARGLSQKMLSEVLQVQQPAIAKMERRTDMYISTLRSHIEAMGGQLEVIARFPDGAVKISNFADIEEAGA
CrlA	1	107	T226_RS53525	transcriptional regulator	Pseudomonas aeruginosa LESlike4 (chromosome)	1	107	107	100.0	0	0	0	198	MVKKFSDLRAQMSPEAQARVEAKAQELLAEMPLNELRQARGLSQKMLSEVLQVQQPAIAKMERRTDMYISTLRSHIEAMGGQLEVIARFPDGAVKISNFADIEEAGA	MVKKFSDLRAQMSPEAQARVEAKAQELLAEMPLNELRQARGLSQKMLSEVLQVQQPAIAKMERRTDMYISTLRSHIEAMGGQLEVIARFPDGAVKISNFADIEEAGA
CrlA	1	107	HMPREF2789_RS26715	transcriptional regulator	Pseudomonas sp HMSC067D05 (Scaffold314)	1	107	107	100.0	0	0	0	198	MVKKFSDLRAQMSPEAQARVEAKAQELLAEMPLNELRQARGLSQKMLSEVLQVQQPAIAKMERRTDMYISTLRSHIEAMGGQLEVIARFPDGAVKISNFADIEEAGA	MVKKFSDLRAQMSPEAQARVEAKAQELLAEMPLNELRQARGLSQKMLSEVLQVQQPAIAKMERRTDMYISTLRSHIEAMGGQLEVIARFPDGAVKISNFADIEEAGA
CrlA	1	107	A2J12_RS22620	transcriptional regulator	Pseudomonas aeruginosa RNS_PA69 (scaffold4.1)	1	107	107	100.0	0	0	0	198	MVKKFSDLRAQMSPEAQARVEAKAQELLAEMPLNELRQARGLSQKMLSEVLQVQQPAIAKMERRTDMYISTLRSHIEAMGGQLEVIARFPDGAVKISNFADIEEAGA	MVKKFSDLRAQMSPEAQARVEAKAQELLAEMPLNELRQARGLSQKMLSEVLQVQQPAIAKMERRTDMYISTLRSHIEAMGGQLEVIARFPDGAVKISNFADIEEAGA
CrlA	1	107	IPC856_RS08560	helix-turn-helix domain-containing protein	Pseudomonas aeruginosa Mi159 (contigIPC856_3.1)	1	107	107	100.0	0	0	0	198	MVKKFSDLRAQMSPEAQARVEAKAQELLAEMPLNELRQARGLSQKMLSEVLQVQQPAIAKMERRTDMYISTLRSHIEAMGGQLEVIARFPDGAVKISNFADIEEAGA	MVKKFSDLRAQMSPEAQARVEAKAQELLAEMPLNELRQARGLSQKMLSEVLQVQQPAIAKMERRTDMYISTLRSHIEAMGGQLEVIARFPDGAVKISNFADIEEAGA
CrlA	1	107	IPC121_RS15825	helix-turn-helix domain-containing protein	Pseudomonas aeruginosa PAC93B (contigIPC121_7.1)	1	107	107	100.0	0	0	0	198	MVKKFSDLRAQMSPEAQARVEAKAQELLAEMPLNELRQARGLSQKMLSEVLQVQQPAIAKMERRTDMYISTLRSHIEAMGGQLEVIARFPDGAVKISNFADIEEAGA	MVKKFSDLRAQMSPEAQARVEAKAQELLAEMPLNELRQARGLSQKMLSEVLQVQQPAIAKMERRTDMYISTLRSHIEAMGGQLEVIARFPDGAVKISNFADIEEAGA
CrlA	1	107	P38_RS22840	transcriptional regulator	Pseudomonas aeruginosa MH38 (contig 116)	1	107	107	100.0	0	0	0	198	MVKKFSDLRAQMSPEAQARVEAKAQELLAEMPLNELRQARGLSQKMLSEVLQVQQPAIAKMERRTDMYISTLRSHIEAMGGQLEVIARFPDGAVKISNFADIEEAGA	MVKKFSDLRAQMSPEAQARVEAKAQELLAEMPLNELRQARGLSQKMLSEVLQVQQPAIAKMERRTDMYISTLRSHIEAMGGQLEVIARFPDGAVKISNFADIEEAGA
CrlA	1	107	BUH84_RS18965	transcriptional regulator	Pseudomonas aeruginosa isolate 246 (contig_67)	1	107	107	100.0	0	0	0	198	MVKKFSDLRAQMSPEAQARVEAKAQELLAEMPLNELRQARGLSQKMLSEVLQVQQPAIAKMERRTDMYISTLRSHIEAMGGQLEVIARFPDGAVKISNFADIEEAGA	MVKKFSDLRAQMSPEAQARVEAKAQELLAEMPLNELRQARGLSQKMLSEVLQVQQPAIAKMERRTDMYISTLRSHIEAMGGQLEVIARFPDGAVKISNFADIEEAGA
CrlA	1	107	CJT45_RS03405	transcriptional regulator	Pseudomonas aeruginosa env051b (contig_14)	1	107	107	100.0	0	0	0	198	MVKKFSDLRAQMSPEAQARVEAKAQELLAEMPLNELRQARGLSQKMLSEVLQVQQPAIAKMERRTDMYISTLRSHIEAMGGQLEVIARFPDGAVKISNFADIEEAGA	MVKKFSDLRAQMSPEAQARVEAKAQELLAEMPLNELRQARGLSQKMLSEVLQVQQPAIAKMERRTDMYISTLRSHIEAMGGQLEVIARFPDGAVKISNFADIEEAGA
CrlA	1	107	IPC880_RS11120	helix-turn-helix domain-containing protein	Pseudomonas aeruginosa PhDW6 (contigIPC880_5.1)	1	107	107	100.0	0	0	0	198	MVKKFSDLRAQMSPEAQARVEAKAQELLAEMPLNELRQARGLSQKMLSEVLQVQQPAIAKMERRTDMYISTLRSHIEAMGGQLEVIARFPDGAVKISNFADIEEAGA	MVKKFSDLRAQMSPEAQARVEAKAQELLAEMPLNELRQARGLSQKMLSEVLQVQQPAIAKMERRTDMYISTLRSHIEAMGGQLEVIARFPDGAVKISNFADIEEAGA
CrlA	1	107	IPC122_RS14180	helix-turn-helix domain-containing protein	Pseudomonas aeruginosa PAC93C (contigIPC122_6.1)	1	107	107	100.0	0	0	0	198	MVKKFSDLRAQMSPEAQARVEAKAQELLAEMPLNELRQARGLSQKMLSEVLQVQQPAIAKMERRTDMYISTLRSHIEAMGGQLEVIARFPDGAVKISNFADIEEAGA	MVKKFSDLRAQMSPEAQARVEAKAQELLAEMPLNELRQARGLSQKMLSEVLQVQQPAIAKMERRTDMYISTLRSHIEAMGGQLEVIARFPDGAVKISNFADIEEAGA
CrlA	1	107	NCGM2_RS07660	transcriptional regulator	Pseudomonas aeruginosa NCGM2.S1 (chromosome)	1	107	107	100.0	0	0	0	198	MVKKFSDLRAQMSPEAQARVEAKAQELLAEMPLNELRQARGLSQKMLSEVLQVQQPAIAKMERRTDMYISTLRSHIEAMGGQLEVIARFPDGAVKISNFADIEEAGA	MVKKFSDLRAQMSPEAQARVEAKAQELLAEMPLNELRQARGLSQKMLSEVLQVQQPAIAKMERRTDMYISTLRSHIEAMGGQLEVIARFPDGAVKISNFADIEEAGA
CrlA	1	107	AQ622_RS22965	transcriptional regulator	Pseudomonas aeruginosa PAER4_119 (chromosome)	1	107	107	100.0	0	0	0	198	MVKKFSDLRAQMSPEAQARVEAKAQELLAEMPLNELRQARGLSQKMLSEVLQVQQPAIAKMERRTDMYISTLRSHIEAMGGQLEVIARFPDGAVKISNFADIEEAGA	MVKKFSDLRAQMSPEAQARVEAKAQELLAEMPLNELRQARGLSQKMLSEVLQVQQPAIAKMERRTDMYISTLRSHIEAMGGQLEVIARFPDGAVKISNFADIEEAGA
CrlA	1	107	CSB95_RS12695	transcriptional regulator	Pseudomonas aeruginosa AR_0358 (AR0358.contig.4_1)	1	107	107	100.0	0	0	0	198	MVKKFSDLRAQMSPEAQARVEAKAQELLAEMPLNELRQARGLSQKMLSEVLQVQQPAIAKMERRTDMYISTLRSHIEAMGGQLEVIARFPDGAVKISNFADIEEAGA	MVKKFSDLRAQMSPEAQARVEAKAQELLAEMPLNELRQARGLSQKMLSEVLQVQQPAIAKMERRTDMYISTLRSHIEAMGGQLEVIARFPDGAVKISNFADIEEAGA
CrlA	1	107	IPC790_RS23375	helix-turn-helix domain-containing protein	Pseudomonas aeruginosa LiA63_2006 (contigIPC790_15.1)	1	107	107	100.0	0	0	0	198	MVKKFSDLRAQMSPEAQARVEAKAQELLAEMPLNELRQARGLSQKMLSEVLQVQQPAIAKMERRTDMYISTLRSHIEAMGGQLEVIARFPDGAVKISNFADIEEAGA	MVKKFSDLRAQMSPEAQARVEAKAQELLAEMPLNELRQARGLSQKMLSEVLQVQQPAIAKMERRTDMYISTLRSHIEAMGGQLEVIARFPDGAVKISNFADIEEAGA
CrlA	1	107	IPC120_RS22860	helix-turn-helix domain-containing protein	Pseudomonas aeruginosa PAC93A (scaffoldIPC120_9.1)	1	107	107	100.0	0	0	0	198	MVKKFSDLRAQMSPEAQARVEAKAQELLAEMPLNELRQARGLSQKMLSEVLQVQQPAIAKMERRTDMYISTLRSHIEAMGGQLEVIARFPDGAVKISNFADIEEAGA	MVKKFSDLRAQMSPEAQARVEAKAQELLAEMPLNELRQARGLSQKMLSEVLQVQQPAIAKMERRTDMYISTLRSHIEAMGGQLEVIARFPDGAVKISNFADIEEAGA
CrlA	1	107	ACP79_RS33360	transcriptional regulator	Pseudomonas aeruginosa BTP032 (MC15175061)	1	107	107	100.0	0	0	0	198	MVKKFSDLRAQMSPEAQARVEAKAQELLAEMPLNELRQARGLSQKMLSEVLQVQQPAIAKMERRTDMYISTLRSHIEAMGGQLEVIARFPDGAVKISNFADIEEAGA	MVKKFSDLRAQMSPEAQARVEAKAQELLAEMPLNELRQARGLSQKMLSEVLQVQQPAIAKMERRTDMYISTLRSHIEAMGGQLEVIARFPDGAVKISNFADIEEAGA
CrlA	1	107	BUF63_RS26845	transcriptional regulator	Pseudomonas aeruginosa isolate 108 (contig_257)	1	107	107	100.0	0	0	0	198	MVKKFSDLRAQMSPEAQARVEAKAQELLAEMPLNELRQARGLSQKMLSEVLQVQQPAIAKMERRTDMYISTLRSHIEAMGGQLEVIARFPDGAVKISNFADIEEAGA	MVKKFSDLRAQMSPEAQARVEAKAQELLAEMPLNELRQARGLSQKMLSEVLQVQQPAIAKMERRTDMYISTLRSHIEAMGGQLEVIARFPDGAVKISNFADIEEAGA
CrlA	1	107	IPC1577_RS22640	transcriptional regulator	Pseudomonas aeruginosa ATCC BAA-2109 (IPC1577_14.1)	1	107	107	100.0	0	0	0	198	MVKKFSDLRAQMSPEAQARVEAKAQELLAEMPLNELRQARGLSQKMLSEVLQVQQPAIAKMERRTDMYISTLRSHIEAMGGQLEVIARFPDGAVKISNFADIEEAGA	MVKKFSDLRAQMSPEAQARVEAKAQELLAEMPLNELRQARGLSQKMLSEVLQVQQPAIAKMERRTDMYISTLRSHIEAMGGQLEVIARFPDGAVKISNFADIEEAGA
CrlA	1	107	IPC786_RS12505	helix-turn-helix domain-containing protein	Pseudomonas aeruginosa LiA18_2003 (contigIPC786_3.1)	1	107	107	100.0	0	0	0	198	MVKKFSDLRAQMSPEAQARVEAKAQELLAEMPLNELRQARGLSQKMLSEVLQVQQPAIAKMERRTDMYISTLRSHIEAMGGQLEVIARFPDGAVKISNFADIEEAGA	MVKKFSDLRAQMSPEAQARVEAKAQELLAEMPLNELRQARGLSQKMLSEVLQVQQPAIAKMERRTDMYISTLRSHIEAMGGQLEVIARFPDGAVKISNFADIEEAGA
CrlA	1	107	IPC117_RS23770	helix-turn-helix domain-containing protein	Pseudomonas aeruginosa PAC6B (contigIPC117_9.1)	1	107	107	100.0	0	0	0	198	MVKKFSDLRAQMSPEAQARVEAKAQELLAEMPLNELRQARGLSQKMLSEVLQVQQPAIAKMERRTDMYISTLRSHIEAMGGQLEVIARFPDGAVKISNFADIEEAGA	MVKKFSDLRAQMSPEAQARVEAKAQELLAEMPLNELRQARGLSQKMLSEVLQVQQPAIAKMERRTDMYISTLRSHIEAMGGQLEVIARFPDGAVKISNFADIEEAGA
CrlA	1	107	ACP84_RS02655	transcriptional regulator	Pseudomonas aeruginosa BTP037 (MC15175136)	1	107	107	100.0	0	0	0	198	MVKKFSDLRAQMSPEAQARVEAKAQELLAEMPLNELRQARGLSQKMLSEVLQVQQPAIAKMERRTDMYISTLRSHIEAMGGQLEVIARFPDGAVKISNFADIEEAGA	MVKKFSDLRAQMSPEAQARVEAKAQELLAEMPLNELRQARGLSQKMLSEVLQVQQPAIAKMERRTDMYISTLRSHIEAMGGQLEVIARFPDGAVKISNFADIEEAGA
CrlA	1	107	AN465_RS08775	transcriptional regulator	Pseudomonas aeruginosa HPA 17 (scaffold15.1)	1	107	107	100.0	0	0	0	198	MVKKFSDLRAQMSPEAQARVEAKAQELLAEMPLNELRQARGLSQKMLSEVLQVQQPAIAKMERRTDMYISTLRSHIEAMGGQLEVIARFPDGAVKISNFADIEEAGA	MVKKFSDLRAQMSPEAQARVEAKAQELLAEMPLNELRQARGLSQKMLSEVLQVQQPAIAKMERRTDMYISTLRSHIEAMGGQLEVIARFPDGAVKISNFADIEEAGA
CrlA	1	107	CCY21_RS26935	transcriptional regulator	Pseudomonas aeruginosa PAS10 (Contig_54)	1	107	107	100.0	0	0	0	198	MVKKFSDLRAQMSPEAQARVEAKAQELLAEMPLNELRQARGLSQKMLSEVLQVQQPAIAKMERRTDMYISTLRSHIEAMGGQLEVIARFPDGAVKISNFADIEEAGA	MVKKFSDLRAQMSPEAQARVEAKAQELLAEMPLNELRQARGLSQKMLSEVLQVQQPAIAKMERRTDMYISTLRSHIEAMGGQLEVIARFPDGAVKISNFADIEEAGA
CrlA	1	107	IPC838_RS28465	helix-turn-helix domain-containing protein	Pseudomonas aeruginosa Br670 (contigIPC838_19.1)	1	107	107	100.0	0	0	0	198	MVKKFSDLRAQMSPEAQARVEAKAQELLAEMPLNELRQARGLSQKMLSEVLQVQQPAIAKMERRTDMYISTLRSHIEAMGGQLEVIARFPDGAVKISNFADIEEAGA	MVKKFSDLRAQMSPEAQARVEAKAQELLAEMPLNELRQARGLSQKMLSEVLQVQQPAIAKMERRTDMYISTLRSHIEAMGGQLEVIARFPDGAVKISNFADIEEAGA
CrlA	1	107	IPC111_RS00735	helix-turn-helix domain-containing protein	Pseudomonas aeruginosa PAC54A (contigIPC111_1.1)	1	107	107	100.0	0	0	0	198	MVKKFSDLRAQMSPEAQARVEAKAQELLAEMPLNELRQARGLSQKMLSEVLQVQQPAIAKMERRTDMYISTLRSHIEAMGGQLEVIARFPDGAVKISNFADIEEAGA	MVKKFSDLRAQMSPEAQARVEAKAQELLAEMPLNELRQARGLSQKMLSEVLQVQQPAIAKMERRTDMYISTLRSHIEAMGGQLEVIARFPDGAVKISNFADIEEAGA
CrlA	1	107	ACP78_RS02365	transcriptional regulator	Pseudomonas aeruginosa BTP031 (MC15175023)	1	107	107	100.0	0	0	0	198	MVKKFSDLRAQMSPEAQARVEAKAQELLAEMPLNELRQARGLSQKMLSEVLQVQQPAIAKMERRTDMYISTLRSHIEAMGGQLEVIARFPDGAVKISNFADIEEAGA	MVKKFSDLRAQMSPEAQARVEAKAQELLAEMPLNELRQARGLSQKMLSEVLQVQQPAIAKMERRTDMYISTLRSHIEAMGGQLEVIARFPDGAVKISNFADIEEAGA
CrlA	1	107	HMPREF2947_RS21415	transcriptional regulator	Pseudomonas sp HMSC069G05 (Scaffold312)	1	107	107	100.0	0	0	0	198	MVKKFSDLRAQMSPEAQARVEAKAQELLAEMPLNELRQARGLSQKMLSEVLQVQQPAIAKMERRTDMYISTLRSHIEAMGGQLEVIARFPDGAVKISNFADIEEAGA	MVKKFSDLRAQMSPEAQARVEAKAQELLAEMPLNELRQARGLSQKMLSEVLQVQQPAIAKMERRTDMYISTLRSHIEAMGGQLEVIARFPDGAVKISNFADIEEAGA
CrlA	1	107	CJU00_RS16555	transcriptional regulator	Pseudomonas aeruginosa env238 (contig_38)	1	107	107	100.0	0	0	0	198	MVKKFSDLRAQMSPEAQARVEAKAQELLAEMPLNELRQARGLSQKMLSEVLQVQQPAIAKMERRTDMYISTLRSHIEAMGGQLEVIARFPDGAVKISNFADIEEAGA	MVKKFSDLRAQMSPEAQARVEAKAQELLAEMPLNELRQARGLSQKMLSEVLQVQQPAIAKMERRTDMYISTLRSHIEAMGGQLEVIARFPDGAVKISNFADIEEAGA
CrlA	1	107	IPC782_RS21410	helix-turn-helix domain-containing protein	Pseudomonas aeruginosa LiA161_2005 (contigIPC782_13.1)	1	107	107	100.0	0	0	0	198	MVKKFSDLRAQMSPEAQARVEAKAQELLAEMPLNELRQARGLSQKMLSEVLQVQQPAIAKMERRTDMYISTLRSHIEAMGGQLEVIARFPDGAVKISNFADIEEAGA	MVKKFSDLRAQMSPEAQARVEAKAQELLAEMPLNELRQARGLSQKMLSEVLQVQQPAIAKMERRTDMYISTLRSHIEAMGGQLEVIARFPDGAVKISNFADIEEAGA
CrlA	1	107	IPC119_RS22030	helix-turn-helix domain-containing protein	Pseudomonas aeruginosa PAC74A (contigIPC119_9.1)	1	107	107	100.0	0	0	0	198	MVKKFSDLRAQMSPEAQARVEAKAQELLAEMPLNELRQARGLSQKMLSEVLQVQQPAIAKMERRTDMYISTLRSHIEAMGGQLEVIARFPDGAVKISNFADIEEAGA	MVKKFSDLRAQMSPEAQARVEAKAQELLAEMPLNELRQARGLSQKMLSEVLQVQQPAIAKMERRTDMYISTLRSHIEAMGGQLEVIARFPDGAVKISNFADIEEAGA
CrlA	1	107	ACP80_RS06040	transcriptional regulator	Pseudomonas aeruginosa BTP033 (MC15175071)	1	107	107	100.0	0	0	0	198	MVKKFSDLRAQMSPEAQARVEAKAQELLAEMPLNELRQARGLSQKMLSEVLQVQQPAIAKMERRTDMYISTLRSHIEAMGGQLEVIARFPDGAVKISNFADIEEAGA	MVKKFSDLRAQMSPEAQARVEAKAQELLAEMPLNELRQARGLSQKMLSEVLQVQQPAIAKMERRTDMYISTLRSHIEAMGGQLEVIARFPDGAVKISNFADIEEAGA
CrlA	1	107	BM548_RS04340	transcriptional regulator	Pseudomonas aeruginosa PAC17 (scaffold2-size452056)	1	107	107	100.0	0	0	0	198	MVKKFSDLRAQMSPEAQARVEAKAQELLAEMPLNELRQARGLSQKMLSEVLQVQQPAIAKMERRTDMYISTLRSHIEAMGGQLEVIARFPDGAVKISNFADIEEAGA	MVKKFSDLRAQMSPEAQARVEAKAQELLAEMPLNELRQARGLSQKMLSEVLQVQQPAIAKMERRTDMYISTLRSHIEAMGGQLEVIARFPDGAVKISNFADIEEAGA
CrlA	1	107	DT381_RS13830	helix-turn-helix domain-containing protein	Pseudomonas aeruginosa H2-9me (contig_4)	1	107	107	100.0	0	0	0	198	MVKKFSDLRAQMSPEAQARVEAKAQELLAEMPLNELRQARGLSQKMLSEVLQVQQPAIAKMERRTDMYISTLRSHIEAMGGQLEVIARFPDGAVKISNFADIEEAGA	MVKKFSDLRAQMSPEAQARVEAKAQELLAEMPLNELRQARGLSQKMLSEVLQVQQPAIAKMERRTDMYISTLRSHIEAMGGQLEVIARFPDGAVKISNFADIEEAGA
CrlA	1	107	IPC747_RS25195	helix-turn-helix domain-containing protein	Pseudomonas aeruginosa Jp54 (contigIPC747_12.1)	1	107	107	100.0	0	0	0	198	MVKKFSDLRAQMSPEAQARVEAKAQELLAEMPLNELRQARGLSQKMLSEVLQVQQPAIAKMERRTDMYISTLRSHIEAMGGQLEVIARFPDGAVKISNFADIEEAGA	MVKKFSDLRAQMSPEAQARVEAKAQELLAEMPLNELRQARGLSQKMLSEVLQVQQPAIAKMERRTDMYISTLRSHIEAMGGQLEVIARFPDGAVKISNFADIEEAGA
CrlA	1	107	IPC118_RS24825	helix-turn-helix domain-containing protein	Pseudomonas aeruginosa PAC39A (contigIPC118_10.1)	1	107	107	100.0	0	0	0	198	MVKKFSDLRAQMSPEAQARVEAKAQELLAEMPLNELRQARGLSQKMLSEVLQVQQPAIAKMERRTDMYISTLRSHIEAMGGQLEVIARFPDGAVKISNFADIEEAGA	MVKKFSDLRAQMSPEAQARVEAKAQELLAEMPLNELRQARGLSQKMLSEVLQVQQPAIAKMERRTDMYISTLRSHIEAMGGQLEVIARFPDGAVKISNFADIEEAGA
CrlA	1	107	ACP82_RS12000	transcriptional regulator	Pseudomonas aeruginosa BTP035 (MC15175117)	1	107	107	100.0	0	0	0	198	MVKKFSDLRAQMSPEAQARVEAKAQELLAEMPLNELRQARGLSQKMLSEVLQVQQPAIAKMERRTDMYISTLRSHIEAMGGQLEVIARFPDGAVKISNFADIEEAGA	MVKKFSDLRAQMSPEAQARVEAKAQELLAEMPLNELRQARGLSQKMLSEVLQVQQPAIAKMERRTDMYISTLRSHIEAMGGQLEVIARFPDGAVKISNFADIEEAGA
CrlA	1	107	BAW63_RS22145	transcriptional regulator	Pseudomonas aeruginosa TNCF_133_1 (contig_48)	1	107	107	100.0	0	0	0	198	MVKKFSDLRAQMSPEAQARVEAKAQELLAEMPLNELRQARGLSQKMLSEVLQVQQPAIAKMERRTDMYISTLRSHIEAMGGQLEVIARFPDGAVKISNFADIEEAGA	MVKKFSDLRAQMSPEAQARVEAKAQELLAEMPLNELRQARGLSQKMLSEVLQVQQPAIAKMERRTDMYISTLRSHIEAMGGQLEVIARFPDGAVKISNFADIEEAGA
CrlA	1	107	CJU49_RS00965	transcriptional regulator	Pseudomonas aeruginosa SJU-S72_2 (contig_11)	1	107	107	100.0	0	0	0	198	MVKKFSDLRAQMSPEAQARVEAKAQELLAEMPLNELRQARGLSQKMLSEVLQVQQPAIAKMERRTDMYISTLRSHIEAMGGQLEVIARFPDGAVKISNFADIEEAGA	MVKKFSDLRAQMSPEAQARVEAKAQELLAEMPLNELRQARGLSQKMLSEVLQVQQPAIAKMERRTDMYISTLRSHIEAMGGQLEVIARFPDGAVKISNFADIEEAGA
CrlA	1	107	IPC736_RS21220	helix-turn-helix domain-containing protein	Pseudomonas aeruginosa CPHL10299 (contigIPC736_9.1)	1	107	107	100.0	0	0	0	198	MVKKFSDLRAQMSPEAQARVEAKAQELLAEMPLNELRQARGLSQKMLSEVLQVQQPAIAKMERRTDMYISTLRSHIEAMGGQLEVIARFPDGAVKISNFADIEEAGA	MVKKFSDLRAQMSPEAQARVEAKAQELLAEMPLNELRQARGLSQKMLSEVLQVQQPAIAKMERRTDMYISTLRSHIEAMGGQLEVIARFPDGAVKISNFADIEEAGA
CrlA	1	107	IPC116_RS21470	helix-turn-helix domain-containing protein	Pseudomonas aeruginosa PAC6A (contigIPC116_9.1)	1	107	107	100.0	0	0	0	198	MVKKFSDLRAQMSPEAQARVEAKAQELLAEMPLNELRQARGLSQKMLSEVLQVQQPAIAKMERRTDMYISTLRSHIEAMGGQLEVIARFPDGAVKISNFADIEEAGA	MVKKFSDLRAQMSPEAQARVEAKAQELLAEMPLNELRQARGLSQKMLSEVLQVQQPAIAKMERRTDMYISTLRSHIEAMGGQLEVIARFPDGAVKISNFADIEEAGA
CrlA	1	107	ACP81_RS26755	transcriptional regulator	Pseudomonas aeruginosa BTP034 (MC15175101)	1	107	107	100.0	0	0	0	198	MVKKFSDLRAQMSPEAQARVEAKAQELLAEMPLNELRQARGLSQKMLSEVLQVQQPAIAKMERRTDMYISTLRSHIEAMGGQLEVIARFPDGAVKISNFADIEEAGA	MVKKFSDLRAQMSPEAQARVEAKAQELLAEMPLNELRQARGLSQKMLSEVLQVQQPAIAKMERRTDMYISTLRSHIEAMGGQLEVIARFPDGAVKISNFADIEEAGA
CrlA	1	107	BUG74_RS24965	transcriptional regulator	Pseudomonas aeruginosa isolate 107 (contig_150)	1	107	107	100.0	0	0	0	198	MVKKFSDLRAQMSPEAQARVEAKAQELLAEMPLNELRQARGLSQKMLSEVLQVQQPAIAKMERRTDMYISTLRSHIEAMGGQLEVIARFPDGAVKISNFADIEEAGA	MVKKFSDLRAQMSPEAQARVEAKAQELLAEMPLNELRQARGLSQKMLSEVLQVQQPAIAKMERRTDMYISTLRSHIEAMGGQLEVIARFPDGAVKISNFADIEEAGA
CrlA	1	107	CJU35_RS07660	transcriptional regulator	Pseudomonas aeruginosa W13a-2 (contig_55)	1	107	107	100.0	0	0	0	198	MVKKFSDLRAQMSPEAQARVEAKAQELLAEMPLNELRQARGLSQKMLSEVLQVQQPAIAKMERRTDMYISTLRSHIEAMGGQLEVIARFPDGAVKISNFADIEEAGA	MVKKFSDLRAQMSPEAQARVEAKAQELLAEMPLNELRQARGLSQKMLSEVLQVQQPAIAKMERRTDMYISTLRSHIEAMGGQLEVIARFPDGAVKISNFADIEEAGA
CrlA	1	107	IPC733_RS11240	helix-turn-helix domain-containing protein	Pseudomonas aeruginosa CPHL8058 (scaffoldIPC733_6.1)	1	107	107	100.0	0	0	0	198	MVKKFSDLRAQMSPEAQARVEAKAQELLAEMPLNELRQARGLSQKMLSEVLQVQQPAIAKMERRTDMYISTLRSHIEAMGGQLEVIARFPDGAVKISNFADIEEAGA	MVKKFSDLRAQMSPEAQARVEAKAQELLAEMPLNELRQARGLSQKMLSEVLQVQQPAIAKMERRTDMYISTLRSHIEAMGGQLEVIARFPDGAVKISNFADIEEAGA
CrlA	1	107	IPC70_RS10625	helix-turn-helix domain-containing protein	Pseudomonas aeruginosa 313s141011BSL_PA1 (contigIPC70_3.1)	1	107	107	100.0	0	0	0	198	MVKKFSDLRAQMSPEAQARVEAKAQELLAEMPLNELRQARGLSQKMLSEVLQVQQPAIAKMERRTDMYISTLRSHIEAMGGQLEVIARFPDGAVKISNFADIEEAGA	MVKKFSDLRAQMSPEAQARVEAKAQELLAEMPLNELRQARGLSQKMLSEVLQVQQPAIAKMERRTDMYISTLRSHIEAMGGQLEVIARFPDGAVKISNFADIEEAGA
CrlA	1	107	ACP83_RS07290	transcriptional regulator	Pseudomonas aeruginosa BTP036 (chromosome)	1	107	107	100.0	0	0	0	198	MVKKFSDLRAQMSPEAQARVEAKAQELLAEMPLNELRQARGLSQKMLSEVLQVQQPAIAKMERRTDMYISTLRSHIEAMGGQLEVIARFPDGAVKISNFADIEEAGA	MVKKFSDLRAQMSPEAQARVEAKAQELLAEMPLNELRQARGLSQKMLSEVLQVQQPAIAKMERRTDMYISTLRSHIEAMGGQLEVIARFPDGAVKISNFADIEEAGA
CrlA	1	107	AM484_RS14105	transcriptional regulator	Pseudomonas aeruginosa AR_0105 (scaffold00003)	1	107	107	100.0	0	0	0	198	MVKKFSDLRAQMSPEAQARVEAKAQELLAEMPLNELRQARGLSQKMLSEVLQVQQPAIAKMERRTDMYISTLRSHIEAMGGQLEVIARFPDGAVKISNFADIEEAGA	MVKKFSDLRAQMSPEAQARVEAKAQELLAEMPLNELRQARGLSQKMLSEVLQVQQPAIAKMERRTDMYISTLRSHIEAMGGQLEVIARFPDGAVKISNFADIEEAGA
CrlA	1	107	DK331_RS13280	helix-turn-helix domain-containing protein	Pseudomonas aeruginosa KCRI-372 isolate R0008_372 (contig_183)	1	107	107	100.0	0	0	0	198	MVKKFSDLRAQMSPEAQARVEAKAQELLAEMPLNELRQARGLSQKMLSEVLQVQQPAIAKMERRTDMYISTLRSHIEAMGGQLEVIARFPDGAVKISNFADIEEAGA	MVKKFSDLRAQMSPEAQARVEAKAQELLAEMPLNELRQARGLSQKMLSEVLQVQQPAIAKMERRTDMYISTLRSHIEAMGGQLEVIARFPDGAVKISNFADIEEAGA
CrlA	1	107	IPC731_RS06700	helix-turn-helix domain-containing protein	Pseudomonas aeruginosa CPHL6749 (contigIPC731_2.1)	1	107	107	100.0	0	0	0	198	MVKKFSDLRAQMSPEAQARVEAKAQELLAEMPLNELRQARGLSQKMLSEVLQVQQPAIAKMERRTDMYISTLRSHIEAMGGQLEVIARFPDGAVKISNFADIEEAGA	MVKKFSDLRAQMSPEAQARVEAKAQELLAEMPLNELRQARGLSQKMLSEVLQVQQPAIAKMERRTDMYISTLRSHIEAMGGQLEVIARFPDGAVKISNFADIEEAGA
CrlA	1	107	IPC32_RS19640	helix-turn-helix domain-containing protein	Pseudomonas aeruginosa 66S100212BSL _PA1 (contigIPC32_7.1)	1	107	107	100.0	0	0	0	198	MVKKFSDLRAQMSPEAQARVEAKAQELLAEMPLNELRQARGLSQKMLSEVLQVQQPAIAKMERRTDMYISTLRSHIEAMGGQLEVIARFPDGAVKISNFADIEEAGA	MVKKFSDLRAQMSPEAQARVEAKAQELLAEMPLNELRQARGLSQKMLSEVLQVQQPAIAKMERRTDMYISTLRSHIEAMGGQLEVIARFPDGAVKISNFADIEEAGA
CrlA	1	107	AFJ02_RS31325	transcriptional regulator	Pseudomonas aeruginosa P1_London_28_IMP_1_04_05 (contig_298)	1	107	107	100.0	0	0	0	198	MVKKFSDLRAQMSPEAQARVEAKAQELLAEMPLNELRQARGLSQKMLSEVLQVQQPAIAKMERRTDMYISTLRSHIEAMGGQLEVIARFPDGAVKISNFADIEEAGA	MVKKFSDLRAQMSPEAQARVEAKAQELLAEMPLNELRQARGLSQKMLSEVLQVQQPAIAKMERRTDMYISTLRSHIEAMGGQLEVIARFPDGAVKISNFADIEEAGA
CrlA	1	107	BVC48_RS26420	transcriptional regulator	Pseudomonas aeruginosa TRN6633 (contig_62_consensus)	1	107	107	100.0	0	0	0	198	MVKKFSDLRAQMSPEAQARVEAKAQELLAEMPLNELRQARGLSQKMLSEVLQVQQPAIAKMERRTDMYISTLRSHIEAMGGQLEVIARFPDGAVKISNFADIEEAGA	MVKKFSDLRAQMSPEAQARVEAKAQELLAEMPLNELRQARGLSQKMLSEVLQVQQPAIAKMERRTDMYISTLRSHIEAMGGQLEVIARFPDGAVKISNFADIEEAGA
CrlA	1	107	CCY25_RS13825	transcriptional regulator	Pseudomonas aeruginosa PAS5 (Contig_13)	1	107	107	100.0	0	0	0	198	MVKKFSDLRAQMSPEAQARVEAKAQELLAEMPLNELRQARGLSQKMLSEVLQVQQPAIAKMERRTDMYISTLRSHIEAMGGQLEVIARFPDGAVKISNFADIEEAGA	MVKKFSDLRAQMSPEAQARVEAKAQELLAEMPLNELRQARGLSQKMLSEVLQVQQPAIAKMERRTDMYISTLRSHIEAMGGQLEVIARFPDGAVKISNFADIEEAGA
CrlA	1	107	IPC730_RS03945	helix-turn-helix domain-containing protein	Pseudomonas aeruginosa CPHL5083 (contigIPC730_1.1)	1	107	107	100.0	0	0	0	198	MVKKFSDLRAQMSPEAQARVEAKAQELLAEMPLNELRQARGLSQKMLSEVLQVQQPAIAKMERRTDMYISTLRSHIEAMGGQLEVIARFPDGAVKISNFADIEEAGA	MVKKFSDLRAQMSPEAQARVEAKAQELLAEMPLNELRQARGLSQKMLSEVLQVQQPAIAKMERRTDMYISTLRSHIEAMGGQLEVIARFPDGAVKISNFADIEEAGA
CrlA	1	107	IPC27_RS00750	helix-turn-helix domain-containing protein	Pseudomonas aeruginosa 29S030611BSL_PA1 (contigIPC27_1.1)	1	107	107	100.0	0	0	0	198	MVKKFSDLRAQMSPEAQARVEAKAQELLAEMPLNELRQARGLSQKMLSEVLQVQQPAIAKMERRTDMYISTLRSHIEAMGGQLEVIARFPDGAVKISNFADIEEAGA	MVKKFSDLRAQMSPEAQARVEAKAQELLAEMPLNELRQARGLSQKMLSEVLQVQQPAIAKMERRTDMYISTLRSHIEAMGGQLEVIARFPDGAVKISNFADIEEAGA
CrlA	1	107	AFI28_RS04965	transcriptional regulator	Pseudomonas aeruginosa P2_London_28_IMP_1_06_05 (contig_40)	1	107	107	100.0	0	0	0	198	MVKKFSDLRAQMSPEAQARVEAKAQELLAEMPLNELRQARGLSQKMLSEVLQVQQPAIAKMERRTDMYISTLRSHIEAMGGQLEVIARFPDGAVKISNFADIEEAGA	MVKKFSDLRAQMSPEAQARVEAKAQELLAEMPLNELRQARGLSQKMLSEVLQVQQPAIAKMERRTDMYISTLRSHIEAMGGQLEVIARFPDGAVKISNFADIEEAGA
CrlA	1	107	BUK25_RS22025	transcriptional regulator	Pseudomonas aeruginosa isolate 410.1 (contig_169)	1	107	107	100.0	0	0	0	198	MVKKFSDLRAQMSPEAQARVEAKAQELLAEMPLNELRQARGLSQKMLSEVLQVQQPAIAKMERRTDMYISTLRSHIEAMGGQLEVIARFPDGAVKISNFADIEEAGA	MVKKFSDLRAQMSPEAQARVEAKAQELLAEMPLNELRQARGLSQKMLSEVLQVQQPAIAKMERRTDMYISTLRSHIEAMGGQLEVIARFPDGAVKISNFADIEEAGA
CrlA	1	107	HV91_RS23400	transcriptional regulator	Pseudomonas aeruginosa F5677 (chromosome)	1	107	107	100.0	0	0	0	198	MVKKFSDLRAQMSPEAQARVEAKAQELLAEMPLNELRQARGLSQKMLSEVLQVQQPAIAKMERRTDMYISTLRSHIEAMGGQLEVIARFPDGAVKISNFADIEEAGA	MVKKFSDLRAQMSPEAQARVEAKAQELLAEMPLNELRQARGLSQKMLSEVLQVQQPAIAKMERRTDMYISTLRSHIEAMGGQLEVIARFPDGAVKISNFADIEEAGA
CrlA	1	107	IPC718_RS18660	helix-turn-helix domain-containing protein	Pseudomonas aeruginosa Co380791 (contigIPC718_12.1)	1	107	107	100.0	0	0	0	198	MVKKFSDLRAQMSPEAQARVEAKAQELLAEMPLNELRQARGLSQKMLSEVLQVQQPAIAKMERRTDMYISTLRSHIEAMGGQLEVIARFPDGAVKISNFADIEEAGA	MVKKFSDLRAQMSPEAQARVEAKAQELLAEMPLNELRQARGLSQKMLSEVLQVQQPAIAKMERRTDMYISTLRSHIEAMGGQLEVIARFPDGAVKISNFADIEEAGA
CrlA	1	107	IPC26_RS11965	helix-turn-helix domain-containing protein	Pseudomonas aeruginosa 2S030611BSL_PA1 (contigIPC26_5.1)	1	107	107	100.0	0	0	0	198	MVKKFSDLRAQMSPEAQARVEAKAQELLAEMPLNELRQARGLSQKMLSEVLQVQQPAIAKMERRTDMYISTLRSHIEAMGGQLEVIARFPDGAVKISNFADIEEAGA	MVKKFSDLRAQMSPEAQARVEAKAQELLAEMPLNELRQARGLSQKMLSEVLQVQQPAIAKMERRTDMYISTLRSHIEAMGGQLEVIARFPDGAVKISNFADIEEAGA
CrlA	1	107	AFI91_RS31775	transcriptional regulator	Pseudomonas aeruginosa P3_North_West_16_VIM_2_07_06 (contig_278)	1	107	107	100.0	0	0	0	198	MVKKFSDLRAQMSPEAQARVEAKAQELLAEMPLNELRQARGLSQKMLSEVLQVQQPAIAKMERRTDMYISTLRSHIEAMGGQLEVIARFPDGAVKISNFADIEEAGA	MVKKFSDLRAQMSPEAQARVEAKAQELLAEMPLNELRQARGLSQKMLSEVLQVQQPAIAKMERRTDMYISTLRSHIEAMGGQLEVIARFPDGAVKISNFADIEEAGA
CrlA	1	107	HMPREF2535_RS12130	transcriptional regulator	Pseudomonas sp HMSC060F12 (Scaffold183)	1	107	107	100.0	0	0	0	198	MVKKFSDLRAQMSPEAQARVEAKAQELLAEMPLNELRQARGLSQKMLSEVLQVQQPAIAKMERRTDMYISTLRSHIEAMGGQLEVIARFPDGAVKISNFADIEEAGA	MVKKFSDLRAQMSPEAQARVEAKAQELLAEMPLNELRQARGLSQKMLSEVLQVQQPAIAKMERRTDMYISTLRSHIEAMGGQLEVIARFPDGAVKISNFADIEEAGA
CrlA	1	107	HW07_RS22130	transcriptional regulator	Pseudomonas aeruginosa H5708 (chromosome)	1	107	107	100.0	0	0	0	198	MVKKFSDLRAQMSPEAQARVEAKAQELLAEMPLNELRQARGLSQKMLSEVLQVQQPAIAKMERRTDMYISTLRSHIEAMGGQLEVIARFPDGAVKISNFADIEEAGA	MVKKFSDLRAQMSPEAQARVEAKAQELLAEMPLNELRQARGLSQKMLSEVLQVQQPAIAKMERRTDMYISTLRSHIEAMGGQLEVIARFPDGAVKISNFADIEEAGA
CrlA	1	107	IPC699_RS19455	helix-turn-helix domain-containing protein	Pseudomonas aeruginosa SWPA15J=NSWPA15a (contigIPC699_9.1)	1	107	107	100.0	0	0	0	198	MVKKFSDLRAQMSPEAQARVEAKAQELLAEMPLNELRQARGLSQKMLSEVLQVQQPAIAKMERRTDMYISTLRSHIEAMGGQLEVIARFPDGAVKISNFADIEEAGA	MVKKFSDLRAQMSPEAQARVEAKAQELLAEMPLNELRQARGLSQKMLSEVLQVQQPAIAKMERRTDMYISTLRSHIEAMGGQLEVIARFPDGAVKISNFADIEEAGA
CrlA	1	107	IPC56_RS21975	helix-turn-helix domain-containing protein	Pseudomonas aeruginosa 266S141211BSL_PA1 (contigIPC56_7.1)	1	107	107	100.0	0	0	0	198	MVKKFSDLRAQMSPEAQARVEAKAQELLAEMPLNELRQARGLSQKMLSEVLQVQQPAIAKMERRTDMYISTLRSHIEAMGGQLEVIARFPDGAVKISNFADIEEAGA	MVKKFSDLRAQMSPEAQARVEAKAQELLAEMPLNELRQARGLSQKMLSEVLQVQQPAIAKMERRTDMYISTLRSHIEAMGGQLEVIARFPDGAVKISNFADIEEAGA
CrlA	1	107	AFI83_RS04670	transcriptional regulator	Pseudomonas aeruginosa P4_London_1_VIM_2_10_07 (contig_44)	1	107	107	100.0	0	0	0	198	MVKKFSDLRAQMSPEAQARVEAKAQELLAEMPLNELRQARGLSQKMLSEVLQVQQPAIAKMERRTDMYISTLRSHIEAMGGQLEVIARFPDGAVKISNFADIEEAGA	MVKKFSDLRAQMSPEAQARVEAKAQELLAEMPLNELRQARGLSQKMLSEVLQVQQPAIAKMERRTDMYISTLRSHIEAMGGQLEVIARFPDGAVKISNFADIEEAGA
CrlA	1	107	BUI20_RS24585	transcriptional regulator	Pseudomonas aeruginosa isolate 274 (contig_63)	1	107	107	100.0	0	0	0	198	MVKKFSDLRAQMSPEAQARVEAKAQELLAEMPLNELRQARGLSQKMLSEVLQVQQPAIAKMERRTDMYISTLRSHIEAMGGQLEVIARFPDGAVKISNFADIEEAGA	MVKKFSDLRAQMSPEAQARVEAKAQELLAEMPLNELRQARGLSQKMLSEVLQVQQPAIAKMERRTDMYISTLRSHIEAMGGQLEVIARFPDGAVKISNFADIEEAGA
CrlA	1	107	CGU43_RS31680	transcriptional regulator	Pseudomonas aeruginosa Ocean-222 (scaffold47_cov405_read215)	1	107	107	100.0	0	0	0	198	MVKKFSDLRAQMSPEAQARVEAKAQELLAEMPLNELRQARGLSQKMLSEVLQVQQPAIAKMERRTDMYISTLRSHIEAMGGQLEVIARFPDGAVKISNFADIEEAGA	MVKKFSDLRAQMSPEAQARVEAKAQELLAEMPLNELRQARGLSQKMLSEVLQVQQPAIAKMERRTDMYISTLRSHIEAMGGQLEVIARFPDGAVKISNFADIEEAGA
CrlA	1	107	IPC713_RS06545	helix-turn-helix domain-containing protein	Pseudomonas aeruginosa 5BR2 (contigIPC713_2.1)	1	107	107	100.0	0	0	0	198	MVKKFSDLRAQMSPEAQARVEAKAQELLAEMPLNELRQARGLSQKMLSEVLQVQQPAIAKMERRTDMYISTLRSHIEAMGGQLEVIARFPDGAVKISNFADIEEAGA	MVKKFSDLRAQMSPEAQARVEAKAQELLAEMPLNELRQARGLSQKMLSEVLQVQQPAIAKMERRTDMYISTLRSHIEAMGGQLEVIARFPDGAVKISNFADIEEAGA
CrlA	1	107	E4V10_RS06880	helix-turn-helix domain-containing protein	Pseudomonas aeruginosa F815101 (contig00043)	1	107	107	100.0	0	0	0	198	MVKKFSDLRAQMSPEAQARVEAKAQELLAEMPLNELRQARGLSQKMLSEVLQVQQPAIAKMERRTDMYISTLRSHIEAMGGQLEVIARFPDGAVKISNFADIEEAGA	MVKKFSDLRAQMSPEAQARVEAKAQELLAEMPLNELRQARGLSQKMLSEVLQVQQPAIAKMERRTDMYISTLRSHIEAMGGQLEVIARFPDGAVKISNFADIEEAGA
CrlA	1	107	AFI46_RS20180	transcriptional regulator	Pseudomonas aeruginosa P5_London_26_VIM_2_01_09 (contig_268)	1	107	107	100.0	0	0	0	198	MVKKFSDLRAQMSPEAQARVEAKAQELLAEMPLNELRQARGLSQKMLSEVLQVQQPAIAKMERRTDMYISTLRSHIEAMGGQLEVIARFPDGAVKISNFADIEEAGA	MVKKFSDLRAQMSPEAQARVEAKAQELLAEMPLNELRQARGLSQKMLSEVLQVQQPAIAKMERRTDMYISTLRSHIEAMGGQLEVIARFPDGAVKISNFADIEEAGA
CrlA	1	107	BUF29_RS17575	transcriptional regulator	Pseudomonas aeruginosa isolate 106 (contig_73)	1	107	107	100.0	0	0	0	198	MVKKFSDLRAQMSPEAQARVEAKAQELLAEMPLNELRQARGLSQKMLSEVLQVQQPAIAKMERRTDMYISTLRSHIEAMGGQLEVIARFPDGAVKISNFADIEEAGA	MVKKFSDLRAQMSPEAQARVEAKAQELLAEMPLNELRQARGLSQKMLSEVLQVQQPAIAKMERRTDMYISTLRSHIEAMGGQLEVIARFPDGAVKISNFADIEEAGA
CrlA	1	107	CSB86_RS33365	helix-turn-helix domain-containing protein	Pseudomonas aeruginosa AR_0241 (AR_241.contig.1_1)	1	107	107	100.0	0	0	0	198	MVKKFSDLRAQMSPEAQARVEAKAQELLAEMPLNELRQARGLSQKMLSEVLQVQQPAIAKMERRTDMYISTLRSHIEAMGGQLEVIARFPDGAVKISNFADIEEAGA	MVKKFSDLRAQMSPEAQARVEAKAQELLAEMPLNELRQARGLSQKMLSEVLQVQQPAIAKMERRTDMYISTLRSHIEAMGGQLEVIARFPDGAVKISNFADIEEAGA
CrlA	1	107	IPC693_RS08445	helix-turn-helix domain-containing protein	Pseudomonas aeruginosa A17 (contigIPC693_3.1)	1	107	107	100.0	0	0	0	198	MVKKFSDLRAQMSPEAQARVEAKAQELLAEMPLNELRQARGLSQKMLSEVLQVQQPAIAKMERRTDMYISTLRSHIEAMGGQLEVIARFPDGAVKISNFADIEEAGA	MVKKFSDLRAQMSPEAQARVEAKAQELLAEMPLNELRQARGLSQKMLSEVLQVQQPAIAKMERRTDMYISTLRSHIEAMGGQLEVIARFPDGAVKISNFADIEEAGA
CrlA	1	107	E1955_RS16560	helix-turn-helix domain-containing protein	Pseudomonas aeruginosa NUBRI-P (contig9)	1	107	107	100.0	0	0	0	198	MVKKFSDLRAQMSPEAQARVEAKAQELLAEMPLNELRQARGLSQKMLSEVLQVQQPAIAKMERRTDMYISTLRSHIEAMGGQLEVIARFPDGAVKISNFADIEEAGA	MVKKFSDLRAQMSPEAQARVEAKAQELLAEMPLNELRQARGLSQKMLSEVLQVQQPAIAKMERRTDMYISTLRSHIEAMGGQLEVIARFPDGAVKISNFADIEEAGA
CrlA	1	107	AFI24_RS00280	transcriptional regulator	Pseudomonas aeruginosa E1_London_17_VIM_2_02_09 (contig_3)	1	107	107	100.0	0	0	0	198	MVKKFSDLRAQMSPEAQARVEAKAQELLAEMPLNELRQARGLSQKMLSEVLQVQQPAIAKMERRTDMYISTLRSHIEAMGGQLEVIARFPDGAVKISNFADIEEAGA	MVKKFSDLRAQMSPEAQARVEAKAQELLAEMPLNELRQARGLSQKMLSEVLQVQQPAIAKMERRTDMYISTLRSHIEAMGGQLEVIARFPDGAVKISNFADIEEAGA
CrlA	1	107	BUR48_RS30520	transcriptional regulator	Pseudomonas aeruginosa isolate 98 (contig_94)	1	107	107	100.0	0	0	0	198	MVKKFSDLRAQMSPEAQARVEAKAQELLAEMPLNELRQARGLSQKMLSEVLQVQQPAIAKMERRTDMYISTLRSHIEAMGGQLEVIARFPDGAVKISNFADIEEAGA	MVKKFSDLRAQMSPEAQARVEAKAQELLAEMPLNELRQARGLSQKMLSEVLQVQQPAIAKMERRTDMYISTLRSHIEAMGGQLEVIARFPDGAVKISNFADIEEAGA
CrlA	1	107	CWE28_RS21050	helix-turn-helix domain-containing protein	Pseudomonas aeruginosa HS9 (chromosome)	1	107	107	100.0	0	0	0	198	MVKKFSDLRAQMSPEAQARVEAKAQELLAEMPLNELRQARGLSQKMLSEVLQVQQPAIAKMERRTDMYISTLRSHIEAMGGQLEVIARFPDGAVKISNFADIEEAGA	MVKKFSDLRAQMSPEAQARVEAKAQELLAEMPLNELRQARGLSQKMLSEVLQVQQPAIAKMERRTDMYISTLRSHIEAMGGQLEVIARFPDGAVKISNFADIEEAGA
CrlA	1	107	IPC703_RS03440	helix-turn-helix domain-containing protein	Pseudomonas aeruginosa 59.20 (contigIPC703_1.1)	1	107	107	100.0	0	0	0	198	MVKKFSDLRAQMSPEAQARVEAKAQELLAEMPLNELRQARGLSQKMLSEVLQVQQPAIAKMERRTDMYISTLRSHIEAMGGQLEVIARFPDGAVKISNFADIEEAGA	MVKKFSDLRAQMSPEAQARVEAKAQELLAEMPLNELRQARGLSQKMLSEVLQVQQPAIAKMERRTDMYISTLRSHIEAMGGQLEVIARFPDGAVKISNFADIEEAGA
CrlA	1	107	E6W30_RS23040	helix-turn-helix domain-containing protein	Pseudomonas aeruginosa 19-032124 (MRSN639338_contig00043)	1	107	107	100.0	0	0	0	198	MVKKFSDLRAQMSPEAQARVEAKAQELLAEMPLNELRQARGLSQKMLSEVLQVQQPAIAKMERRTDMYISTLRSHIEAMGGQLEVIARFPDGAVKISNFADIEEAGA	MVKKFSDLRAQMSPEAQARVEAKAQELLAEMPLNELRQARGLSQKMLSEVLQVQQPAIAKMERRTDMYISTLRSHIEAMGGQLEVIARFPDGAVKISNFADIEEAGA
CrlA	1	107	AFI87_RS21605	transcriptional regulator	Pseudomonas aeruginosa E2_London_17_VIM_2_02_09 (contig_252)	1	107	107	100.0	0	0	0	198	MVKKFSDLRAQMSPEAQARVEAKAQELLAEMPLNELRQARGLSQKMLSEVLQVQQPAIAKMERRTDMYISTLRSHIEAMGGQLEVIARFPDGAVKISNFADIEEAGA	MVKKFSDLRAQMSPEAQARVEAKAQELLAEMPLNELRQARGLSQKMLSEVLQVQQPAIAKMERRTDMYISTLRSHIEAMGGQLEVIARFPDGAVKISNFADIEEAGA
CrlA	1	107	BUR74_RS09075	transcriptional regulator	Pseudomonas aeruginosa isolate 99 (contig_173)	1	107	107	100.0	0	0	0	198	MVKKFSDLRAQMSPEAQARVEAKAQELLAEMPLNELRQARGLSQKMLSEVLQVQQPAIAKMERRTDMYISTLRSHIEAMGGQLEVIARFPDGAVKISNFADIEEAGA	MVKKFSDLRAQMSPEAQARVEAKAQELLAEMPLNELRQARGLSQKMLSEVLQVQQPAIAKMERRTDMYISTLRSHIEAMGGQLEVIARFPDGAVKISNFADIEEAGA
CrlA	1	107	CSC42_RS10290	helix-turn-helix domain-containing protein	Pseudomonas aeruginosa AR_0456 (chromosome)	1	107	107	100.0	0	0	0	198	MVKKFSDLRAQMSPEAQARVEAKAQELLAEMPLNELRQARGLSQKMLSEVLQVQQPAIAKMERRTDMYISTLRSHIEAMGGQLEVIARFPDGAVKISNFADIEEAGA	MVKKFSDLRAQMSPEAQARVEAKAQELLAEMPLNELRQARGLSQKMLSEVLQVQQPAIAKMERRTDMYISTLRSHIEAMGGQLEVIARFPDGAVKISNFADIEEAGA
CrlA	1	107	IPC690_RS00785	helix-turn-helix domain-containing protein	Pseudomonas aeruginosa A11 (contigIPC690_1.1)	1	107	107	100.0	0	0	0	198	MVKKFSDLRAQMSPEAQARVEAKAQELLAEMPLNELRQARGLSQKMLSEVLQVQQPAIAKMERRTDMYISTLRSHIEAMGGQLEVIARFPDGAVKISNFADIEEAGA	MVKKFSDLRAQMSPEAQARVEAKAQELLAEMPLNELRQARGLSQKMLSEVLQVQQPAIAKMERRTDMYISTLRSHIEAMGGQLEVIARFPDGAVKISNFADIEEAGA
CrlA	1	107	E6W27_RS19145	helix-turn-helix domain-containing protein	Pseudomonas aeruginosa 19-026975 (MRSN639312_contig00037)	1	107	107	100.0	0	0	0	198	MVKKFSDLRAQMSPEAQARVEAKAQELLAEMPLNELRQARGLSQKMLSEVLQVQQPAIAKMERRTDMYISTLRSHIEAMGGQLEVIARFPDGAVKISNFADIEEAGA	MVKKFSDLRAQMSPEAQARVEAKAQELLAEMPLNELRQARGLSQKMLSEVLQVQQPAIAKMERRTDMYISTLRSHIEAMGGQLEVIARFPDGAVKISNFADIEEAGA
CrlA	1	107	AFI16_RS23385	transcriptional regulator	Pseudomonas aeruginosa E3_London_17_VIM_2_03_09 (contig_203)	1	107	107	100.0	0	0	0	198	MVKKFSDLRAQMSPEAQARVEAKAQELLAEMPLNELRQARGLSQKMLSEVLQVQQPAIAKMERRTDMYISTLRSHIEAMGGQLEVIARFPDGAVKISNFADIEEAGA	MVKKFSDLRAQMSPEAQARVEAKAQELLAEMPLNELRQARGLSQKMLSEVLQVQQPAIAKMERRTDMYISTLRSHIEAMGGQLEVIARFPDGAVKISNFADIEEAGA
CrlA	1	107	BUH40_RS15465	transcriptional regulator	Pseudomonas aeruginosa isolate 211 (contig_57)	1	107	107	100.0	0	0	0	198	MVKKFSDLRAQMSPEAQARVEAKAQELLAEMPLNELRQARGLSQKMLSEVLQVQQPAIAKMERRTDMYISTLRSHIEAMGGQLEVIARFPDGAVKISNFADIEEAGA	MVKKFSDLRAQMSPEAQARVEAKAQELLAEMPLNELRQARGLSQKMLSEVLQVQQPAIAKMERRTDMYISTLRSHIEAMGGQLEVIARFPDGAVKISNFADIEEAGA
CrlA	1	107	PA149_RS24355	helix-turn-helix domain-containing protein	Pseudomonas aeruginosa PA149 (contig000015)	1	107	107	100.0	0	0	0	198	MVKKFSDLRAQMSPEAQARVEAKAQELLAEMPLNELRQARGLSQKMLSEVLQVQQPAIAKMERRTDMYISTLRSHIEAMGGQLEVIARFPDGAVKISNFADIEEAGA	MVKKFSDLRAQMSPEAQARVEAKAQELLAEMPLNELRQARGLSQKMLSEVLQVQQPAIAKMERRTDMYISTLRSHIEAMGGQLEVIARFPDGAVKISNFADIEEAGA
CrlA	1	107	IPC689_RS17775	helix-turn-helix domain-containing protein	Pseudomonas aeruginosa A10 (contigIPC689_8.1)	1	107	107	100.0	0	0	0	198	MVKKFSDLRAQMSPEAQARVEAKAQELLAEMPLNELRQARGLSQKMLSEVLQVQQPAIAKMERRTDMYISTLRSHIEAMGGQLEVIARFPDGAVKISNFADIEEAGA	MVKKFSDLRAQMSPEAQARVEAKAQELLAEMPLNELRQARGLSQKMLSEVLQVQQPAIAKMERRTDMYISTLRSHIEAMGGQLEVIARFPDGAVKISNFADIEEAGA
CrlA	1	107	E6W26_RS21060	helix-turn-helix domain-containing protein	Pseudomonas aeruginosa 19-028480 (MRSN639320_contig00032)	1	107	107	100.0	0	0	0	198	MVKKFSDLRAQMSPEAQARVEAKAQELLAEMPLNELRQARGLSQKMLSEVLQVQQPAIAKMERRTDMYISTLRSHIEAMGGQLEVIARFPDGAVKISNFADIEEAGA	MVKKFSDLRAQMSPEAQARVEAKAQELLAEMPLNELRQARGLSQKMLSEVLQVQQPAIAKMERRTDMYISTLRSHIEAMGGQLEVIARFPDGAVKISNFADIEEAGA
CrlA	1	107	PA2G_05958	transcriptional regulator	Pseudomonas aeruginosa 2192 (chromosome)	1	107	107	100.0	0	0	0	198	MVKKFSDLRAQMSPEAQARVEAKAQELLAEMPLNELRQARGLSQKMLSEVLQVQQPAIAKMERRTDMYISTLRSHIEAMGGQLEVIARFPDGAVKISNFADIEEAGA	MVKKFSDLRAQMSPEAQARVEAKAQELLAEMPLNELRQARGLSQKMLSEVLQVQQPAIAKMERRTDMYISTLRSHIEAMGGQLEVIARFPDGAVKISNFADIEEAGA
CrlA	1	107	AFI23_RS21790	transcriptional regulator	Pseudomonas aeruginosa E4_London_17_VIM_2_03_09 (contig_138)	1	107	107	100.0	0	0	0	198	MVKKFSDLRAQMSPEAQARVEAKAQELLAEMPLNELRQARGLSQKMLSEVLQVQQPAIAKMERRTDMYISTLRSHIEAMGGQLEVIARFPDGAVKISNFADIEEAGA	MVKKFSDLRAQMSPEAQARVEAKAQELLAEMPLNELRQARGLSQKMLSEVLQVQQPAIAKMERRTDMYISTLRSHIEAMGGQLEVIARFPDGAVKISNFADIEEAGA
CrlA	1	107	BAW56_RS23040	transcriptional regulator	Pseudomonas aeruginosa TNCF_88M (contig_32)	1	107	107	100.0	0	0	0	198	MVKKFSDLRAQMSPEAQARVEAKAQELLAEMPLNELRQARGLSQKMLSEVLQVQQPAIAKMERRTDMYISTLRSHIEAMGGQLEVIARFPDGAVKISNFADIEEAGA	MVKKFSDLRAQMSPEAQARVEAKAQELLAEMPLNELRQARGLSQKMLSEVLQVQQPAIAKMERRTDMYISTLRSHIEAMGGQLEVIARFPDGAVKISNFADIEEAGA
CrlA	1	107	CJU21_RS28200	transcriptional regulator	Pseudomonas aeruginosa S20b (contig_25)	1	107	107	100.0	0	0	0	198	MVKKFSDLRAQMSPEAQARVEAKAQELLAEMPLNELRQARGLSQKMLSEVLQVQQPAIAKMERRTDMYISTLRSHIEAMGGQLEVIARFPDGAVKISNFADIEEAGA	MVKKFSDLRAQMSPEAQARVEAKAQELLAEMPLNELRQARGLSQKMLSEVLQVQQPAIAKMERRTDMYISTLRSHIEAMGGQLEVIARFPDGAVKISNFADIEEAGA
CrlA	1	107	IPC691_RS05065	helix-turn-helix domain-containing protein	Pseudomonas aeruginosa A13 (contigIPC691_2.1)	1	107	107	100.0	0	0	0	198	MVKKFSDLRAQMSPEAQARVEAKAQELLAEMPLNELRQARGLSQKMLSEVLQVQQPAIAKMERRTDMYISTLRSHIEAMGGQLEVIARFPDGAVKISNFADIEEAGA	MVKKFSDLRAQMSPEAQARVEAKAQELLAEMPLNELRQARGLSQKMLSEVLQVQQPAIAKMERRTDMYISTLRSHIEAMGGQLEVIARFPDGAVKISNFADIEEAGA
CrlA	1	107	EQ578_RS23520	helix-turn-helix domain-containing protein	Pseudomonas aeruginosa 65 (scaffold_700)	1	107	107	100.0	0	0	0	198	MVKKFSDLRAQMSPEAQARVEAKAQELLAEMPLNELRQARGLSQKMLSEVLQVQQPAIAKMERRTDMYISTLRSHIEAMGGQLEVIARFPDGAVKISNFADIEEAGA	MVKKFSDLRAQMSPEAQARVEAKAQELLAEMPLNELRQARGLSQKMLSEVLQVQQPAIAKMERRTDMYISTLRSHIEAMGGQLEVIARFPDGAVKISNFADIEEAGA
CrlA	1	107	PALES_45221	hypothetical protein	Pseudomonas aeruginosa LESB58 (chromosome)	1	107	107	100.0	0	0	0	198	MVKKFSDLRAQMSPEAQARVEAKAQELLAEMPLNELRQARGLSQKMLSEVLQVQQPAIAKMERRTDMYISTLRSHIEAMGGQLEVIARFPDGAVKISNFADIEEAGA	MVKKFSDLRAQMSPEAQARVEAKAQELLAEMPLNELRQARGLSQKMLSEVLQVQQPAIAKMERRTDMYISTLRSHIEAMGGQLEVIARFPDGAVKISNFADIEEAGA
CrlA	1	107	AFI18_RS04310	transcriptional regulator	Pseudomonas aeruginosa P6_East_of_England_6_IMP_1_03_09 (contig_39)	1	107	107	100.0	0	0	0	198	MVKKFSDLRAQMSPEAQARVEAKAQELLAEMPLNELRQARGLSQKMLSEVLQVQQPAIAKMERRTDMYISTLRSHIEAMGGQLEVIARFPDGAVKISNFADIEEAGA	MVKKFSDLRAQMSPEAQARVEAKAQELLAEMPLNELRQARGLSQKMLSEVLQVQQPAIAKMERRTDMYISTLRSHIEAMGGQLEVIARFPDGAVKISNFADIEEAGA
CrlA	1	107	BAW38_RS08115	transcriptional regulator	Pseudomonas aeruginosa TNCF_7M (contig_29)	1	107	107	100.0	0	0	0	198	MVKKFSDLRAQMSPEAQARVEAKAQELLAEMPLNELRQARGLSQKMLSEVLQVQQPAIAKMERRTDMYISTLRSHIEAMGGQLEVIARFPDGAVKISNFADIEEAGA	MVKKFSDLRAQMSPEAQARVEAKAQELLAEMPLNELRQARGLSQKMLSEVLQVQQPAIAKMERRTDMYISTLRSHIEAMGGQLEVIARFPDGAVKISNFADIEEAGA
CrlA	1	107	CAZ18_RS29005	transcriptional regulator	Pseudomonas aeruginosa S619_C13_RS (scaffold_47)	1	107	107	100.0	0	0	0	198	MVKKFSDLRAQMSPEAQARVEAKAQELLAEMPLNELRQARGLSQKMLSEVLQVQQPAIAKMERRTDMYISTLRSHIEAMGGQLEVIARFPDGAVKISNFADIEEAGA	MVKKFSDLRAQMSPEAQARVEAKAQELLAEMPLNELRQARGLSQKMLSEVLQVQQPAIAKMERRTDMYISTLRSHIEAMGGQLEVIARFPDGAVKISNFADIEEAGA
CrlA	1	107	IPC976_RS10155	helix-turn-helix domain-containing protein	Pseudomonas aeruginosa U451 (contigIPC976_3.1)	1	107	107	100.0	0	0	0	198	MVKKFSDLRAQMSPEAQARVEAKAQELLAEMPLNELRQARGLSQKMLSEVLQVQQPAIAKMERRTDMYISTLRSHIEAMGGQLEVIARFPDGAVKISNFADIEEAGA	MVKKFSDLRAQMSPEAQARVEAKAQELLAEMPLNELRQARGLSQKMLSEVLQVQQPAIAKMERRTDMYISTLRSHIEAMGGQLEVIARFPDGAVKISNFADIEEAGA
CrlA	1	107	EQ547_RS09215	helix-turn-helix domain-containing protein	Pseudomonas aeruginosa 32 (scaffold_100)	1	107	107	100.0	0	0	0	198	MVKKFSDLRAQMSPEAQARVEAKAQELLAEMPLNELRQARGLSQKMLSEVLQVQQPAIAKMERRTDMYISTLRSHIEAMGGQLEVIARFPDGAVKISNFADIEEAGA	MVKKFSDLRAQMSPEAQARVEAKAQELLAEMPLNELRQARGLSQKMLSEVLQVQQPAIAKMERRTDMYISTLRSHIEAMGGQLEVIARFPDGAVKISNFADIEEAGA
CrlA	1	107	CR65_RS0112580	transcriptional regulator	Pseudomonas otitidis LNU-E-001 (contig_72)	1	107	107	100.0	0	0	0	198	MVKKFSDLRAQMSPEAQARVEAKAQELLAEMPLNELRQARGLSQKMLSEVLQVQQPAIAKMERRTDMYISTLRSHIEAMGGQLEVIARFPDGAVKISNFADIEEAGA	MVKKFSDLRAQMSPEAQARVEAKAQELLAEMPLNELRQARGLSQKMLSEVLQVQQPAIAKMERRTDMYISTLRSHIEAMGGQLEVIARFPDGAVKISNFADIEEAGA
CrlA	1	107	AFI20_RS12680	transcriptional regulator	Pseudomonas aeruginosa P7_London_17_VIM_2_06_09 (contig_177)	1	107	107	100.0	0	0	0	198	MVKKFSDLRAQMSPEAQARVEAKAQELLAEMPLNELRQARGLSQKMLSEVLQVQQPAIAKMERRTDMYISTLRSHIEAMGGQLEVIARFPDGAVKISNFADIEEAGA	MVKKFSDLRAQMSPEAQARVEAKAQELLAEMPLNELRQARGLSQKMLSEVLQVQQPAIAKMERRTDMYISTLRSHIEAMGGQLEVIARFPDGAVKISNFADIEEAGA
CrlA	1	107	BUI77_RS23005	transcriptional regulator	Pseudomonas aeruginosa isolate 329 (contig_22)	1	107	107	100.0	0	0	0	198	MVKKFSDLRAQMSPEAQARVEAKAQELLAEMPLNELRQARGLSQKMLSEVLQVQQPAIAKMERRTDMYISTLRSHIEAMGGQLEVIARFPDGAVKISNFADIEEAGA	MVKKFSDLRAQMSPEAQARVEAKAQELLAEMPLNELRQARGLSQKMLSEVLQVQQPAIAKMERRTDMYISTLRSHIEAMGGQLEVIARFPDGAVKISNFADIEEAGA
CrlA	1	107	DT383_RS02600	helix-turn-helix domain-containing protein	Pseudomonas aeruginosa F2-1206 (contig_10)	1	107	107	100.0	0	0	0	198	MVKKFSDLRAQMSPEAQARVEAKAQELLAEMPLNELRQARGLSQKMLSEVLQVQQPAIAKMERRTDMYISTLRSHIEAMGGQLEVIARFPDGAVKISNFADIEEAGA	MVKKFSDLRAQMSPEAQARVEAKAQELLAEMPLNELRQARGLSQKMLSEVLQVQQPAIAKMERRTDMYISTLRSHIEAMGGQLEVIARFPDGAVKISNFADIEEAGA
CrlA	1	107	IPC648_RS17035	helix-turn-helix domain-containing protein	Pseudomonas aeruginosa HPA12 (contigIPC648_10.1)	1	107	107	100.0	0	0	0	198	MVKKFSDLRAQMSPEAQARVEAKAQELLAEMPLNELRQARGLSQKMLSEVLQVQQPAIAKMERRTDMYISTLRSHIEAMGGQLEVIARFPDGAVKISNFADIEEAGA	MVKKFSDLRAQMSPEAQARVEAKAQELLAEMPLNELRQARGLSQKMLSEVLQVQQPAIAKMERRTDMYISTLRSHIEAMGGQLEVIARFPDGAVKISNFADIEEAGA
CrlA	1	107	FAZ09_RS02830	helix-turn-helix domain-containing protein	Pseudomonas aeruginosa BWH047 (NODE_2_contig)	1	107	107	100.0	0	0	0	198	MVKKFSDLRAQMSPEAQARVEAKAQELLAEMPLNELRQARGLSQKMLSEVLQVQQPAIAKMERRTDMYISTLRSHIEAMGGQLEVIARFPDGAVKISNFADIEEAGA	MVKKFSDLRAQMSPEAQARVEAKAQELLAEMPLNELRQARGLSQKMLSEVLQVQQPAIAKMERRTDMYISTLRSHIEAMGGQLEVIARFPDGAVKISNFADIEEAGA
CrlA	1	107	Q087_03949	transcriptional regulator	Pseudomonas aeruginosa C40 (scaffold_1)	1	107	107	100.0	0	0	0	198	MVKKFSDLRAQMSPEAQARVEAKAQELLAEMPLNELRQARGLSQKMLSEVLQVQQPAIAKMERRTDMYISTLRSHIEAMGGQLEVIARFPDGAVKISNFADIEEAGA	MVKKFSDLRAQMSPEAQARVEAKAQELLAEMPLNELRQARGLSQKMLSEVLQVQQPAIAKMERRTDMYISTLRSHIEAMGGQLEVIARFPDGAVKISNFADIEEAGA
CrlA	1	107	AFI17_RS27190	transcriptional regulator	Pseudomonas aeruginosa P8_1_South_East_10_VIM_2_07_09 (contig_248)	1	107	107	100.0	0	0	0	198	MVKKFSDLRAQMSPEAQARVEAKAQELLAEMPLNELRQARGLSQKMLSEVLQVQQPAIAKMERRTDMYISTLRSHIEAMGGQLEVIARFPDGAVKISNFADIEEAGA	MVKKFSDLRAQMSPEAQARVEAKAQELLAEMPLNELRQARGLSQKMLSEVLQVQQPAIAKMERRTDMYISTLRSHIEAMGGQLEVIARFPDGAVKISNFADIEEAGA
CrlA	1	107	BAW49_RS22670	transcriptional regulator	Pseudomonas aeruginosa TNCF_42 (contig_10)	1	107	107	100.0	0	0	0	198	MVKKFSDLRAQMSPEAQARVEAKAQELLAEMPLNELRQARGLSQKMLSEVLQVQQPAIAKMERRTDMYISTLRSHIEAMGGQLEVIARFPDGAVKISNFADIEEAGA	MVKKFSDLRAQMSPEAQARVEAKAQELLAEMPLNELRQARGLSQKMLSEVLQVQQPAIAKMERRTDMYISTLRSHIEAMGGQLEVIARFPDGAVKISNFADIEEAGA
CrlA	1	107	DB379_RS06325	transcriptional regulator	Pseudomonas aeruginosa HIAE_PA17 (contig_22)	1	107	107	100.0	0	0	0	198	MVKKFSDLRAQMSPEAQARVEAKAQELLAEMPLNELRQARGLSQKMLSEVLQVQQPAIAKMERRTDMYISTLRSHIEAMGGQLEVIARFPDGAVKISNFADIEEAGA	MVKKFSDLRAQMSPEAQARVEAKAQELLAEMPLNELRQARGLSQKMLSEVLQVQQPAIAKMERRTDMYISTLRSHIEAMGGQLEVIARFPDGAVKISNFADIEEAGA
CrlA	1	107	IPC954_RS06920	helix-turn-helix domain-containing protein	Pseudomonas aeruginosa U397A (contigIPC954_2.1)	1	107	107	100.0	0	0	0	198	MVKKFSDLRAQMSPEAQARVEAKAQELLAEMPLNELRQARGLSQKMLSEVLQVQQPAIAKMERRTDMYISTLRSHIEAMGGQLEVIARFPDGAVKISNFADIEEAGA	MVKKFSDLRAQMSPEAQARVEAKAQELLAEMPLNELRQARGLSQKMLSEVLQVQQPAIAKMERRTDMYISTLRSHIEAMGGQLEVIARFPDGAVKISNFADIEEAGA
CrlA	1	107	FA030_RS20855	helix-turn-helix domain-containing protein	Pseudomonas aeruginosa PRD-10 (chromosome)	1	107	107	100.0	0	0	0	198	MVKKFSDLRAQMSPEAQARVEAKAQELLAEMPLNELRQARGLSQKMLSEVLQVQQPAIAKMERRTDMYISTLRSHIEAMGGQLEVIARFPDGAVKISNFADIEEAGA	MVKKFSDLRAQMSPEAQARVEAKAQELLAEMPLNELRQARGLSQKMLSEVLQVQQPAIAKMERRTDMYISTLRSHIEAMGGQLEVIARFPDGAVKISNFADIEEAGA
CrlA	1	107	Q083_00154	transcriptional regulator	Pseudomonas aeruginosa M8A.4 (scaffold_1)	1	107	107	100.0	0	0	0	198	MVKKFSDLRAQMSPEAQARVEAKAQELLAEMPLNELRQARGLSQKMLSEVLQVQQPAIAKMERRTDMYISTLRSHIEAMGGQLEVIARFPDGAVKISNFADIEEAGA	MVKKFSDLRAQMSPEAQARVEAKAQELLAEMPLNELRQARGLSQKMLSEVLQVQQPAIAKMERRTDMYISTLRSHIEAMGGQLEVIARFPDGAVKISNFADIEEAGA
CrlA	1	107	AFI15_RS25080	transcriptional regulator	Pseudomonas aeruginosa P9_East_of_England_6_IMP_13_08_09 (contig_215)	1	107	107	100.0	0	0	0	198	MVKKFSDLRAQMSPEAQARVEAKAQELLAEMPLNELRQARGLSQKMLSEVLQVQQPAIAKMERRTDMYISTLRSHIEAMGGQLEVIARFPDGAVKISNFADIEEAGA	MVKKFSDLRAQMSPEAQARVEAKAQELLAEMPLNELRQARGLSQKMLSEVLQVQQPAIAKMERRTDMYISTLRSHIEAMGGQLEVIARFPDGAVKISNFADIEEAGA
CrlA	1	107	BAW71_RS22455	transcriptional regulator	Pseudomonas aeruginosa TNCF_167_1 (contig_43)	1	107	107	100.0	0	0	0	198	MVKKFSDLRAQMSPEAQARVEAKAQELLAEMPLNELRQARGLSQKMLSEVLQVQQPAIAKMERRTDMYISTLRSHIEAMGGQLEVIARFPDGAVKISNFADIEEAGA	MVKKFSDLRAQMSPEAQARVEAKAQELLAEMPLNELRQARGLSQKMLSEVLQVQQPAIAKMERRTDMYISTLRSHIEAMGGQLEVIARFPDGAVKISNFADIEEAGA
CrlA	1	107	CJU07_RS30615	transcriptional regulator	Pseudomonas aeruginosa env396a (contig_94)	1	107	107	100.0	0	0	0	198	MVKKFSDLRAQMSPEAQARVEAKAQELLAEMPLNELRQARGLSQKMLSEVLQVQQPAIAKMERRTDMYISTLRSHIEAMGGQLEVIARFPDGAVKISNFADIEEAGA	MVKKFSDLRAQMSPEAQARVEAKAQELLAEMPLNELRQARGLSQKMLSEVLQVQQPAIAKMERRTDMYISTLRSHIEAMGGQLEVIARFPDGAVKISNFADIEEAGA
CrlA	1	107	IPC879_RS00735	helix-turn-helix domain-containing protein	Pseudomonas aeruginosa Lw1047 (contigIPC879_1.1)	1	107	107	100.0	0	0	0	198	MVKKFSDLRAQMSPEAQARVEAKAQELLAEMPLNELRQARGLSQKMLSEVLQVQQPAIAKMERRTDMYISTLRSHIEAMGGQLEVIARFPDGAVKISNFADIEEAGA	MVKKFSDLRAQMSPEAQARVEAKAQELLAEMPLNELRQARGLSQKMLSEVLQVQQPAIAKMERRTDMYISTLRSHIEAMGGQLEVIARFPDGAVKISNFADIEEAGA
CrlA	1	107	FEM17_RS33250	helix-turn-helix domain-containing protein	Pseudomonas aeruginosa MED02 (O70H5_S171_R1__paired__contig_106)	1	107	107	100.0	0	0	0	198	MVKKFSDLRAQMSPEAQARVEAKAQELLAEMPLNELRQARGLSQKMLSEVLQVQQPAIAKMERRTDMYISTLRSHIEAMGGQLEVIARFPDGAVKISNFADIEEAGA	MVKKFSDLRAQMSPEAQARVEAKAQELLAEMPLNELRQARGLSQKMLSEVLQVQQPAIAKMERRTDMYISTLRSHIEAMGGQLEVIARFPDGAVKISNFADIEEAGA
CrlA	1	107	Q071_04741	transcriptional regulator	Pseudomonas aeruginosa BL17 (scaffold_1)	1	107	107	100.0	0	0	0	198	MVKKFSDLRAQMSPEAQARVEAKAQELLAEMPLNELRQARGLSQKMLSEVLQVQQPAIAKMERRTDMYISTLRSHIEAMGGQLEVIARFPDGAVKISNFADIEEAGA	MVKKFSDLRAQMSPEAQARVEAKAQELLAEMPLNELRQARGLSQKMLSEVLQVQQPAIAKMERRTDMYISTLRSHIEAMGGQLEVIARFPDGAVKISNFADIEEAGA
CrlA	1	107	AFI55_RS05395	transcriptional regulator	Pseudomonas aeruginosa P10_London_6_VIM_2_09_09 (contig_75)	1	107	107	100.0	0	0	0	198	MVKKFSDLRAQMSPEAQARVEAKAQELLAEMPLNELRQARGLSQKMLSEVLQVQQPAIAKMERRTDMYISTLRSHIEAMGGQLEVIARFPDGAVKISNFADIEEAGA	MVKKFSDLRAQMSPEAQARVEAKAQELLAEMPLNELRQARGLSQKMLSEVLQVQQPAIAKMERRTDMYISTLRSHIEAMGGQLEVIARFPDGAVKISNFADIEEAGA
CrlA	1	107	BUJ69_RS15820	transcriptional regulator	Pseudomonas aeruginosa isolate 372 (contig_70)	1	107	107	100.0	0	0	0	198	MVKKFSDLRAQMSPEAQARVEAKAQELLAEMPLNELRQARGLSQKMLSEVLQVQQPAIAKMERRTDMYISTLRSHIEAMGGQLEVIARFPDGAVKISNFADIEEAGA	MVKKFSDLRAQMSPEAQARVEAKAQELLAEMPLNELRQARGLSQKMLSEVLQVQQPAIAKMERRTDMYISTLRSHIEAMGGQLEVIARFPDGAVKISNFADIEEAGA
CrlA	1	107	CAZ23_RS24150	transcriptional regulator	Pseudomonas aeruginosa S611_C13_RS (scaffold_23)	1	107	107	100.0	0	0	0	198	MVKKFSDLRAQMSPEAQARVEAKAQELLAEMPLNELRQARGLSQKMLSEVLQVQQPAIAKMERRTDMYISTLRSHIEAMGGQLEVIARFPDGAVKISNFADIEEAGA	MVKKFSDLRAQMSPEAQARVEAKAQELLAEMPLNELRQARGLSQKMLSEVLQVQQPAIAKMERRTDMYISTLRSHIEAMGGQLEVIARFPDGAVKISNFADIEEAGA
CrlA	1	107	IPC867_RS14180	helix-turn-helix domain-containing protein	Pseudomonas aeruginosa Bo559 (contigIPC867_5.1)	1	107	107	100.0	0	0	0	198	MVKKFSDLRAQMSPEAQARVEAKAQELLAEMPLNELRQARGLSQKMLSEVLQVQQPAIAKMERRTDMYISTLRSHIEAMGGQLEVIARFPDGAVKISNFADIEEAGA	MVKKFSDLRAQMSPEAQARVEAKAQELLAEMPLNELRQARGLSQKMLSEVLQVQQPAIAKMERRTDMYISTLRSHIEAMGGQLEVIARFPDGAVKISNFADIEEAGA
CrlA	1	107	FEM15_RS23820	helix-turn-helix domain-containing protein	Pseudomonas aeruginosa MED03 (O70H3_S169_R1__paired__contig_44)	1	107	107	100.0	0	0	0	198	MVKKFSDLRAQMSPEAQARVEAKAQELLAEMPLNELRQARGLSQKMLSEVLQVQQPAIAKMERRTDMYISTLRSHIEAMGGQLEVIARFPDGAVKISNFADIEEAGA	MVKKFSDLRAQMSPEAQARVEAKAQELLAEMPLNELRQARGLSQKMLSEVLQVQQPAIAKMERRTDMYISTLRSHIEAMGGQLEVIARFPDGAVKISNFADIEEAGA
CrlA	1	107	Q068_03876	transcriptional regulator	Pseudomonas aeruginosa BL14 (scaffold_1)	1	107	107	100.0	0	0	0	198	MVKKFSDLRAQMSPEAQARVEAKAQELLAEMPLNELRQARGLSQKMLSEVLQVQQPAIAKMERRTDMYISTLRSHIEAMGGQLEVIARFPDGAVKISNFADIEEAGA	MVKKFSDLRAQMSPEAQARVEAKAQELLAEMPLNELRQARGLSQKMLSEVLQVQQPAIAKMERRTDMYISTLRSHIEAMGGQLEVIARFPDGAVKISNFADIEEAGA
CrlA	1	107	AFI35_RS23555	transcriptional regulator	Pseudomonas aeruginosa P11_London_17_VIM_2_10_09 (contig_140)	1	107	107	100.0	0	0	0	198	MVKKFSDLRAQMSPEAQARVEAKAQELLAEMPLNELRQARGLSQKMLSEVLQVQQPAIAKMERRTDMYISTLRSHIEAMGGQLEVIARFPDGAVKISNFADIEEAGA	MVKKFSDLRAQMSPEAQARVEAKAQELLAEMPLNELRQARGLSQKMLSEVLQVQQPAIAKMERRTDMYISTLRSHIEAMGGQLEVIARFPDGAVKISNFADIEEAGA
CrlA	1	107	BAW54_RS22685	transcriptional regulator	Pseudomonas aeruginosa TNCF_76 (contig_6)	1	107	107	100.0	0	0	0	198	MVKKFSDLRAQMSPEAQARVEAKAQELLAEMPLNELRQARGLSQKMLSEVLQVQQPAIAKMERRTDMYISTLRSHIEAMGGQLEVIARFPDGAVKISNFADIEEAGA	MVKKFSDLRAQMSPEAQARVEAKAQELLAEMPLNELRQARGLSQKMLSEVLQVQQPAIAKMERRTDMYISTLRSHIEAMGGQLEVIARFPDGAVKISNFADIEEAGA
CrlA	1	107	CDC10_RS22110	transcriptional regulator	Pseudomonas aeruginosa 2357 (contig_23)	1	107	107	100.0	0	0	0	198	MVKKFSDLRAQMSPEAQARVEAKAQELLAEMPLNELRQARGLSQKMLSEVLQVQQPAIAKMERRTDMYISTLRSHIEAMGGQLEVIARFPDGAVKISNFADIEEAGA	MVKKFSDLRAQMSPEAQARVEAKAQELLAEMPLNELRQARGLSQKMLSEVLQVQQPAIAKMERRTDMYISTLRSHIEAMGGQLEVIARFPDGAVKISNFADIEEAGA
CrlA	1	107	IPC734_RS19680	helix-turn-helix domain-containing protein	Pseudomonas aeruginosa CPHL8203 (contigIPC734_13.1)	1	107	107	100.0	0	0	0	198	MVKKFSDLRAQMSPEAQARVEAKAQELLAEMPLNELRQARGLSQKMLSEVLQVQQPAIAKMERRTDMYISTLRSHIEAMGGQLEVIARFPDGAVKISNFADIEEAGA	MVKKFSDLRAQMSPEAQARVEAKAQELLAEMPLNELRQARGLSQKMLSEVLQVQQPAIAKMERRTDMYISTLRSHIEAMGGQLEVIARFPDGAVKISNFADIEEAGA
CrlA	1	107	FEM26_RS13270	helix-turn-helix domain-containing protein	Pseudomonas aeruginosa MED01 (O70H6_S188_R1__paired__contig_15)	1	107	107	100.0	0	0	0	198	MVKKFSDLRAQMSPEAQARVEAKAQELLAEMPLNELRQARGLSQKMLSEVLQVQQPAIAKMERRTDMYISTLRSHIEAMGGQLEVIARFPDGAVKISNFADIEEAGA	MVKKFSDLRAQMSPEAQARVEAKAQELLAEMPLNELRQARGLSQKMLSEVLQVQQPAIAKMERRTDMYISTLRSHIEAMGGQLEVIARFPDGAVKISNFADIEEAGA
CrlA	1	107	Q062_03277	transcriptional regulator	Pseudomonas aeruginosa BL08 (scaffold_2)	1	107	107	100.0	0	0	0	198	MVKKFSDLRAQMSPEAQARVEAKAQELLAEMPLNELRQARGLSQKMLSEVLQVQQPAIAKMERRTDMYISTLRSHIEAMGGQLEVIARFPDGAVKISNFADIEEAGA	MVKKFSDLRAQMSPEAQARVEAKAQELLAEMPLNELRQARGLSQKMLSEVLQVQQPAIAKMERRTDMYISTLRSHIEAMGGQLEVIARFPDGAVKISNFADIEEAGA
CrlA	1	107	AFJ04_RS09885	transcriptional regulator	Pseudomonas aeruginosa P12_London_17_VIM_2_11_09 (contig_113)	1	107	107	100.0	0	0	0	198	MVKKFSDLRAQMSPEAQARVEAKAQELLAEMPLNELRQARGLSQKMLSEVLQVQQPAIAKMERRTDMYISTLRSHIEAMGGQLEVIARFPDGAVKISNFADIEEAGA	MVKKFSDLRAQMSPEAQARVEAKAQELLAEMPLNELRQARGLSQKMLSEVLQVQQPAIAKMERRTDMYISTLRSHIEAMGGQLEVIARFPDGAVKISNFADIEEAGA
CrlA	1	107	B0B30_RS17305	transcriptional regulator	Pseudomonas aeruginosa SCH_ABX04 (contig000011)	1	107	107	100.0	0	0	0	198	MVKKFSDLRAQMSPEAQARVEAKAQELLAEMPLNELRQARGLSQKMLSEVLQVQQPAIAKMERRTDMYISTLRSHIEAMGGQLEVIARFPDGAVKISNFADIEEAGA	MVKKFSDLRAQMSPEAQARVEAKAQELLAEMPLNELRQARGLSQKMLSEVLQVQQPAIAKMERRTDMYISTLRSHIEAMGGQLEVIARFPDGAVKISNFADIEEAGA
CrlA	1	107	DYB99_RS16720	helix-turn-helix domain-containing protein	Pseudomonas aeruginosa NCTC10730 (contig_2)	1	107	107	100.0	0	0	0	198	MVKKFSDLRAQMSPEAQARVEAKAQELLAEMPLNELRQARGLSQKMLSEVLQVQQPAIAKMERRTDMYISTLRSHIEAMGGQLEVIARFPDGAVKISNFADIEEAGA	MVKKFSDLRAQMSPEAQARVEAKAQELLAEMPLNELRQARGLSQKMLSEVLQVQQPAIAKMERRTDMYISTLRSHIEAMGGQLEVIARFPDGAVKISNFADIEEAGA
CrlA	1	107	IPC729_RS06660	helix-turn-helix domain-containing protein	Pseudomonas aeruginosa CPHL2000 (contigIPC729_2.1)	1	107	107	100.0	0	0	0	198	MVKKFSDLRAQMSPEAQARVEAKAQELLAEMPLNELRQARGLSQKMLSEVLQVQQPAIAKMERRTDMYISTLRSHIEAMGGQLEVIARFPDGAVKISNFADIEEAGA	MVKKFSDLRAQMSPEAQARVEAKAQELLAEMPLNELRQARGLSQKMLSEVLQVQQPAIAKMERRTDMYISTLRSHIEAMGGQLEVIARFPDGAVKISNFADIEEAGA
CrlA	1	107	FEM06_RS27205	helix-turn-helix domain-containing protein	Pseudomonas aeruginosa MED04 (O70H4_S170_R1__paired__contig_71)	1	107	107	100.0	0	0	0	198	MVKKFSDLRAQMSPEAQARVEAKAQELLAEMPLNELRQARGLSQKMLSEVLQVQQPAIAKMERRTDMYISTLRSHIEAMGGQLEVIARFPDGAVKISNFADIEEAGA	MVKKFSDLRAQMSPEAQARVEAKAQELLAEMPLNELRQARGLSQKMLSEVLQVQQPAIAKMERRTDMYISTLRSHIEAMGGQLEVIARFPDGAVKISNFADIEEAGA
CrlA	1	107	Q061_05512	transcriptional regulator	Pseudomonas aeruginosa BL07 (scaffold_3)	1	107	107	100.0	0	0	0	198	MVKKFSDLRAQMSPEAQARVEAKAQELLAEMPLNELRQARGLSQKMLSEVLQVQQPAIAKMERRTDMYISTLRSHIEAMGGQLEVIARFPDGAVKISNFADIEEAGA	MVKKFSDLRAQMSPEAQARVEAKAQELLAEMPLNELRQARGLSQKMLSEVLQVQQPAIAKMERRTDMYISTLRSHIEAMGGQLEVIARFPDGAVKISNFADIEEAGA
CrlA	1	107	AFI26_RS21210	transcriptional regulator	Pseudomonas aeruginosa P13_London_14_VIM_2_12_09 (contig_124)	1	107	107	100.0	0	0	0	198	MVKKFSDLRAQMSPEAQARVEAKAQELLAEMPLNELRQARGLSQKMLSEVLQVQQPAIAKMERRTDMYISTLRSHIEAMGGQLEVIARFPDGAVKISNFADIEEAGA	MVKKFSDLRAQMSPEAQARVEAKAQELLAEMPLNELRQARGLSQKMLSEVLQVQQPAIAKMERRTDMYISTLRSHIEAMGGQLEVIARFPDGAVKISNFADIEEAGA
CrlA	1	107	BAW40_RS22850	transcriptional regulator	Pseudomonas aeruginosa TNCF_10M (contig_17)	1	107	107	100.0	0	0	0	198	MVKKFSDLRAQMSPEAQARVEAKAQELLAEMPLNELRQARGLSQKMLSEVLQVQQPAIAKMERRTDMYISTLRSHIEAMGGQLEVIARFPDGAVKISNFADIEEAGA	MVKKFSDLRAQMSPEAQARVEAKAQELLAEMPLNELRQARGLSQKMLSEVLQVQQPAIAKMERRTDMYISTLRSHIEAMGGQLEVIARFPDGAVKISNFADIEEAGA
CrlA	1	107	HV86_RS16910	transcriptional regulator	Pseudomonas aeruginosa W25637 (contig3)	1	107	107	100.0	0	0	0	198	MVKKFSDLRAQMSPEAQARVEAKAQELLAEMPLNELRQARGLSQKMLSEVLQVQQPAIAKMERRTDMYISTLRSHIEAMGGQLEVIARFPDGAVKISNFADIEEAGA	MVKKFSDLRAQMSPEAQARVEAKAQELLAEMPLNELRQARGLSQKMLSEVLQVQQPAIAKMERRTDMYISTLRSHIEAMGGQLEVIARFPDGAVKISNFADIEEAGA
CrlA	1	107	IPC727_RS07500	helix-turn-helix domain-containing protein	Pseudomonas aeruginosa CPHL950 (contigIPC727_2.1)	1	107	107	100.0	0	0	0	198	MVKKFSDLRAQMSPEAQARVEAKAQELLAEMPLNELRQARGLSQKMLSEVLQVQQPAIAKMERRTDMYISTLRSHIEAMGGQLEVIARFPDGAVKISNFADIEEAGA	MVKKFSDLRAQMSPEAQARVEAKAQELLAEMPLNELRQARGLSQKMLSEVLQVQQPAIAKMERRTDMYISTLRSHIEAMGGQLEVIARFPDGAVKISNFADIEEAGA
CrlA	1	107	FEM27_RS23410	helix-turn-helix domain-containing protein	Pseudomonas aeruginosa MED06 (O70H2_S168_R1__paired__contig_44)	1	107	107	100.0	0	0	0	198	MVKKFSDLRAQMSPEAQARVEAKAQELLAEMPLNELRQARGLSQKMLSEVLQVQQPAIAKMERRTDMYISTLRSHIEAMGGQLEVIARFPDGAVKISNFADIEEAGA	MVKKFSDLRAQMSPEAQARVEAKAQELLAEMPLNELRQARGLSQKMLSEVLQVQQPAIAKMERRTDMYISTLRSHIEAMGGQLEVIARFPDGAVKISNFADIEEAGA
CrlA	1	107	Q059_03670	transcriptional regulator	Pseudomonas aeruginosa BL05 (scaffold_1)	1	107	107	100.0	0	0	0	198	MVKKFSDLRAQMSPEAQARVEAKAQELLAEMPLNELRQARGLSQKMLSEVLQVQQPAIAKMERRTDMYISTLRSHIEAMGGQLEVIARFPDGAVKISNFADIEEAGA	MVKKFSDLRAQMSPEAQARVEAKAQELLAEMPLNELRQARGLSQKMLSEVLQVQQPAIAKMERRTDMYISTLRSHIEAMGGQLEVIARFPDGAVKISNFADIEEAGA
CrlA	1	107	AFI68_RS10395	transcriptional regulator	Pseudomonas aeruginosa P14_London_17_VIM_2_01_10 (contig_133)	1	107	107	100.0	0	0	0	198	MVKKFSDLRAQMSPEAQARVEAKAQELLAEMPLNELRQARGLSQKMLSEVLQVQQPAIAKMERRTDMYISTLRSHIEAMGGQLEVIARFPDGAVKISNFADIEEAGA	MVKKFSDLRAQMSPEAQARVEAKAQELLAEMPLNELRQARGLSQKMLSEVLQVQQPAIAKMERRTDMYISTLRSHIEAMGGQLEVIARFPDGAVKISNFADIEEAGA
CrlA	1	107	BVB59_RS22325	transcriptional regulator	Pseudomonas aeruginosa TRN6598 (contig_37_consensus)	1	107	107	100.0	0	0	0	198	MVKKFSDLRAQMSPEAQARVEAKAQELLAEMPLNELRQARGLSQKMLSEVLQVQQPAIAKMERRTDMYISTLRSHIEAMGGQLEVIARFPDGAVKISNFADIEEAGA	MVKKFSDLRAQMSPEAQARVEAKAQELLAEMPLNELRQARGLSQKMLSEVLQVQQPAIAKMERRTDMYISTLRSHIEAMGGQLEVIARFPDGAVKISNFADIEEAGA
CrlA	1	107	DB381_RS08410	helix-turn-helix domain-containing protein	Pseudomonas aeruginosa HIAE_PA19 (contig_49)	1	107	107	100.0	0	0	0	198	MVKKFSDLRAQMSPEAQARVEAKAQELLAEMPLNELRQARGLSQKMLSEVLQVQQPAIAKMERRTDMYISTLRSHIEAMGGQLEVIARFPDGAVKISNFADIEEAGA	MVKKFSDLRAQMSPEAQARVEAKAQELLAEMPLNELRQARGLSQKMLSEVLQVQQPAIAKMERRTDMYISTLRSHIEAMGGQLEVIARFPDGAVKISNFADIEEAGA
CrlA	1	107	IPC710_RS15420	helix-turn-helix domain-containing protein	Pseudomonas aeruginosa ESP06B (contigIPC710_8.1)	1	107	107	100.0	0	0	0	198	MVKKFSDLRAQMSPEAQARVEAKAQELLAEMPLNELRQARGLSQKMLSEVLQVQQPAIAKMERRTDMYISTLRSHIEAMGGQLEVIARFPDGAVKISNFADIEEAGA	MVKKFSDLRAQMSPEAQARVEAKAQELLAEMPLNELRQARGLSQKMLSEVLQVQQPAIAKMERRTDMYISTLRSHIEAMGGQLEVIARFPDGAVKISNFADIEEAGA
CrlA	1	107	FEM19_RS32540	helix-turn-helix domain-containing protein	Pseudomonas aeruginosa MED07 (contig_00042)	1	107	107	100.0	0	0	0	198	MVKKFSDLRAQMSPEAQARVEAKAQELLAEMPLNELRQARGLSQKMLSEVLQVQQPAIAKMERRTDMYISTLRSHIEAMGGQLEVIARFPDGAVKISNFADIEEAGA	MVKKFSDLRAQMSPEAQARVEAKAQELLAEMPLNELRQARGLSQKMLSEVLQVQQPAIAKMERRTDMYISTLRSHIEAMGGQLEVIARFPDGAVKISNFADIEEAGA
CrlA	1	107	Q041_05543	transcriptional regulator	Pseudomonas aeruginosa BWHPSA028 (scaffold_9)	1	107	107	100.0	0	0	0	198	MVKKFSDLRAQMSPEAQARVEAKAQELLAEMPLNELRQARGLSQKMLSEVLQVQQPAIAKMERRTDMYISTLRSHIEAMGGQLEVIARFPDGAVKISNFADIEEAGA	MVKKFSDLRAQMSPEAQARVEAKAQELLAEMPLNELRQARGLSQKMLSEVLQVQQPAIAKMERRTDMYISTLRSHIEAMGGQLEVIARFPDGAVKISNFADIEEAGA
CrlA	1	107	AFI82_RS13685	transcriptional regulator	Pseudomonas aeruginosa P15_London_17_02_10 (contig_177)	1	107	107	100.0	0	0	0	198	MVKKFSDLRAQMSPEAQARVEAKAQELLAEMPLNELRQARGLSQKMLSEVLQVQQPAIAKMERRTDMYISTLRSHIEAMGGQLEVIARFPDGAVKISNFADIEEAGA	MVKKFSDLRAQMSPEAQARVEAKAQELLAEMPLNELRQARGLSQKMLSEVLQVQQPAIAKMERRTDMYISTLRSHIEAMGGQLEVIARFPDGAVKISNFADIEEAGA
CrlA	1	107	BUS34_RS27770	transcriptional regulator	Pseudomonas aeruginosa isolate LRJ18 (contig_99)	1	107	107	100.0	0	0	0	198	MVKKFSDLRAQMSPEAQARVEAKAQELLAEMPLNELRQARGLSQKMLSEVLQVQQPAIAKMERRTDMYISTLRSHIEAMGGQLEVIARFPDGAVKISNFADIEEAGA	MVKKFSDLRAQMSPEAQARVEAKAQELLAEMPLNELRQARGLSQKMLSEVLQVQQPAIAKMERRTDMYISTLRSHIEAMGGQLEVIARFPDGAVKISNFADIEEAGA
CrlA	1	107	A6748_RS13180	transcriptional regulator	Pseudomonas aeruginosa Pb18 (chromosome)	1	107	107	100.0	0	0	0	198	MVKKFSDLRAQMSPEAQARVEAKAQELLAEMPLNELRQARGLSQKMLSEVLQVQQPAIAKMERRTDMYISTLRSHIEAMGGQLEVIARFPDGAVKISNFADIEEAGA	MVKKFSDLRAQMSPEAQARVEAKAQELLAEMPLNELRQARGLSQKMLSEVLQVQQPAIAKMERRTDMYISTLRSHIEAMGGQLEVIARFPDGAVKISNFADIEEAGA
CrlA	1	107	IPC669_RS27880	helix-turn-helix domain-containing protein	Pseudomonas aeruginosa PN586(35)w (contigIPC669_19.1)	1	107	107	100.0	0	0	0	198	MVKKFSDLRAQMSPEAQARVEAKAQELLAEMPLNELRQARGLSQKMLSEVLQVQQPAIAKMERRTDMYISTLRSHIEAMGGQLEVIARFPDGAVKISNFADIEEAGA	MVKKFSDLRAQMSPEAQARVEAKAQELLAEMPLNELRQARGLSQKMLSEVLQVQQPAIAKMERRTDMYISTLRSHIEAMGGQLEVIARFPDGAVKISNFADIEEAGA
CrlA	1	107	FEM10_RS02920	helix-turn-helix domain-containing protein	Pseudomonas aeruginosa MED05 (O70H9_S191_R1__paired__contig_7)	1	107	107	100.0	0	0	0	198	MVKKFSDLRAQMSPEAQARVEAKAQELLAEMPLNELRQARGLSQKMLSEVLQVQQPAIAKMERRTDMYISTLRSHIEAMGGQLEVIARFPDGAVKISNFADIEEAGA	MVKKFSDLRAQMSPEAQARVEAKAQELLAEMPLNELRQARGLSQKMLSEVLQVQQPAIAKMERRTDMYISTLRSHIEAMGGQLEVIARFPDGAVKISNFADIEEAGA
CrlA	1	107	Q035_00097	transcriptional regulator	Pseudomonas aeruginosa BWHPSA022 (scaffold_1)	1	107	107	100.0	0	0	0	198	MVKKFSDLRAQMSPEAQARVEAKAQELLAEMPLNELRQARGLSQKMLSEVLQVQQPAIAKMERRTDMYISTLRSHIEAMGGQLEVIARFPDGAVKISNFADIEEAGA	MVKKFSDLRAQMSPEAQARVEAKAQELLAEMPLNELRQARGLSQKMLSEVLQVQQPAIAKMERRTDMYISTLRSHIEAMGGQLEVIARFPDGAVKISNFADIEEAGA
CrlA	1	107	AFI60_RS24580	transcriptional regulator	Pseudomonas aeruginosa P16_Lonon_17_VIM_2_02_10 (contig_195)	1	107	107	100.0	0	0	0	198	MVKKFSDLRAQMSPEAQARVEAKAQELLAEMPLNELRQARGLSQKMLSEVLQVQQPAIAKMERRTDMYISTLRSHIEAMGGQLEVIARFPDGAVKISNFADIEEAGA	MVKKFSDLRAQMSPEAQARVEAKAQELLAEMPLNELRQARGLSQKMLSEVLQVQQPAIAKMERRTDMYISTLRSHIEAMGGQLEVIARFPDGAVKISNFADIEEAGA
CrlA	1	107	BUH60_RS05055	transcriptional regulator	Pseudomonas aeruginosa isolate 209 (contig_49)	1	107	107	100.0	0	0	0	198	MVKKFSDLRAQMSPEAQARVEAKAQELLAEMPLNELRQARGLSQKMLSEVLQVQQPAIAKMERRTDMYISTLRSHIEAMGGQLEVIARFPDGAVKISNFADIEEAGA	MVKKFSDLRAQMSPEAQARVEAKAQELLAEMPLNELRQARGLSQKMLSEVLQVQQPAIAKMERRTDMYISTLRSHIEAMGGQLEVIARFPDGAVKISNFADIEEAGA
CrlA	1	107	CJU50_RS00965	transcriptional regulator	Pseudomonas aeruginosa SJU-S72_3 (contig_11)	1	107	107	100.0	0	0	0	198	MVKKFSDLRAQMSPEAQARVEAKAQELLAEMPLNELRQARGLSQKMLSEVLQVQQPAIAKMERRTDMYISTLRSHIEAMGGQLEVIARFPDGAVKISNFADIEEAGA	MVKKFSDLRAQMSPEAQARVEAKAQELLAEMPLNELRQARGLSQKMLSEVLQVQQPAIAKMERRTDMYISTLRSHIEAMGGQLEVIARFPDGAVKISNFADIEEAGA
CrlA	1	107	IPC706_RS12640	helix-turn-helix domain-containing protein	Pseudomonas aeruginosa CND03 (contigIPC706_7.1)	1	107	107	100.0	0	0	0	198	MVKKFSDLRAQMSPEAQARVEAKAQELLAEMPLNELRQARGLSQKMLSEVLQVQQPAIAKMERRTDMYISTLRSHIEAMGGQLEVIARFPDGAVKISNFADIEEAGA	MVKKFSDLRAQMSPEAQARVEAKAQELLAEMPLNELRQARGLSQKMLSEVLQVQQPAIAKMERRTDMYISTLRSHIEAMGGQLEVIARFPDGAVKISNFADIEEAGA
CrlA	1	107	FEM07_RS22190	helix-turn-helix domain-containing protein	Pseudomonas aeruginosa MED08 (O70G10_S166_R1__paired__contig_39)	1	107	107	100.0	0	0	0	198	MVKKFSDLRAQMSPEAQARVEAKAQELLAEMPLNELRQARGLSQKMLSEVLQVQQPAIAKMERRTDMYISTLRSHIEAMGGQLEVIARFPDGAVKISNFADIEEAGA	MVKKFSDLRAQMSPEAQARVEAKAQELLAEMPLNELRQARGLSQKMLSEVLQVQQPAIAKMERRTDMYISTLRSHIEAMGGQLEVIARFPDGAVKISNFADIEEAGA
CrlA	1	107	Q026_04593	transcriptional regulator	Pseudomonas aeruginosa BWHPSA013 (scaffold_1)	1	107	107	100.0	0	0	0	198	MVKKFSDLRAQMSPEAQARVEAKAQELLAEMPLNELRQARGLSQKMLSEVLQVQQPAIAKMERRTDMYISTLRSHIEAMGGQLEVIARFPDGAVKISNFADIEEAGA	MVKKFSDLRAQMSPEAQARVEAKAQELLAEMPLNELRQARGLSQKMLSEVLQVQQPAIAKMERRTDMYISTLRSHIEAMGGQLEVIARFPDGAVKISNFADIEEAGA
CrlA	1	107	AFI61_RS20585	transcriptional regulator	Pseudomonas aeruginosa P17_North_West_14_VIM_2_03_10 (contig_177)	1	107	107	100.0	0	0	0	198	MVKKFSDLRAQMSPEAQARVEAKAQELLAEMPLNELRQARGLSQKMLSEVLQVQQPAIAKMERRTDMYISTLRSHIEAMGGQLEVIARFPDGAVKISNFADIEEAGA	MVKKFSDLRAQMSPEAQARVEAKAQELLAEMPLNELRQARGLSQKMLSEVLQVQQPAIAKMERRTDMYISTLRSHIEAMGGQLEVIARFPDGAVKISNFADIEEAGA
CrlA	1	107	BUH54_RS09110	transcriptional regulator	Pseudomonas aeruginosa isolate 239 (contig_15)	1	107	107	100.0	0	0	0	198	MVKKFSDLRAQMSPEAQARVEAKAQELLAEMPLNELRQARGLSQKMLSEVLQVQQPAIAKMERRTDMYISTLRSHIEAMGGQLEVIARFPDGAVKISNFADIEEAGA	MVKKFSDLRAQMSPEAQARVEAKAQELLAEMPLNELRQARGLSQKMLSEVLQVQQPAIAKMERRTDMYISTLRSHIEAMGGQLEVIARFPDGAVKISNFADIEEAGA
CrlA	1	107	CAY97_RS13715	transcriptional regulator	Pseudomonas aeruginosa S625_C13_RS (scaffold_84)	1	107	107	100.0	0	0	0	198	MVKKFSDLRAQMSPEAQARVEAKAQELLAEMPLNELRQARGLSQKMLSEVLQVQQPAIAKMERRTDMYISTLRSHIEAMGGQLEVIARFPDGAVKISNFADIEEAGA	MVKKFSDLRAQMSPEAQARVEAKAQELLAEMPLNELRQARGLSQKMLSEVLQVQQPAIAKMERRTDMYISTLRSHIEAMGGQLEVIARFPDGAVKISNFADIEEAGA
CrlA	1	107	IPC664_RS24110	helix-turn-helix domain-containing protein	Pseudomonas aeruginosa Co398373 (contigIPC664_16.1)	1	107	107	100.0	0	0	0	198	MVKKFSDLRAQMSPEAQARVEAKAQELLAEMPLNELRQARGLSQKMLSEVLQVQQPAIAKMERRTDMYISTLRSHIEAMGGQLEVIARFPDGAVKISNFADIEEAGA	MVKKFSDLRAQMSPEAQARVEAKAQELLAEMPLNELRQARGLSQKMLSEVLQVQQPAIAKMERRTDMYISTLRSHIEAMGGQLEVIARFPDGAVKISNFADIEEAGA
CrlA	1	107	FEM09_RS20925	helix-turn-helix domain-containing protein	Pseudomonas aeruginosa MED09 (O70G8_S164_R1__paired__contig_39)	1	107	107	100.0	0	0	0	198	MVKKFSDLRAQMSPEAQARVEAKAQELLAEMPLNELRQARGLSQKMLSEVLQVQQPAIAKMERRTDMYISTLRSHIEAMGGQLEVIARFPDGAVKISNFADIEEAGA	MVKKFSDLRAQMSPEAQARVEAKAQELLAEMPLNELRQARGLSQKMLSEVLQVQQPAIAKMERRTDMYISTLRSHIEAMGGQLEVIARFPDGAVKISNFADIEEAGA
CrlA	1	107	Q024_03474	transcriptional regulator	Pseudomonas aeruginosa BWHPSA011 (scaffold_4)	1	107	107	100.0	0	0	0	198	MVKKFSDLRAQMSPEAQARVEAKAQELLAEMPLNELRQARGLSQKMLSEVLQVQQPAIAKMERRTDMYISTLRSHIEAMGGQLEVIARFPDGAVKISNFADIEEAGA	MVKKFSDLRAQMSPEAQARVEAKAQELLAEMPLNELRQARGLSQKMLSEVLQVQQPAIAKMERRTDMYISTLRSHIEAMGGQLEVIARFPDGAVKISNFADIEEAGA
CrlA	1	107	AFI84_RS03945	transcriptional regulator	Pseudomonas aeruginosa P18_London_17_VIM_2_04_10 (contig_35)	1	107	107	100.0	0	0	0	198	MVKKFSDLRAQMSPEAQARVEAKAQELLAEMPLNELRQARGLSQKMLSEVLQVQQPAIAKMERRTDMYISTLRSHIEAMGGQLEVIARFPDGAVKISNFADIEEAGA	MVKKFSDLRAQMSPEAQARVEAKAQELLAEMPLNELRQARGLSQKMLSEVLQVQQPAIAKMERRTDMYISTLRSHIEAMGGQLEVIARFPDGAVKISNFADIEEAGA
CrlA	1	107	HMPREF2914_RS05630	transcriptional regulator	Pseudomonas sp HMSC067G02 (Scaffold39)	1	107	107	100.0	0	0	0	198	MVKKFSDLRAQMSPEAQARVEAKAQELLAEMPLNELRQARGLSQKMLSEVLQVQQPAIAKMERRTDMYISTLRSHIEAMGGQLEVIARFPDGAVKISNFADIEEAGA	MVKKFSDLRAQMSPEAQARVEAKAQELLAEMPLNELRQARGLSQKMLSEVLQVQQPAIAKMERRTDMYISTLRSHIEAMGGQLEVIARFPDGAVKISNFADIEEAGA
CrlA	1	107	CF337_RS22475	transcriptional regulator	Pseudomonas aeruginosa Env_1 (contig-70)	1	107	107	100.0	0	0	0	198	MVKKFSDLRAQMSPEAQARVEAKAQELLAEMPLNELRQARGLSQKMLSEVLQVQQPAIAKMERRTDMYISTLRSHIEAMGGQLEVIARFPDGAVKISNFADIEEAGA	MVKKFSDLRAQMSPEAQARVEAKAQELLAEMPLNELRQARGLSQKMLSEVLQVQQPAIAKMERRTDMYISTLRSHIEAMGGQLEVIARFPDGAVKISNFADIEEAGA
CrlA	1	107	IPC651_RS24635	helix-turn-helix domain-containing protein	Pseudomonas aeruginosa HPA16 (contigIPC651_16.1)	1	107	107	100.0	0	0	0	198	MVKKFSDLRAQMSPEAQARVEAKAQELLAEMPLNELRQARGLSQKMLSEVLQVQQPAIAKMERRTDMYISTLRSHIEAMGGQLEVIARFPDGAVKISNFADIEEAGA	MVKKFSDLRAQMSPEAQARVEAKAQELLAEMPLNELRQARGLSQKMLSEVLQVQQPAIAKMERRTDMYISTLRSHIEAMGGQLEVIARFPDGAVKISNFADIEEAGA
CrlA	1	107	FEM11_RS25870	helix-turn-helix domain-containing protein	Pseudomonas aeruginosa MED10 (O70G9_S165_R1__paired__contig_53)	1	107	107	100.0	0	0	0	198	MVKKFSDLRAQMSPEAQARVEAKAQELLAEMPLNELRQARGLSQKMLSEVLQVQQPAIAKMERRTDMYISTLRSHIEAMGGQLEVIARFPDGAVKISNFADIEEAGA	MVKKFSDLRAQMSPEAQARVEAKAQELLAEMPLNELRQARGLSQKMLSEVLQVQQPAIAKMERRTDMYISTLRSHIEAMGGQLEVIARFPDGAVKISNFADIEEAGA
CrlA	1	107	Q019_06276	transcriptional regulator	Pseudomonas aeruginosa BWHPSA006 (scaffold_7)	1	107	107	100.0	0	0	0	198	MVKKFSDLRAQMSPEAQARVEAKAQELLAEMPLNELRQARGLSQKMLSEVLQVQQPAIAKMERRTDMYISTLRSHIEAMGGQLEVIARFPDGAVKISNFADIEEAGA	MVKKFSDLRAQMSPEAQARVEAKAQELLAEMPLNELRQARGLSQKMLSEVLQVQQPAIAKMERRTDMYISTLRSHIEAMGGQLEVIARFPDGAVKISNFADIEEAGA
CrlA	1	107	AFI47_RS22530	transcriptional regulator	Pseudomonas aeruginosa P19_London_7_VIM_2_05_10 (contig_222)	1	107	107	100.0	0	0	0	198	MVKKFSDLRAQMSPEAQARVEAKAQELLAEMPLNELRQARGLSQKMLSEVLQVQQPAIAKMERRTDMYISTLRSHIEAMGGQLEVIARFPDGAVKISNFADIEEAGA	MVKKFSDLRAQMSPEAQARVEAKAQELLAEMPLNELRQARGLSQKMLSEVLQVQQPAIAKMERRTDMYISTLRSHIEAMGGQLEVIARFPDGAVKISNFADIEEAGA
CrlA	1	107	BH599_RS03675	transcriptional regulator	Pseudomonas aeruginosa 559543 (contig_9)	1	107	107	100.0	0	0	0	198	MVKKFSDLRAQMSPEAQARVEAKAQELLAEMPLNELRQARGLSQKMLSEVLQVQQPAIAKMERRTDMYISTLRSHIEAMGGQLEVIARFPDGAVKISNFADIEEAGA	MVKKFSDLRAQMSPEAQARVEAKAQELLAEMPLNELRQARGLSQKMLSEVLQVQQPAIAKMERRTDMYISTLRSHIEAMGGQLEVIARFPDGAVKISNFADIEEAGA
CrlA	1	107	RW109_RS27905	transcriptional regulator	Pseudomonas aeruginosa isolate RW109 (chromosome: Mainomosome.)	1	107	107	100.0	0	0	0	198	MVKKFSDLRAQMSPEAQARVEAKAQELLAEMPLNELRQARGLSQKMLSEVLQVQQPAIAKMERRTDMYISTLRSHIEAMGGQLEVIARFPDGAVKISNFADIEEAGA	MVKKFSDLRAQMSPEAQARVEAKAQELLAEMPLNELRQARGLSQKMLSEVLQVQQPAIAKMERRTDMYISTLRSHIEAMGGQLEVIARFPDGAVKISNFADIEEAGA
CrlA	1	107	IPC642_RS26650	helix-turn-helix domain-containing protein	Pseudomonas aeruginosa HPA6 (contigIPC642_18.1)	1	107	107	100.0	0	0	0	198	MVKKFSDLRAQMSPEAQARVEAKAQELLAEMPLNELRQARGLSQKMLSEVLQVQQPAIAKMERRTDMYISTLRSHIEAMGGQLEVIARFPDGAVKISNFADIEEAGA	MVKKFSDLRAQMSPEAQARVEAKAQELLAEMPLNELRQARGLSQKMLSEVLQVQQPAIAKMERRTDMYISTLRSHIEAMGGQLEVIARFPDGAVKISNFADIEEAGA
CrlA	1	107	FEM13_RS33685	helix-turn-helix domain-containing protein	Pseudomonas aeruginosa MED13 (O70G6_S162_R1__paired__contig_98)	1	107	107	100.0	0	0	0	198	MVKKFSDLRAQMSPEAQARVEAKAQELLAEMPLNELRQARGLSQKMLSEVLQVQQPAIAKMERRTDMYISTLRSHIEAMGGQLEVIARFPDGAVKISNFADIEEAGA	MVKKFSDLRAQMSPEAQARVEAKAQELLAEMPLNELRQARGLSQKMLSEVLQVQQPAIAKMERRTDMYISTLRSHIEAMGGQLEVIARFPDGAVKISNFADIEEAGA
CrlA	1	107	Q011_03961	transcriptional regulator	Pseudomonas aeruginosa 6077 (scaffold_1)	1	107	107	100.0	0	0	0	198	MVKKFSDLRAQMSPEAQARVEAKAQELLAEMPLNELRQARGLSQKMLSEVLQVQQPAIAKMERRTDMYISTLRSHIEAMGGQLEVIARFPDGAVKISNFADIEEAGA	MVKKFSDLRAQMSPEAQARVEAKAQELLAEMPLNELRQARGLSQKMLSEVLQVQQPAIAKMERRTDMYISTLRSHIEAMGGQLEVIARFPDGAVKISNFADIEEAGA
CrlA	1	107	AFI30_RS05960	transcriptional regulator	Pseudomonas aeruginosa P20_London_17_VIM_2_05_10 (contig_88)	1	107	107	100.0	0	0	0	198	MVKKFSDLRAQMSPEAQARVEAKAQELLAEMPLNELRQARGLSQKMLSEVLQVQQPAIAKMERRTDMYISTLRSHIEAMGGQLEVIARFPDGAVKISNFADIEEAGA	MVKKFSDLRAQMSPEAQARVEAKAQELLAEMPLNELRQARGLSQKMLSEVLQVQQPAIAKMERRTDMYISTLRSHIEAMGGQLEVIARFPDGAVKISNFADIEEAGA
CrlA	1	107	BUS28_RS27160	transcriptional regulator	Pseudomonas aeruginosa isolate LRJ19 (contig_85)	1	107	107	100.0	0	0	0	198	MVKKFSDLRAQMSPEAQARVEAKAQELLAEMPLNELRQARGLSQKMLSEVLQVQQPAIAKMERRTDMYISTLRSHIEAMGGQLEVIARFPDGAVKISNFADIEEAGA	MVKKFSDLRAQMSPEAQARVEAKAQELLAEMPLNELRQARGLSQKMLSEVLQVQQPAIAKMERRTDMYISTLRSHIEAMGGQLEVIARFPDGAVKISNFADIEEAGA
CrlA	1	107	DB393_RS22700	transcriptional regulator	Pseudomonas aeruginosa HIAE_PA05 (contig_5)	1	107	107	100.0	0	0	0	198	MVKKFSDLRAQMSPEAQARVEAKAQELLAEMPLNELRQARGLSQKMLSEVLQVQQPAIAKMERRTDMYISTLRSHIEAMGGQLEVIARFPDGAVKISNFADIEEAGA	MVKKFSDLRAQMSPEAQARVEAKAQELLAEMPLNELRQARGLSQKMLSEVLQVQQPAIAKMERRTDMYISTLRSHIEAMGGQLEVIARFPDGAVKISNFADIEEAGA
CrlA	1	107	IPC644_RS18285	helix-turn-helix domain-containing protein	Pseudomonas aeruginosa HPA8 (contigIPC644_10.1)	1	107	107	100.0	0	0	0	198	MVKKFSDLRAQMSPEAQARVEAKAQELLAEMPLNELRQARGLSQKMLSEVLQVQQPAIAKMERRTDMYISTLRSHIEAMGGQLEVIARFPDGAVKISNFADIEEAGA	MVKKFSDLRAQMSPEAQARVEAKAQELLAEMPLNELRQARGLSQKMLSEVLQVQQPAIAKMERRTDMYISTLRSHIEAMGGQLEVIARFPDGAVKISNFADIEEAGA
CrlA	1	107	FEM28_RS30315	helix-turn-helix domain-containing protein	Pseudomonas aeruginosa MED14 (O70G5_S247_R1__paired__contig_65)	1	107	107	100.0	0	0	0	198	MVKKFSDLRAQMSPEAQARVEAKAQELLAEMPLNELRQARGLSQKMLSEVLQVQQPAIAKMERRTDMYISTLRSHIEAMGGQLEVIARFPDGAVKISNFADIEEAGA	MVKKFSDLRAQMSPEAQARVEAKAQELLAEMPLNELRQARGLSQKMLSEVLQVQQPAIAKMERRTDMYISTLRSHIEAMGGQLEVIARFPDGAVKISNFADIEEAGA
CrlA	1	107	Q009_04096	transcriptional regulator	Pseudomonas aeruginosa U2504 (scaffold_3)	1	107	107	100.0	0	0	0	198	MVKKFSDLRAQMSPEAQARVEAKAQELLAEMPLNELRQARGLSQKMLSEVLQVQQPAIAKMERRTDMYISTLRSHIEAMGGQLEVIARFPDGAVKISNFADIEEAGA	MVKKFSDLRAQMSPEAQARVEAKAQELLAEMPLNELRQARGLSQKMLSEVLQVQQPAIAKMERRTDMYISTLRSHIEAMGGQLEVIARFPDGAVKISNFADIEEAGA
CrlA	1	107	AFI66_RS04605	transcriptional regulator	Pseudomonas aeruginosa P21_London_17_VIM_2_06_10 (contig_66)	1	107	107	100.0	0	0	0	198	MVKKFSDLRAQMSPEAQARVEAKAQELLAEMPLNELRQARGLSQKMLSEVLQVQQPAIAKMERRTDMYISTLRSHIEAMGGQLEVIARFPDGAVKISNFADIEEAGA	MVKKFSDLRAQMSPEAQARVEAKAQELLAEMPLNELRQARGLSQKMLSEVLQVQQPAIAKMERRTDMYISTLRSHIEAMGGQLEVIARFPDGAVKISNFADIEEAGA
CrlA	1	107	BAW53_RS20655	transcriptional regulator	Pseudomonas aeruginosa TNCF_69 (contig_10)	1	107	107	100.0	0	0	0	198	MVKKFSDLRAQMSPEAQARVEAKAQELLAEMPLNELRQARGLSQKMLSEVLQVQQPAIAKMERRTDMYISTLRSHIEAMGGQLEVIARFPDGAVKISNFADIEEAGA	MVKKFSDLRAQMSPEAQARVEAKAQELLAEMPLNELRQARGLSQKMLSEVLQVQQPAIAKMERRTDMYISTLRSHIEAMGGQLEVIARFPDGAVKISNFADIEEAGA
CrlA	1	107	B6S11_RS19660	transcriptional regulator	Pseudomonas aeruginosa FFUP_PS_690 (contig_16)	1	107	107	100.0	0	0	0	198	MVKKFSDLRAQMSPEAQARVEAKAQELLAEMPLNELRQARGLSQKMLSEVLQVQQPAIAKMERRTDMYISTLRSHIEAMGGQLEVIARFPDGAVKISNFADIEEAGA	MVKKFSDLRAQMSPEAQARVEAKAQELLAEMPLNELRQARGLSQKMLSEVLQVQQPAIAKMERRTDMYISTLRSHIEAMGGQLEVIARFPDGAVKISNFADIEEAGA
CrlA	1	107	IPC507_RS18465	helix-turn-helix domain-containing protein	Pseudomonas aeruginosa AUS307 (contigIPC507_7.1)	1	107	107	100.0	0	0	0	198	MVKKFSDLRAQMSPEAQARVEAKAQELLAEMPLNELRQARGLSQKMLSEVLQVQQPAIAKMERRTDMYISTLRSHIEAMGGQLEVIARFPDGAVKISNFADIEEAGA	MVKKFSDLRAQMSPEAQARVEAKAQELLAEMPLNELRQARGLSQKMLSEVLQVQQPAIAKMERRTDMYISTLRSHIEAMGGQLEVIARFPDGAVKISNFADIEEAGA
CrlA	1	107	FEM24_RS34790	helix-turn-helix domain-containing protein	Pseudomonas aeruginosa MED12 (O70G7_S163_R1__paired__contig_128)	1	107	107	100.0	0	0	0	198	MVKKFSDLRAQMSPEAQARVEAKAQELLAEMPLNELRQARGLSQKMLSEVLQVQQPAIAKMERRTDMYISTLRSHIEAMGGQLEVIARFPDGAVKISNFADIEEAGA	MVKKFSDLRAQMSPEAQARVEAKAQELLAEMPLNELRQARGLSQKMLSEVLQVQQPAIAKMERRTDMYISTLRSHIEAMGGQLEVIARFPDGAVKISNFADIEEAGA
CrlA	1	107	Q008_04560	transcriptional regulator	Pseudomonas aeruginosa JJ692 (scaffold_2)	1	107	107	100.0	0	0	0	198	MVKKFSDLRAQMSPEAQARVEAKAQELLAEMPLNELRQARGLSQKMLSEVLQVQQPAIAKMERRTDMYISTLRSHIEAMGGQLEVIARFPDGAVKISNFADIEEAGA	MVKKFSDLRAQMSPEAQARVEAKAQELLAEMPLNELRQARGLSQKMLSEVLQVQQPAIAKMERRTDMYISTLRSHIEAMGGQLEVIARFPDGAVKISNFADIEEAGA
CrlA	1	107	AFI63_RS23590	transcriptional regulator	Pseudomonas aeruginosa P22_London_17_VIM_2_06_10 (contig_144)	1	107	107	100.0	0	0	0	198	MVKKFSDLRAQMSPEAQARVEAKAQELLAEMPLNELRQARGLSQKMLSEVLQVQQPAIAKMERRTDMYISTLRSHIEAMGGQLEVIARFPDGAVKISNFADIEEAGA	MVKKFSDLRAQMSPEAQARVEAKAQELLAEMPLNELRQARGLSQKMLSEVLQVQQPAIAKMERRTDMYISTLRSHIEAMGGQLEVIARFPDGAVKISNFADIEEAGA
CrlA	1	107	BVA30_RS10655	transcriptional regulator	Pseudomonas aeruginosa TRN6609 (contig_22_consensus)	1	107	107	100.0	0	0	0	198	MVKKFSDLRAQMSPEAQARVEAKAQELLAEMPLNELRQARGLSQKMLSEVLQVQQPAIAKMERRTDMYISTLRSHIEAMGGQLEVIARFPDGAVKISNFADIEEAGA	MVKKFSDLRAQMSPEAQARVEAKAQELLAEMPLNELRQARGLSQKMLSEVLQVQQPAIAKMERRTDMYISTLRSHIEAMGGQLEVIARFPDGAVKISNFADIEEAGA
CrlA	1	107	CSB91_RS13375	transcriptional regulator	Pseudomonas aeruginosa AR_0354 (chromosome)	1	107	107	100.0	0	0	0	198	MVKKFSDLRAQMSPEAQARVEAKAQELLAEMPLNELRQARGLSQKMLSEVLQVQQPAIAKMERRTDMYISTLRSHIEAMGGQLEVIARFPDGAVKISNFADIEEAGA	MVKKFSDLRAQMSPEAQARVEAKAQELLAEMPLNELRQARGLSQKMLSEVLQVQQPAIAKMERRTDMYISTLRSHIEAMGGQLEVIARFPDGAVKISNFADIEEAGA
CrlA	1	107	IPC508_RS21100	helix-turn-helix domain-containing protein	Pseudomonas aeruginosa AUS309 (contigIPC508_9.1)	1	107	107	100.0	0	0	0	198	MVKKFSDLRAQMSPEAQARVEAKAQELLAEMPLNELRQARGLSQKMLSEVLQVQQPAIAKMERRTDMYISTLRSHIEAMGGQLEVIARFPDGAVKISNFADIEEAGA	MVKKFSDLRAQMSPEAQARVEAKAQELLAEMPLNELRQARGLSQKMLSEVLQVQQPAIAKMERRTDMYISTLRSHIEAMGGQLEVIARFPDGAVKISNFADIEEAGA
CrlA	1	107	FEM04_RS32300	helix-turn-helix domain-containing protein	Pseudomonas aeruginosa MED11 (contig_00036)	1	107	107	100.0	0	0	0	198	MVKKFSDLRAQMSPEAQARVEAKAQELLAEMPLNELRQARGLSQKMLSEVLQVQQPAIAKMERRTDMYISTLRSHIEAMGGQLEVIARFPDGAVKISNFADIEEAGA	MVKKFSDLRAQMSPEAQARVEAKAQELLAEMPLNELRQARGLSQKMLSEVLQVQQPAIAKMERRTDMYISTLRSHIEAMGGQLEVIARFPDGAVKISNFADIEEAGA
CrlA	1	107	T223_23070	transcriptional regulator	Pseudomonas aeruginosa LES431 (chromosome)	1	107	107	100.0	0	0	0	198	MVKKFSDLRAQMSPEAQARVEAKAQELLAEMPLNELRQARGLSQKMLSEVLQVQQPAIAKMERRTDMYISTLRSHIEAMGGQLEVIARFPDGAVKISNFADIEEAGA	MVKKFSDLRAQMSPEAQARVEAKAQELLAEMPLNELRQARGLSQKMLSEVLQVQQPAIAKMERRTDMYISTLRSHIEAMGGQLEVIARFPDGAVKISNFADIEEAGA
CrlA	1	107	AFI71_RS25860	transcriptional regulator	Pseudomonas aeruginosa P23_East_of_England_6_IMP_13_07_10 (contig_194)	1	107	107	100.0	0	0	0	198	MVKKFSDLRAQMSPEAQARVEAKAQELLAEMPLNELRQARGLSQKMLSEVLQVQQPAIAKMERRTDMYISTLRSHIEAMGGQLEVIARFPDGAVKISNFADIEEAGA	MVKKFSDLRAQMSPEAQARVEAKAQELLAEMPLNELRQARGLSQKMLSEVLQVQQPAIAKMERRTDMYISTLRSHIEAMGGQLEVIARFPDGAVKISNFADIEEAGA
CrlA	1	107	BUH97_RS20765	transcriptional regulator	Pseudomonas aeruginosa isolate 195 (contig_162)	1	107	107	100.0	0	0	0	198	MVKKFSDLRAQMSPEAQARVEAKAQELLAEMPLNELRQARGLSQKMLSEVLQVQQPAIAKMERRTDMYISTLRSHIEAMGGQLEVIARFPDGAVKISNFADIEEAGA	MVKKFSDLRAQMSPEAQARVEAKAQELLAEMPLNELRQARGLSQKMLSEVLQVQQPAIAKMERRTDMYISTLRSHIEAMGGQLEVIARFPDGAVKISNFADIEEAGA
CrlA	1	107	DB385_RS16145	helix-turn-helix domain-containing protein	Pseudomonas aeruginosa HIAE_PA02 (contig_43)	1	107	107	100.0	0	0	0	198	MVKKFSDLRAQMSPEAQARVEAKAQELLAEMPLNELRQARGLSQKMLSEVLQVQQPAIAKMERRTDMYISTLRSHIEAMGGQLEVIARFPDGAVKISNFADIEEAGA	MVKKFSDLRAQMSPEAQARVEAKAQELLAEMPLNELRQARGLSQKMLSEVLQVQQPAIAKMERRTDMYISTLRSHIEAMGGQLEVIARFPDGAVKISNFADIEEAGA
CrlA	1	107	IPC491_RS10265	helix-turn-helix domain-containing protein	Pseudomonas aeruginosa AUS422 (contigIPC491_3.1)	1	107	107	100.0	0	0	0	198	MVKKFSDLRAQMSPEAQARVEAKAQELLAEMPLNELRQARGLSQKMLSEVLQVQQPAIAKMERRTDMYISTLRSHIEAMGGQLEVIARFPDGAVKISNFADIEEAGA	MVKKFSDLRAQMSPEAQARVEAKAQELLAEMPLNELRQARGLSQKMLSEVLQVQQPAIAKMERRTDMYISTLRSHIEAMGGQLEVIARFPDGAVKISNFADIEEAGA
CrlA	1	107	FEM14_RS33720	helix-turn-helix domain-containing protein	Pseudomonas aeruginosa MED15 (O70G4_S246_R1__paired__contig_91)	1	107	107	100.0	0	0	0	198	MVKKFSDLRAQMSPEAQARVEAKAQELLAEMPLNELRQARGLSQKMLSEVLQVQQPAIAKMERRTDMYISTLRSHIEAMGGQLEVIARFPDGAVKISNFADIEEAGA	MVKKFSDLRAQMSPEAQARVEAKAQELLAEMPLNELRQARGLSQKMLSEVLQVQQPAIAKMERRTDMYISTLRSHIEAMGGQLEVIARFPDGAVKISNFADIEEAGA
CrlA	1	107	W827_RS0101185	transcriptional regulator	Pseudomonas aeruginosa ATCC 15442 (contig000011)	1	107	107	100.0	0	0	0	198	MVKKFSDLRAQMSPEAQARVEAKAQELLAEMPLNELRQARGLSQKMLSEVLQVQQPAIAKMERRTDMYISTLRSHIEAMGGQLEVIARFPDGAVKISNFADIEEAGA	MVKKFSDLRAQMSPEAQARVEAKAQELLAEMPLNELRQARGLSQKMLSEVLQVQQPAIAKMERRTDMYISTLRSHIEAMGGQLEVIARFPDGAVKISNFADIEEAGA
CrlA	1	107	AFI58_RS23315	transcriptional regulator	Pseudomonas aeruginosa P24_London_17_VIM_2_08_10 (contig_155)	1	107	107	100.0	0	0	0	198	MVKKFSDLRAQMSPEAQARVEAKAQELLAEMPLNELRQARGLSQKMLSEVLQVQQPAIAKMERRTDMYISTLRSHIEAMGGQLEVIARFPDGAVKISNFADIEEAGA	MVKKFSDLRAQMSPEAQARVEAKAQELLAEMPLNELRQARGLSQKMLSEVLQVQQPAIAKMERRTDMYISTLRSHIEAMGGQLEVIARFPDGAVKISNFADIEEAGA
CrlA	1	107	BUI28_RS11140	transcriptional regulator	Pseudomonas aeruginosa isolate 280 (contig_63)	1	107	107	100.0	0	0	0	198	MVKKFSDLRAQMSPEAQARVEAKAQELLAEMPLNELRQARGLSQKMLSEVLQVQQPAIAKMERRTDMYISTLRSHIEAMGGQLEVIARFPDGAVKISNFADIEEAGA	MVKKFSDLRAQMSPEAQARVEAKAQELLAEMPLNELRQARGLSQKMLSEVLQVQQPAIAKMERRTDMYISTLRSHIEAMGGQLEVIARFPDGAVKISNFADIEEAGA
CrlA	1	107	CAY93_RS02840	transcriptional regulator	Pseudomonas aeruginosa S854_C18_BS (scaffold_85)	1	107	107	100.0	0	0	0	198	MVKKFSDLRAQMSPEAQARVEAKAQELLAEMPLNELRQARGLSQKMLSEVLQVQQPAIAKMERRTDMYISTLRSHIEAMGGQLEVIARFPDGAVKISNFADIEEAGA	MVKKFSDLRAQMSPEAQARVEAKAQELLAEMPLNELRQARGLSQKMLSEVLQVQQPAIAKMERRTDMYISTLRSHIEAMGGQLEVIARFPDGAVKISNFADIEEAGA
CrlA	1	107	IPC446_RS25970	helix-turn-helix domain-containing protein	Pseudomonas aeruginosa AUS507 (contigIPC446_17.1)	1	107	107	100.0	0	0	0	198	MVKKFSDLRAQMSPEAQARVEAKAQELLAEMPLNELRQARGLSQKMLSEVLQVQQPAIAKMERRTDMYISTLRSHIEAMGGQLEVIARFPDGAVKISNFADIEEAGA	MVKKFSDLRAQMSPEAQARVEAKAQELLAEMPLNELRQARGLSQKMLSEVLQVQQPAIAKMERRTDMYISTLRSHIEAMGGQLEVIARFPDGAVKISNFADIEEAGA
CrlA	1	107	FEM23_RS19040	helix-turn-helix domain-containing protein	Pseudomonas aeruginosa MED16 (contig_00014)	1	107	107	100.0	0	0	0	198	MVKKFSDLRAQMSPEAQARVEAKAQELLAEMPLNELRQARGLSQKMLSEVLQVQQPAIAKMERRTDMYISTLRSHIEAMGGQLEVIARFPDGAVKISNFADIEEAGA	MVKKFSDLRAQMSPEAQARVEAKAQELLAEMPLNELRQARGLSQKMLSEVLQVQQPAIAKMERRTDMYISTLRSHIEAMGGQLEVIARFPDGAVKISNFADIEEAGA
CrlA	1	107	Q079_02756	transcriptional regulator	Pseudomonas aeruginosa BL25 (scaffold_7)	1	107	107	100.0	0	0	0	198	MVKKFSDLRAQMSPEAQARVEAKAQELLAEMPLNELRQARGLSQKMLSEVLQVQQPAIAKMERRTDMYISTLRSHIEAMGGQLEVIARFPDGAVKISNFADIEEAGA	MVKKFSDLRAQMSPEAQARVEAKAQELLAEMPLNELRQARGLSQKMLSEVLQVQQPAIAKMERRTDMYISTLRSHIEAMGGQLEVIARFPDGAVKISNFADIEEAGA
CrlA	1	107	AFI21_RS01775	transcriptional regulator	Pseudomonas aeruginosa P25_London_12_VIM_2_08_10 (contig_22)	1	107	107	100.0	0	0	0	198	MVKKFSDLRAQMSPEAQARVEAKAQELLAEMPLNELRQARGLSQKMLSEVLQVQQPAIAKMERRTDMYISTLRSHIEAMGGQLEVIARFPDGAVKISNFADIEEAGA	MVKKFSDLRAQMSPEAQARVEAKAQELLAEMPLNELRQARGLSQKMLSEVLQVQQPAIAKMERRTDMYISTLRSHIEAMGGQLEVIARFPDGAVKISNFADIEEAGA
CrlA	1	107	BAW62_RS23615	transcriptional regulator	Pseudomonas aeruginosa TNCF_133 (contig_42)	1	107	107	100.0	0	0	0	198	MVKKFSDLRAQMSPEAQARVEAKAQELLAEMPLNELRQARGLSQKMLSEVLQVQQPAIAKMERRTDMYISTLRSHIEAMGGQLEVIARFPDGAVKISNFADIEEAGA	MVKKFSDLRAQMSPEAQARVEAKAQELLAEMPLNELRQARGLSQKMLSEVLQVQQPAIAKMERRTDMYISTLRSHIEAMGGQLEVIARFPDGAVKISNFADIEEAGA
CrlA	1	107	A2J11_RS35415	transcriptional regulator	Pseudomonas aeruginosa RNS_PA51 (scaffold95.1)	1	107	107	100.0	0	0	0	198	MVKKFSDLRAQMSPEAQARVEAKAQELLAEMPLNELRQARGLSQKMLSEVLQVQQPAIAKMERRTDMYISTLRSHIEAMGGQLEVIARFPDGAVKISNFADIEEAGA	MVKKFSDLRAQMSPEAQARVEAKAQELLAEMPLNELRQARGLSQKMLSEVLQVQQPAIAKMERRTDMYISTLRSHIEAMGGQLEVIARFPDGAVKISNFADIEEAGA
CrlA	1	107	IPC404_RS00975	helix-turn-helix domain-containing protein	Pseudomonas aeruginosa AUS165 (contigIPC404_1.1)	1	107	107	100.0	0	0	0	198	MVKKFSDLRAQMSPEAQARVEAKAQELLAEMPLNELRQARGLSQKMLSEVLQVQQPAIAKMERRTDMYISTLRSHIEAMGGQLEVIARFPDGAVKISNFADIEEAGA	MVKKFSDLRAQMSPEAQARVEAKAQELLAEMPLNELRQARGLSQKMLSEVLQVQQPAIAKMERRTDMYISTLRSHIEAMGGQLEVIARFPDGAVKISNFADIEEAGA
CrlA	1	107	FEM22_RS15450	helix-turn-helix domain-containing protein	Pseudomonas aeruginosa MED18 (contig_00011)	1	107	107	100.0	0	0	0	198	MVKKFSDLRAQMSPEAQARVEAKAQELLAEMPLNELRQARGLSQKMLSEVLQVQQPAIAKMERRTDMYISTLRSHIEAMGGQLEVIARFPDGAVKISNFADIEEAGA	MVKKFSDLRAQMSPEAQARVEAKAQELLAEMPLNELRQARGLSQKMLSEVLQVQQPAIAKMERRTDMYISTLRSHIEAMGGQLEVIARFPDGAVKISNFADIEEAGA
CrlA	1	107	PA39016_000100004	transcriptional regulator	Pseudomonas aeruginosa 39016 (chromosome)	1	107	107	100.0	0	0	0	198	MVKKFSDLRAQMSPEAQARVEAKAQELLAEMPLNELRQARGLSQKMLSEVLQVQQPAIAKMERRTDMYISTLRSHIEAMGGQLEVIARFPDGAVKISNFADIEEAGA	MVKKFSDLRAQMSPEAQARVEAKAQELLAEMPLNELRQARGLSQKMLSEVLQVQQPAIAKMERRTDMYISTLRSHIEAMGGQLEVIARFPDGAVKISNFADIEEAGA
CrlA	1	107	AFI45_RS26975	transcriptional regulator	Pseudomonas aeruginosa P26_Wales_1_VIM_2_11_10 (contig_185)	1	107	107	100.0	0	0	0	198	MVKKFSDLRAQMSPEAQARVEAKAQELLAEMPLNELRQARGLSQKMLSEVLQVQQPAIAKMERRTDMYISTLRSHIEAMGGQLEVIARFPDGAVKISNFADIEEAGA	MVKKFSDLRAQMSPEAQARVEAKAQELLAEMPLNELRQARGLSQKMLSEVLQVQQPAIAKMERRTDMYISTLRSHIEAMGGQLEVIARFPDGAVKISNFADIEEAGA
CrlA	1	107	BUI42_RS13720	transcriptional regulator	Pseudomonas aeruginosa isolate 292 (contig_49)	1	107	107	100.0	0	0	0	198	MVKKFSDLRAQMSPEAQARVEAKAQELLAEMPLNELRQARGLSQKMLSEVLQVQQPAIAKMERRTDMYISTLRSHIEAMGGQLEVIARFPDGAVKISNFADIEEAGA	MVKKFSDLRAQMSPEAQARVEAKAQELLAEMPLNELRQARGLSQKMLSEVLQVQQPAIAKMERRTDMYISTLRSHIEAMGGQLEVIARFPDGAVKISNFADIEEAGA
CrlA	1	107	CAZ08_RS16625	transcriptional regulator	Pseudomonas aeruginosa S49_C01_BS (scaffold_7)	1	107	107	100.0	0	0	0	198	MVKKFSDLRAQMSPEAQARVEAKAQELLAEMPLNELRQARGLSQKMLSEVLQVQQPAIAKMERRTDMYISTLRSHIEAMGGQLEVIARFPDGAVKISNFADIEEAGA	MVKKFSDLRAQMSPEAQARVEAKAQELLAEMPLNELRQARGLSQKMLSEVLQVQQPAIAKMERRTDMYISTLRSHIEAMGGQLEVIARFPDGAVKISNFADIEEAGA
CrlA	1	107	IPC379_RS27515	helix-turn-helix domain-containing protein	Pseudomonas aeruginosa AUS138 (scaffoldIPC379_32.1)	1	107	107	100.0	0	0	0	198	MVKKFSDLRAQMSPEAQARVEAKAQELLAEMPLNELRQARGLSQKMLSEVLQVQQPAIAKMERRTDMYISTLRSHIEAMGGQLEVIARFPDGAVKISNFADIEEAGA	MVKKFSDLRAQMSPEAQARVEAKAQELLAEMPLNELRQARGLSQKMLSEVLQVQQPAIAKMERRTDMYISTLRSHIEAMGGQLEVIARFPDGAVKISNFADIEEAGA
CrlA	1	107	FEM12_RS32610	helix-turn-helix domain-containing protein	Pseudomonas aeruginosa MED17 (contig_0044)	1	107	107	100.0	0	0	0	198	MVKKFSDLRAQMSPEAQARVEAKAQELLAEMPLNELRQARGLSQKMLSEVLQVQQPAIAKMERRTDMYISTLRSHIEAMGGQLEVIARFPDGAVKISNFADIEEAGA	MVKKFSDLRAQMSPEAQARVEAKAQELLAEMPLNELRQARGLSQKMLSEVLQVQQPAIAKMERRTDMYISTLRSHIEAMGGQLEVIARFPDGAVKISNFADIEEAGA
CrlA	1	107	L683_18340	transcriptional regulator	Pseudomonas aeruginosa WC55 (contig51)	1	107	107	100.0	0	0	0	198	MVKKFSDLRAQMSPEAQARVEAKAQELLAEMPLNELRQARGLSQKMLSEVLQVQQPAIAKMERRTDMYISTLRSHIEAMGGQLEVIARFPDGAVKISNFADIEEAGA	MVKKFSDLRAQMSPEAQARVEAKAQELLAEMPLNELRQARGLSQKMLSEVLQVQQPAIAKMERRTDMYISTLRSHIEAMGGQLEVIARFPDGAVKISNFADIEEAGA
CrlA	1	107	AFI78_RS21420	transcriptional regulator	Pseudomonas aeruginosa P27_Wales_1_VIM_2_02_11 (contig_232)	1	107	107	100.0	0	0	0	198	MVKKFSDLRAQMSPEAQARVEAKAQELLAEMPLNELRQARGLSQKMLSEVLQVQQPAIAKMERRTDMYISTLRSHIEAMGGQLEVIARFPDGAVKISNFADIEEAGA	MVKKFSDLRAQMSPEAQARVEAKAQELLAEMPLNELRQARGLSQKMLSEVLQVQQPAIAKMERRTDMYISTLRSHIEAMGGQLEVIARFPDGAVKISNFADIEEAGA
CrlA	1	107	B0B29_RS16455	transcriptional regulator	Pseudomonas aeruginosa SCH_ABX03 (contig000007)	1	107	107	100.0	0	0	0	198	MVKKFSDLRAQMSPEAQARVEAKAQELLAEMPLNELRQARGLSQKMLSEVLQVQQPAIAKMERRTDMYISTLRSHIEAMGGQLEVIARFPDGAVKISNFADIEEAGA	MVKKFSDLRAQMSPEAQARVEAKAQELLAEMPLNELRQARGLSQKMLSEVLQVQQPAIAKMERRTDMYISTLRSHIEAMGGQLEVIARFPDGAVKISNFADIEEAGA
CrlA	1	107	DB377_RS00815	transcriptional regulator	Pseudomonas aeruginosa HIAE_PA15 (contig_11)	1	107	107	100.0	0	0	0	198	MVKKFSDLRAQMSPEAQARVEAKAQELLAEMPLNELRQARGLSQKMLSEVLQVQQPAIAKMERRTDMYISTLRSHIEAMGGQLEVIARFPDGAVKISNFADIEEAGA	MVKKFSDLRAQMSPEAQARVEAKAQELLAEMPLNELRQARGLSQKMLSEVLQVQQPAIAKMERRTDMYISTLRSHIEAMGGQLEVIARFPDGAVKISNFADIEEAGA
CrlA	1	107	IPC349_RS00815	helix-turn-helix domain-containing protein	Pseudomonas aeruginosa AUS089 (contigIPC349_1.1)	1	107	107	100.0	0	0	0	198	MVKKFSDLRAQMSPEAQARVEAKAQELLAEMPLNELRQARGLSQKMLSEVLQVQQPAIAKMERRTDMYISTLRSHIEAMGGQLEVIARFPDGAVKISNFADIEEAGA	MVKKFSDLRAQMSPEAQARVEAKAQELLAEMPLNELRQARGLSQKMLSEVLQVQQPAIAKMERRTDMYISTLRSHIEAMGGQLEVIARFPDGAVKISNFADIEEAGA
CrlA	1	107	FEM29_RS33315	helix-turn-helix domain-containing protein	Pseudomonas aeruginosa MED19 (O70G2_S244_R1__paired__contig_93)	1	107	107	100.0	0	0	0	198	MVKKFSDLRAQMSPEAQARVEAKAQELLAEMPLNELRQARGLSQKMLSEVLQVQQPAIAKMERRTDMYISTLRSHIEAMGGQLEVIARFPDGAVKISNFADIEEAGA	MVKKFSDLRAQMSPEAQARVEAKAQELLAEMPLNELRQARGLSQKMLSEVLQVQQPAIAKMERRTDMYISTLRSHIEAMGGQLEVIARFPDGAVKISNFADIEEAGA
CrlA	1	107	PABE171_3840	transcriptional regulator	Pseudomonas aeruginosa ATCC 14886 (Contig0151)	1	107	107	100.0	0	0	0	198	MVKKFSDLRAQMSPEAQARVEAKAQELLAEMPLNELRQARGLSQKMLSEVLQVQQPAIAKMERRTDMYISTLRSHIEAMGGQLEVIARFPDGAVKISNFADIEEAGA	MVKKFSDLRAQMSPEAQARVEAKAQELLAEMPLNELRQARGLSQKMLSEVLQVQQPAIAKMERRTDMYISTLRSHIEAMGGQLEVIARFPDGAVKISNFADIEEAGA
CrlA	1	107	AFI74_RS22840	transcriptional regulator	Pseudomonas aeruginosa P28_London_17_02_11 (contig_167)	1	107	107	100.0	0	0	0	198	MVKKFSDLRAQMSPEAQARVEAKAQELLAEMPLNELRQARGLSQKMLSEVLQVQQPAIAKMERRTDMYISTLRSHIEAMGGQLEVIARFPDGAVKISNFADIEEAGA	MVKKFSDLRAQMSPEAQARVEAKAQELLAEMPLNELRQARGLSQKMLSEVLQVQQPAIAKMERRTDMYISTLRSHIEAMGGQLEVIARFPDGAVKISNFADIEEAGA
CrlA	1	107	BVC46_RS31380	transcriptional regulator	Pseudomonas aeruginosa TRN6594 (contig_91_consensus)	1	107	107	100.0	0	0	0	198	MVKKFSDLRAQMSPEAQARVEAKAQELLAEMPLNELRQARGLSQKMLSEVLQVQQPAIAKMERRTDMYISTLRSHIEAMGGQLEVIARFPDGAVKISNFADIEEAGA	MVKKFSDLRAQMSPEAQARVEAKAQELLAEMPLNELRQARGLSQKMLSEVLQVQQPAIAKMERRTDMYISTLRSHIEAMGGQLEVIARFPDGAVKISNFADIEEAGA
CrlA	1	107	CJU54_RS12115	transcriptional regulator	Pseudomonas aeruginosa SJU-W4_1 (contig_55)	1	107	107	100.0	0	0	0	198	MVKKFSDLRAQMSPEAQARVEAKAQELLAEMPLNELRQARGLSQKMLSEVLQVQQPAIAKMERRTDMYISTLRSHIEAMGGQLEVIARFPDGAVKISNFADIEEAGA	MVKKFSDLRAQMSPEAQARVEAKAQELLAEMPLNELRQARGLSQKMLSEVLQVQQPAIAKMERRTDMYISTLRSHIEAMGGQLEVIARFPDGAVKISNFADIEEAGA
CrlA	1	107	IPC364_RS06945	helix-turn-helix domain-containing protein	Pseudomonas aeruginosa AUS119 (contigIPC364_2.1)	1	107	107	100.0	0	0	0	198	MVKKFSDLRAQMSPEAQARVEAKAQELLAEMPLNELRQARGLSQKMLSEVLQVQQPAIAKMERRTDMYISTLRSHIEAMGGQLEVIARFPDGAVKISNFADIEEAGA	MVKKFSDLRAQMSPEAQARVEAKAQELLAEMPLNELRQARGLSQKMLSEVLQVQQPAIAKMERRTDMYISTLRSHIEAMGGQLEVIARFPDGAVKISNFADIEEAGA
CrlA	1	107	FEM30_RS17980	helix-turn-helix domain-containing protein	Pseudomonas aeruginosa MED21 (contig_00013)	1	107	107	100.0	0	0	0	198	MVKKFSDLRAQMSPEAQARVEAKAQELLAEMPLNELRQARGLSQKMLSEVLQVQQPAIAKMERRTDMYISTLRSHIEAMGGQLEVIARFPDGAVKISNFADIEEAGA	MVKKFSDLRAQMSPEAQARVEAKAQELLAEMPLNELRQARGLSQKMLSEVLQVQQPAIAKMERRTDMYISTLRSHIEAMGGQLEVIARFPDGAVKISNFADIEEAGA
CrlA	1	107	RLJV_26365	transcriptional regulator	Pseudomonas aeruginosa JMM (contig051)	1	107	107	100.0	0	0	0	198	MVKKFSDLRAQMSPEAQARVEAKAQELLAEMPLNELRQARGLSQKMLSEVLQVQQPAIAKMERRTDMYISTLRSHIEAMGGQLEVIARFPDGAVKISNFADIEEAGA	MVKKFSDLRAQMSPEAQARVEAKAQELLAEMPLNELRQARGLSQKMLSEVLQVQQPAIAKMERRTDMYISTLRSHIEAMGGQLEVIARFPDGAVKISNFADIEEAGA
CrlA	1	107	AFI99_RS00895	transcriptional regulator	Pseudomonas aeruginosa P29_London_12_VIM_2_05_11 (contig_11)	1	107	107	100.0	0	0	0	198	MVKKFSDLRAQMSPEAQARVEAKAQELLAEMPLNELRQARGLSQKMLSEVLQVQQPAIAKMERRTDMYISTLRSHIEAMGGQLEVIARFPDGAVKISNFADIEEAGA	MVKKFSDLRAQMSPEAQARVEAKAQELLAEMPLNELRQARGLSQKMLSEVLQVQQPAIAKMERRTDMYISTLRSHIEAMGGQLEVIARFPDGAVKISNFADIEEAGA
CrlA	1	107	BH589_RS05495	transcriptional regulator	Pseudomonas aeruginosa CCF_795 (contig_16)	1	107	107	100.0	0	0	0	198	MVKKFSDLRAQMSPEAQARVEAKAQELLAEMPLNELRQARGLSQKMLSEVLQVQQPAIAKMERRTDMYISTLRSHIEAMGGQLEVIARFPDGAVKISNFADIEEAGA	MVKKFSDLRAQMSPEAQARVEAKAQELLAEMPLNELRQARGLSQKMLSEVLQVQQPAIAKMERRTDMYISTLRSHIEAMGGQLEVIARFPDGAVKISNFADIEEAGA
CrlA	1	107	CJU03_RS25360	transcriptional regulator	Pseudomonas aeruginosa env299 (contig_31)	1	107	107	100.0	0	0	0	198	MVKKFSDLRAQMSPEAQARVEAKAQELLAEMPLNELRQARGLSQKMLSEVLQVQQPAIAKMERRTDMYISTLRSHIEAMGGQLEVIARFPDGAVKISNFADIEEAGA	MVKKFSDLRAQMSPEAQARVEAKAQELLAEMPLNELRQARGLSQKMLSEVLQVQQPAIAKMERRTDMYISTLRSHIEAMGGQLEVIARFPDGAVKISNFADIEEAGA
CrlA	1	107	IPC336_RS05010	helix-turn-helix domain-containing protein	Pseudomonas aeruginosa AUS029 (contigIPC336_2.1)	1	107	107	100.0	0	0	0	198	MVKKFSDLRAQMSPEAQARVEAKAQELLAEMPLNELRQARGLSQKMLSEVLQVQQPAIAKMERRTDMYISTLRSHIEAMGGQLEVIARFPDGAVKISNFADIEEAGA	MVKKFSDLRAQMSPEAQARVEAKAQELLAEMPLNELRQARGLSQKMLSEVLQVQQPAIAKMERRTDMYISTLRSHIEAMGGQLEVIARFPDGAVKISNFADIEEAGA
CrlA	1	107	FEM18_RS21585	helix-turn-helix domain-containing protein	Pseudomonas aeruginosa MED20 (O70G3_S245_R1__paired__contig_43)	1	107	107	100.0	0	0	0	198	MVKKFSDLRAQMSPEAQARVEAKAQELLAEMPLNELRQARGLSQKMLSEVLQVQQPAIAKMERRTDMYISTLRSHIEAMGGQLEVIARFPDGAVKISNFADIEEAGA	MVKKFSDLRAQMSPEAQARVEAKAQELLAEMPLNELRQARGLSQKMLSEVLQVQQPAIAKMERRTDMYISTLRSHIEAMGGQLEVIARFPDGAVKISNFADIEEAGA
CrlA	1	107	V551_05603	transcriptional regulator	Pseudomonas aeruginosa BWH050 (adTzs-supercont1.7)	1	107	107	100.0	0	0	0	198	MVKKFSDLRAQMSPEAQARVEAKAQELLAEMPLNELRQARGLSQKMLSEVLQVQQPAIAKMERRTDMYISTLRSHIEAMGGQLEVIARFPDGAVKISNFADIEEAGA	MVKKFSDLRAQMSPEAQARVEAKAQELLAEMPLNELRQARGLSQKMLSEVLQVQQPAIAKMERRTDMYISTLRSHIEAMGGQLEVIARFPDGAVKISNFADIEEAGA
CrlA	1	107	AFI67_RS20965	transcriptional regulator	Pseudomonas aeruginosa P30_South_East_2_VIM_2_10_11 (contig_148)	1	107	107	100.0	0	0	0	198	MVKKFSDLRAQMSPEAQARVEAKAQELLAEMPLNELRQARGLSQKMLSEVLQVQQPAIAKMERRTDMYISTLRSHIEAMGGQLEVIARFPDGAVKISNFADIEEAGA	MVKKFSDLRAQMSPEAQARVEAKAQELLAEMPLNELRQARGLSQKMLSEVLQVQQPAIAKMERRTDMYISTLRSHIEAMGGQLEVIARFPDGAVKISNFADIEEAGA
CrlA	1	107	BH610_RS10720	transcriptional regulator	Pseudomonas aeruginosa CLB24983 (contig_34)	1	107	107	100.0	0	0	0	198	MVKKFSDLRAQMSPEAQARVEAKAQELLAEMPLNELRQARGLSQKMLSEVLQVQQPAIAKMERRTDMYISTLRSHIEAMGGQLEVIARFPDGAVKISNFADIEEAGA	MVKKFSDLRAQMSPEAQARVEAKAQELLAEMPLNELRQARGLSQKMLSEVLQVQQPAIAKMERRTDMYISTLRSHIEAMGGQLEVIARFPDGAVKISNFADIEEAGA
CrlA	1	107	CJU40_RS05850	transcriptional regulator	Pseudomonas aeruginosa SJU-R10_2 (contig_33)	1	107	107	100.0	0	0	0	198	MVKKFSDLRAQMSPEAQARVEAKAQELLAEMPLNELRQARGLSQKMLSEVLQVQQPAIAKMERRTDMYISTLRSHIEAMGGQLEVIARFPDGAVKISNFADIEEAGA	MVKKFSDLRAQMSPEAQARVEAKAQELLAEMPLNELRQARGLSQKMLSEVLQVQQPAIAKMERRTDMYISTLRSHIEAMGGQLEVIARFPDGAVKISNFADIEEAGA
CrlA	1	107	IPC312_RS00725	helix-turn-helix domain-containing protein	Pseudomonas aeruginosa AUS355 (contigIPC312_1.1)	1	107	107	100.0	0	0	0	198	MVKKFSDLRAQMSPEAQARVEAKAQELLAEMPLNELRQARGLSQKMLSEVLQVQQPAIAKMERRTDMYISTLRSHIEAMGGQLEVIARFPDGAVKISNFADIEEAGA	MVKKFSDLRAQMSPEAQARVEAKAQELLAEMPLNELRQARGLSQKMLSEVLQVQQPAIAKMERRTDMYISTLRSHIEAMGGQLEVIARFPDGAVKISNFADIEEAGA
CrlA	1	107	FEM05_RS25970	helix-turn-helix domain-containing protein	Pseudomonas aeruginosa MED22 (O70G1_S243_R1__paired__contig_51)	1	107	107	100.0	0	0	0	198	MVKKFSDLRAQMSPEAQARVEAKAQELLAEMPLNELRQARGLSQKMLSEVLQVQQPAIAKMERRTDMYISTLRSHIEAMGGQLEVIARFPDGAVKISNFADIEEAGA	MVKKFSDLRAQMSPEAQARVEAKAQELLAEMPLNELRQARGLSQKMLSEVLQVQQPAIAKMERRTDMYISTLRSHIEAMGGQLEVIARFPDGAVKISNFADIEEAGA
CrlA	1	107	V553_03804	transcriptional regulator	Pseudomonas aeruginosa BWH052 (adTvf-supercont1.3)	1	107	107	100.0	0	0	0	198	MVKKFSDLRAQMSPEAQARVEAKAQELLAEMPLNELRQARGLSQKMLSEVLQVQQPAIAKMERRTDMYISTLRSHIEAMGGQLEVIARFPDGAVKISNFADIEEAGA	MVKKFSDLRAQMSPEAQARVEAKAQELLAEMPLNELRQARGLSQKMLSEVLQVQQPAIAKMERRTDMYISTLRSHIEAMGGQLEVIARFPDGAVKISNFADIEEAGA
CrlA	1	107	AFI72_RS28210	transcriptional regulator	Pseudomonas aeruginosa P31_Wales_1_VIM_2_11_11 (contig_286)	1	107	107	100.0	0	0	0	198	MVKKFSDLRAQMSPEAQARVEAKAQELLAEMPLNELRQARGLSQKMLSEVLQVQQPAIAKMERRTDMYISTLRSHIEAMGGQLEVIARFPDGAVKISNFADIEEAGA	MVKKFSDLRAQMSPEAQARVEAKAQELLAEMPLNELRQARGLSQKMLSEVLQVQQPAIAKMERRTDMYISTLRSHIEAMGGQLEVIARFPDGAVKISNFADIEEAGA
CrlA	1	107	BUG15_RS27075	transcriptional regulator	Pseudomonas aeruginosa isolate 100 (contig_214)	1	107	107	100.0	0	0	0	198	MVKKFSDLRAQMSPEAQARVEAKAQELLAEMPLNELRQARGLSQKMLSEVLQVQQPAIAKMERRTDMYISTLRSHIEAMGGQLEVIARFPDGAVKISNFADIEEAGA	MVKKFSDLRAQMSPEAQARVEAKAQELLAEMPLNELRQARGLSQKMLSEVLQVQQPAIAKMERRTDMYISTLRSHIEAMGGQLEVIARFPDGAVKISNFADIEEAGA
CrlA	1	107	DLD97_RS22015	helix-turn-helix domain-containing protein	Pseudomonas aeruginosa KCRI-348A isolate R0006_348A (contig_422)	1	107	107	100.0	0	0	0	198	MVKKFSDLRAQMSPEAQARVEAKAQELLAEMPLNELRQARGLSQKMLSEVLQVQQPAIAKMERRTDMYISTLRSHIEAMGGQLEVIARFPDGAVKISNFADIEEAGA	MVKKFSDLRAQMSPEAQARVEAKAQELLAEMPLNELRQARGLSQKMLSEVLQVQQPAIAKMERRTDMYISTLRSHIEAMGGQLEVIARFPDGAVKISNFADIEEAGA
CrlA	1	107	IPC227_RS04190	helix-turn-helix domain-containing protein	Pseudomonas aeruginosa AUS465 (contigIPC227_2.1)	1	107	107	100.0	0	0	0	198	MVKKFSDLRAQMSPEAQARVEAKAQELLAEMPLNELRQARGLSQKMLSEVLQVQQPAIAKMERRTDMYISTLRSHIEAMGGQLEVIARFPDGAVKISNFADIEEAGA	MVKKFSDLRAQMSPEAQARVEAKAQELLAEMPLNELRQARGLSQKMLSEVLQVQQPAIAKMERRTDMYISTLRSHIEAMGGQLEVIARFPDGAVKISNFADIEEAGA
CrlA	1	107	FEM25_RS33240	helix-turn-helix domain-containing protein	Pseudomonas aeruginosa MED24 (O70F10_S171_R1__paired__contig_89)	1	107	107	100.0	0	0	0	198	MVKKFSDLRAQMSPEAQARVEAKAQELLAEMPLNELRQARGLSQKMLSEVLQVQQPAIAKMERRTDMYISTLRSHIEAMGGQLEVIARFPDGAVKISNFADIEEAGA	MVKKFSDLRAQMSPEAQARVEAKAQELLAEMPLNELRQARGLSQKMLSEVLQVQQPAIAKMERRTDMYISTLRSHIEAMGGQLEVIARFPDGAVKISNFADIEEAGA
CrlA	1	107	V560_03794	transcriptional regulator	Pseudomonas aeruginosa BWH059 (adTvw-supercont1.1)	1	107	107	100.0	0	0	0	198	MVKKFSDLRAQMSPEAQARVEAKAQELLAEMPLNELRQARGLSQKMLSEVLQVQQPAIAKMERRTDMYISTLRSHIEAMGGQLEVIARFPDGAVKISNFADIEEAGA	MVKKFSDLRAQMSPEAQARVEAKAQELLAEMPLNELRQARGLSQKMLSEVLQVQQPAIAKMERRTDMYISTLRSHIEAMGGQLEVIARFPDGAVKISNFADIEEAGA
CrlA	1	107	AFI59_RS01690	transcriptional regulator	Pseudomonas aeruginosa P32_London_17_VIM_2_10_11 (contig_22)	1	107	107	100.0	0	0	0	198	MVKKFSDLRAQMSPEAQARVEAKAQELLAEMPLNELRQARGLSQKMLSEVLQVQQPAIAKMERRTDMYISTLRSHIEAMGGQLEVIARFPDGAVKISNFADIEEAGA	MVKKFSDLRAQMSPEAQARVEAKAQELLAEMPLNELRQARGLSQKMLSEVLQVQQPAIAKMERRTDMYISTLRSHIEAMGGQLEVIARFPDGAVKISNFADIEEAGA
CrlA	1	107	BWR00_RS09590	transcriptional regulator	Pseudomonas aeruginosa Kasamber (Contig95)	1	107	107	100.0	0	0	0	198	MVKKFSDLRAQMSPEAQARVEAKAQELLAEMPLNELRQARGLSQKMLSEVLQVQQPAIAKMERRTDMYISTLRSHIEAMGGQLEVIARFPDGAVKISNFADIEEAGA	MVKKFSDLRAQMSPEAQARVEAKAQELLAEMPLNELRQARGLSQKMLSEVLQVQQPAIAKMERRTDMYISTLRSHIEAMGGQLEVIARFPDGAVKISNFADIEEAGA
CrlA	1	107	CSB94_RS17210	transcriptional regulator	Pseudomonas aeruginosa AR_0357 (chromosome)	1	107	107	100.0	0	0	0	198	MVKKFSDLRAQMSPEAQARVEAKAQELLAEMPLNELRQARGLSQKMLSEVLQVQQPAIAKMERRTDMYISTLRSHIEAMGGQLEVIARFPDGAVKISNFADIEEAGA	MVKKFSDLRAQMSPEAQARVEAKAQELLAEMPLNELRQARGLSQKMLSEVLQVQQPAIAKMERRTDMYISTLRSHIEAMGGQLEVIARFPDGAVKISNFADIEEAGA
CrlA	1	107	IPC109_RS16425	helix-turn-helix domain-containing protein	Pseudomonas aeruginosa 39145 (contigIPC109_6.1)	1	107	107	100.0	0	0	0	198	MVKKFSDLRAQMSPEAQARVEAKAQELLAEMPLNELRQARGLSQKMLSEVLQVQQPAIAKMERRTDMYISTLRSHIEAMGGQLEVIARFPDGAVKISNFADIEEAGA	MVKKFSDLRAQMSPEAQARVEAKAQELLAEMPLNELRQARGLSQKMLSEVLQVQQPAIAKMERRTDMYISTLRSHIEAMGGQLEVIARFPDGAVKISNFADIEEAGA
CrlA	1	107	FEM16_RS29535	helix-turn-helix domain-containing protein	Pseudomonas aeruginosa MED23 (O70F9_S170_R1__paired__contig_67)	1	107	107	100.0	0	0	0	198	MVKKFSDLRAQMSPEAQARVEAKAQELLAEMPLNELRQARGLSQKMLSEVLQVQQPAIAKMERRTDMYISTLRSHIEAMGGQLEVIARFPDGAVKISNFADIEEAGA	MVKKFSDLRAQMSPEAQARVEAKAQELLAEMPLNELRQARGLSQKMLSEVLQVQQPAIAKMERRTDMYISTLRSHIEAMGGQLEVIARFPDGAVKISNFADIEEAGA
CrlA	1	107	AJ60_04078	transcriptional regulator	Pseudomonas aeruginosa 3573 (adTvP-supercont1.15)	1	107	107	100.0	0	0	0	198	MVKKFSDLRAQMSPEAQARVEAKAQELLAEMPLNELRQARGLSQKMLSEVLQVQQPAIAKMERRTDMYISTLRSHIEAMGGQLEVIARFPDGAVKISNFADIEEAGA	MVKKFSDLRAQMSPEAQARVEAKAQELLAEMPLNELRQARGLSQKMLSEVLQVQQPAIAKMERRTDMYISTLRSHIEAMGGQLEVIARFPDGAVKISNFADIEEAGA
CrlA	1	107	AFI41_RS31755	transcriptional regulator	Pseudomonas aeruginosa P33_London_28_VIM_2_02_12 (contig_180)	1	107	107	100.0	0	0	0	198	MVKKFSDLRAQMSPEAQARVEAKAQELLAEMPLNELRQARGLSQKMLSEVLQVQQPAIAKMERRTDMYISTLRSHIEAMGGQLEVIARFPDGAVKISNFADIEEAGA	MVKKFSDLRAQMSPEAQARVEAKAQELLAEMPLNELRQARGLSQKMLSEVLQVQQPAIAKMERRTDMYISTLRSHIEAMGGQLEVIARFPDGAVKISNFADIEEAGA
CrlA	1	107	BUF18_RS08110	transcriptional regulator	Pseudomonas aeruginosa isolate 103 (contig_53)	1	107	107	100.0	0	0	0	198	MVKKFSDLRAQMSPEAQARVEAKAQELLAEMPLNELRQARGLSQKMLSEVLQVQQPAIAKMERRTDMYISTLRSHIEAMGGQLEVIARFPDGAVKISNFADIEEAGA	MVKKFSDLRAQMSPEAQARVEAKAQELLAEMPLNELRQARGLSQKMLSEVLQVQQPAIAKMERRTDMYISTLRSHIEAMGGQLEVIARFPDGAVKISNFADIEEAGA
CrlA	1	107	CWI20_RS23985	transcriptional regulator	Pseudomonas aeruginosa PB367 (chromosome)	1	107	107	100.0	0	0	0	198	MVKKFSDLRAQMSPEAQARVEAKAQELLAEMPLNELRQARGLSQKMLSEVLQVQQPAIAKMERRTDMYISTLRSHIEAMGGQLEVIARFPDGAVKISNFADIEEAGA	MVKKFSDLRAQMSPEAQARVEAKAQELLAEMPLNELRQARGLSQKMLSEVLQVQQPAIAKMERRTDMYISTLRSHIEAMGGQLEVIARFPDGAVKISNFADIEEAGA
CrlA	1	107	IPC224_RS21990	helix-turn-helix domain-containing protein	Pseudomonas aeruginosa AUS205 (contigIPC224_13.1)	1	107	107	100.0	0	0	0	198	MVKKFSDLRAQMSPEAQARVEAKAQELLAEMPLNELRQARGLSQKMLSEVLQVQQPAIAKMERRTDMYISTLRSHIEAMGGQLEVIARFPDGAVKISNFADIEEAGA	MVKKFSDLRAQMSPEAQARVEAKAQELLAEMPLNELRQARGLSQKMLSEVLQVQQPAIAKMERRTDMYISTLRSHIEAMGGQLEVIARFPDGAVKISNFADIEEAGA
CrlA	1	107	FEM31_RS09245	helix-turn-helix domain-containing protein	Pseudomonas aeruginosa MED25 (O70F8_S169_R1__paired__contig_14)	1	107	107	100.0	0	0	0	198	MVKKFSDLRAQMSPEAQARVEAKAQELLAEMPLNELRQARGLSQKMLSEVLQVQQPAIAKMERRTDMYISTLRSHIEAMGGQLEVIARFPDGAVKISNFADIEEAGA	MVKKFSDLRAQMSPEAQARVEAKAQELLAEMPLNELRQARGLSQKMLSEVLQVQQPAIAKMERRTDMYISTLRSHIEAMGGQLEVIARFPDGAVKISNFADIEEAGA
CrlA	1	107	AJ63_04154	transcriptional regulator	Pseudomonas aeruginosa 3576 (adVri-supercont1.20)	1	107	107	100.0	0	0	0	198	MVKKFSDLRAQMSPEAQARVEAKAQELLAEMPLNELRQARGLSQKMLSEVLQVQQPAIAKMERRTDMYISTLRSHIEAMGGQLEVIARFPDGAVKISNFADIEEAGA	MVKKFSDLRAQMSPEAQARVEAKAQELLAEMPLNELRQARGLSQKMLSEVLQVQQPAIAKMERRTDMYISTLRSHIEAMGGQLEVIARFPDGAVKISNFADIEEAGA
CrlA	1	107	AFI70_RS22335	transcriptional regulator	Pseudomonas aeruginosa P34_London_28_VIM_2_02_12 (contig_131)	1	107	107	100.0	0	0	0	198	MVKKFSDLRAQMSPEAQARVEAKAQELLAEMPLNELRQARGLSQKMLSEVLQVQQPAIAKMERRTDMYISTLRSHIEAMGGQLEVIARFPDGAVKISNFADIEEAGA	MVKKFSDLRAQMSPEAQARVEAKAQELLAEMPLNELRQARGLSQKMLSEVLQVQQPAIAKMERRTDMYISTLRSHIEAMGGQLEVIARFPDGAVKISNFADIEEAGA
CrlA	1	107	B0B31_RS00510	transcriptional regulator	Pseudomonas aeruginosa SCH_ABX05 (contig000001)	1	107	107	100.0	0	0	0	198	MVKKFSDLRAQMSPEAQARVEAKAQELLAEMPLNELRQARGLSQKMLSEVLQVQQPAIAKMERRTDMYISTLRSHIEAMGGQLEVIARFPDGAVKISNFADIEEAGA	MVKKFSDLRAQMSPEAQARVEAKAQELLAEMPLNELRQARGLSQKMLSEVLQVQQPAIAKMERRTDMYISTLRSHIEAMGGQLEVIARFPDGAVKISNFADIEEAGA
CrlA	1	107	CCY27_RS02130	transcriptional regulator	Pseudomonas aeruginosa PAS7 (Contig_2)	1	107	107	100.0	0	0	0	198	MVKKFSDLRAQMSPEAQARVEAKAQELLAEMPLNELRQARGLSQKMLSEVLQVQQPAIAKMERRTDMYISTLRSHIEAMGGQLEVIARFPDGAVKISNFADIEEAGA	MVKKFSDLRAQMSPEAQARVEAKAQELLAEMPLNELRQARGLSQKMLSEVLQVQQPAIAKMERRTDMYISTLRSHIEAMGGQLEVIARFPDGAVKISNFADIEEAGA
CrlA	1	107	IPC108_RS10585	helix-turn-helix domain-containing protein	Pseudomonas aeruginosa 934436V (contigIPC108_5.1)	1	107	107	100.0	0	0	0	198	MVKKFSDLRAQMSPEAQARVEAKAQELLAEMPLNELRQARGLSQKMLSEVLQVQQPAIAKMERRTDMYISTLRSHIEAMGGQLEVIARFPDGAVKISNFADIEEAGA	MVKKFSDLRAQMSPEAQARVEAKAQELLAEMPLNELRQARGLSQKMLSEVLQVQQPAIAKMERRTDMYISTLRSHIEAMGGQLEVIARFPDGAVKISNFADIEEAGA
CrlA	1	107	FEM20_RS33880	helix-turn-helix domain-containing protein	Pseudomonas aeruginosa MED26 (O70F6_S167_R1__paired__contig_97)	1	107	107	100.0	0	0	0	198	MVKKFSDLRAQMSPEAQARVEAKAQELLAEMPLNELRQARGLSQKMLSEVLQVQQPAIAKMERRTDMYISTLRSHIEAMGGQLEVIARFPDGAVKISNFADIEEAGA	MVKKFSDLRAQMSPEAQARVEAKAQELLAEMPLNELRQARGLSQKMLSEVLQVQQPAIAKMERRTDMYISTLRSHIEAMGGQLEVIARFPDGAVKISNFADIEEAGA
CrlA	1	107	AJ64_01065	transcriptional regulator	Pseudomonas aeruginosa 3577 (adTvG-supercont1.3)	1	107	107	100.0	0	0	0	198	MVKKFSDLRAQMSPEAQARVEAKAQELLAEMPLNELRQARGLSQKMLSEVLQVQQPAIAKMERRTDMYISTLRSHIEAMGGQLEVIARFPDGAVKISNFADIEEAGA	MVKKFSDLRAQMSPEAQARVEAKAQELLAEMPLNELRQARGLSQKMLSEVLQVQQPAIAKMERRTDMYISTLRSHIEAMGGQLEVIARFPDGAVKISNFADIEEAGA
CrlA	1	107	AFI27_RS28875	transcriptional regulator	Pseudomonas aeruginosa P35_London_26_VIM_2_05_12 (contig_203)	1	107	107	100.0	0	0	0	198	MVKKFSDLRAQMSPEAQARVEAKAQELLAEMPLNELRQARGLSQKMLSEVLQVQQPAIAKMERRTDMYISTLRSHIEAMGGQLEVIARFPDGAVKISNFADIEEAGA	MVKKFSDLRAQMSPEAQARVEAKAQELLAEMPLNELRQARGLSQKMLSEVLQVQQPAIAKMERRTDMYISTLRSHIEAMGGQLEVIARFPDGAVKISNFADIEEAGA
CrlA	1	107	BUI63_RS03535	transcriptional regulator	Pseudomonas aeruginosa isolate 283 (contig_37)	1	107	107	100.0	0	0	0	198	MVKKFSDLRAQMSPEAQARVEAKAQELLAEMPLNELRQARGLSQKMLSEVLQVQQPAIAKMERRTDMYISTLRSHIEAMGGQLEVIARFPDGAVKISNFADIEEAGA	MVKKFSDLRAQMSPEAQARVEAKAQELLAEMPLNELRQARGLSQKMLSEVLQVQQPAIAKMERRTDMYISTLRSHIEAMGGQLEVIARFPDGAVKISNFADIEEAGA
CrlA	1	107	CGU41_RS13500	transcriptional regulator	Pseudomonas aeruginosa Ocean-238 (uniti4g)	1	107	107	100.0	0	0	0	198	MVKKFSDLRAQMSPEAQARVEAKAQELLAEMPLNELRQARGLSQKMLSEVLQVQQPAIAKMERRTDMYISTLRSHIEAMGGQLEVIARFPDGAVKISNFADIEEAGA	MVKKFSDLRAQMSPEAQARVEAKAQELLAEMPLNELRQARGLSQKMLSEVLQVQQPAIAKMERRTDMYISTLRSHIEAMGGQLEVIARFPDGAVKISNFADIEEAGA
CrlA	1	107	IPC107_RS18880	helix-turn-helix domain-containing protein	Pseudomonas aeruginosa AT40 (scaffoldIPC107_7.1)	1	107	107	100.0	0	0	0	198	MVKKFSDLRAQMSPEAQARVEAKAQELLAEMPLNELRQARGLSQKMLSEVLQVQQPAIAKMERRTDMYISTLRSHIEAMGGQLEVIARFPDGAVKISNFADIEEAGA	MVKKFSDLRAQMSPEAQARVEAKAQELLAEMPLNELRQARGLSQKMLSEVLQVQQPAIAKMERRTDMYISTLRSHIEAMGGQLEVIARFPDGAVKISNFADIEEAGA
CrlA	1	107	FEM32_RS12805	helix-turn-helix domain-containing protein	Pseudomonas aeruginosa MED27 (O70F7_S168_R1__paired__contig_23)	1	107	107	100.0	0	0	0	198	MVKKFSDLRAQMSPEAQARVEAKAQELLAEMPLNELRQARGLSQKMLSEVLQVQQPAIAKMERRTDMYISTLRSHIEAMGGQLEVIARFPDGAVKISNFADIEEAGA	MVKKFSDLRAQMSPEAQARVEAKAQELLAEMPLNELRQARGLSQKMLSEVLQVQQPAIAKMERRTDMYISTLRSHIEAMGGQLEVIARFPDGAVKISNFADIEEAGA
CrlA	1	107	AJ69_00569	transcriptional regulator	Pseudomonas aeruginosa BWH029 (adTxJ-supercont1.1)	1	107	107	100.0	0	0	0	198	MVKKFSDLRAQMSPEAQARVEAKAQELLAEMPLNELRQARGLSQKMLSEVLQVQQPAIAKMERRTDMYISTLRSHIEAMGGQLEVIARFPDGAVKISNFADIEEAGA	MVKKFSDLRAQMSPEAQARVEAKAQELLAEMPLNELRQARGLSQKMLSEVLQVQQPAIAKMERRTDMYISTLRSHIEAMGGQLEVIARFPDGAVKISNFADIEEAGA
CrlA	1	107	AFI34_RS25305	transcriptional regulator	Pseudomonas aeruginosa P36_West_Midlands_5_VIM_2_06_12 (contig_184)	1	107	107	100.0	0	0	0	198	MVKKFSDLRAQMSPEAQARVEAKAQELLAEMPLNELRQARGLSQKMLSEVLQVQQPAIAKMERRTDMYISTLRSHIEAMGGQLEVIARFPDGAVKISNFADIEEAGA	MVKKFSDLRAQMSPEAQARVEAKAQELLAEMPLNELRQARGLSQKMLSEVLQVQQPAIAKMERRTDMYISTLRSHIEAMGGQLEVIARFPDGAVKISNFADIEEAGA
CrlA	1	107	BAW74_RS23865	transcriptional regulator	Pseudomonas aeruginosa TNCF_176 (contig_10)	1	107	107	100.0	0	0	0	198	MVKKFSDLRAQMSPEAQARVEAKAQELLAEMPLNELRQARGLSQKMLSEVLQVQQPAIAKMERRTDMYISTLRSHIEAMGGQLEVIARFPDGAVKISNFADIEEAGA	MVKKFSDLRAQMSPEAQARVEAKAQELLAEMPLNELRQARGLSQKMLSEVLQVQQPAIAKMERRTDMYISTLRSHIEAMGGQLEVIARFPDGAVKISNFADIEEAGA
CrlA	1	107	CJT64_RS22950	transcriptional regulator	Pseudomonas aeruginosa env108 (contig_22)	1	107	107	100.0	0	0	0	198	MVKKFSDLRAQMSPEAQARVEAKAQELLAEMPLNELRQARGLSQKMLSEVLQVQQPAIAKMERRTDMYISTLRSHIEAMGGQLEVIARFPDGAVKISNFADIEEAGA	MVKKFSDLRAQMSPEAQARVEAKAQELLAEMPLNELRQARGLSQKMLSEVLQVQQPAIAKMERRTDMYISTLRSHIEAMGGQLEVIARFPDGAVKISNFADIEEAGA
CrlA	1	107	IPC106_RS18190	helix-turn-helix domain-containing protein	Pseudomonas aeruginosa AT31 (contigIPC106_9.1)	1	107	107	100.0	0	0	0	198	MVKKFSDLRAQMSPEAQARVEAKAQELLAEMPLNELRQARGLSQKMLSEVLQVQQPAIAKMERRTDMYISTLRSHIEAMGGQLEVIARFPDGAVKISNFADIEEAGA	MVKKFSDLRAQMSPEAQARVEAKAQELLAEMPLNELRQARGLSQKMLSEVLQVQQPAIAKMERRTDMYISTLRSHIEAMGGQLEVIARFPDGAVKISNFADIEEAGA
CrlA	1	107	FIU24_RS08730	helix-turn-helix domain-containing protein	Pseudomonas aeruginosa FDAARGOS_610 (chromosome)	1	107	107	100.0	0	0	0	198	MVKKFSDLRAQMSPEAQARVEAKAQELLAEMPLNELRQARGLSQKMLSEVLQVQQPAIAKMERRTDMYISTLRSHIEAMGGQLEVIARFPDGAVKISNFADIEEAGA	MVKKFSDLRAQMSPEAQARVEAKAQELLAEMPLNELRQARGLSQKMLSEVLQVQQPAIAKMERRTDMYISTLRSHIEAMGGQLEVIARFPDGAVKISNFADIEEAGA
CrlA	1	107	AJ68_02801	transcriptional regulator	Pseudomonas aeruginosa 3581 (adTwT-supercont1.7)	1	107	107	100.0	0	0	0	198	MVKKFSDLRAQMSPEAQARVEAKAQELLAEMPLNELRQARGLSQKMLSEVLQVQQPAIAKMERRTDMYISTLRSHIEAMGGQLEVIARFPDGAVKISNFADIEEAGA	MVKKFSDLRAQMSPEAQARVEAKAQELLAEMPLNELRQARGLSQKMLSEVLQVQQPAIAKMERRTDMYISTLRSHIEAMGGQLEVIARFPDGAVKISNFADIEEAGA
CrlA	1	107	AFI53_RS24325	transcriptional regulator	Pseudomonas aeruginosa P37_London_28_VIM_2_07_12 (contig_140)	1	107	107	100.0	0	0	0	198	MVKKFSDLRAQMSPEAQARVEAKAQELLAEMPLNELRQARGLSQKMLSEVLQVQQPAIAKMERRTDMYISTLRSHIEAMGGQLEVIARFPDGAVKISNFADIEEAGA	MVKKFSDLRAQMSPEAQARVEAKAQELLAEMPLNELRQARGLSQKMLSEVLQVQQPAIAKMERRTDMYISTLRSHIEAMGGQLEVIARFPDGAVKISNFADIEEAGA
CrlA	1	107	BUG73_RS23260	transcriptional regulator	Pseudomonas aeruginosa isolate 102 (contig_156)	1	107	107	100.0	0	0	0	198	MVKKFSDLRAQMSPEAQARVEAKAQELLAEMPLNELRQARGLSQKMLSEVLQVQQPAIAKMERRTDMYISTLRSHIEAMGGQLEVIARFPDGAVKISNFADIEEAGA	MVKKFSDLRAQMSPEAQARVEAKAQELLAEMPLNELRQARGLSQKMLSEVLQVQQPAIAKMERRTDMYISTLRSHIEAMGGQLEVIARFPDGAVKISNFADIEEAGA
CrlA	1	107	Y82_RS28680	helix-turn-helix domain-containing protein	Pseudomonas aeruginosa Y82 (chromosome)	1	107	107	100.0	0	0	0	198	MVKKFSDLRAQMSPEAQARVEAKAQELLAEMPLNELRQARGLSQKMLSEVLQVQQPAIAKMERRTDMYISTLRSHIEAMGGQLEVIARFPDGAVKISNFADIEEAGA	MVKKFSDLRAQMSPEAQARVEAKAQELLAEMPLNELRQARGLSQKMLSEVLQVQQPAIAKMERRTDMYISTLRSHIEAMGGQLEVIARFPDGAVKISNFADIEEAGA
CrlA	1	107	IPC101_RS28195	helix-turn-helix domain-containing protein	Pseudomonas aeruginosa 994 (contigIPC101_13.1)	1	107	107	100.0	0	0	0	198	MVKKFSDLRAQMSPEAQARVEAKAQELLAEMPLNELRQARGLSQKMLSEVLQVQQPAIAKMERRTDMYISTLRSHIEAMGGQLEVIARFPDGAVKISNFADIEEAGA	MVKKFSDLRAQMSPEAQARVEAKAQELLAEMPLNELRQARGLSQKMLSEVLQVQQPAIAKMERRTDMYISTLRSHIEAMGGQLEVIARFPDGAVKISNFADIEEAGA
CrlA	1	107	PA5486_RS25875	helix-turn-helix domain-containing protein	Pseudomonas aeruginosa isolate 1 (gnlDSMZPA5486Chr)	1	107	107	100.0	0	0	0	198	MVKKFSDLRAQMSPEAQARVEAKAQELLAEMPLNELRQARGLSQKMLSEVLQVQQPAIAKMERRTDMYISTLRSHIEAMGGQLEVIARFPDGAVKISNFADIEEAGA	MVKKFSDLRAQMSPEAQARVEAKAQELLAEMPLNELRQARGLSQKMLSEVLQVQQPAIAKMERRTDMYISTLRSHIEAMGGQLEVIARFPDGAVKISNFADIEEAGA
CrlA	1	107	AJ67_02180	transcriptional regulator	Pseudomonas aeruginosa 3580 (adTxz-supercont1.5)	1	107	107	100.0	0	0	0	198	MVKKFSDLRAQMSPEAQARVEAKAQELLAEMPLNELRQARGLSQKMLSEVLQVQQPAIAKMERRTDMYISTLRSHIEAMGGQLEVIARFPDGAVKISNFADIEEAGA	MVKKFSDLRAQMSPEAQARVEAKAQELLAEMPLNELRQARGLSQKMLSEVLQVQQPAIAKMERRTDMYISTLRSHIEAMGGQLEVIARFPDGAVKISNFADIEEAGA
CrlA	1	107	AFI40_RS02280	transcriptional regulator	Pseudomonas aeruginosa P38_London_12_VIM_2_08_12 (contig_33)	1	107	107	100.0	0	0	0	198	MVKKFSDLRAQMSPEAQARVEAKAQELLAEMPLNELRQARGLSQKMLSEVLQVQQPAIAKMERRTDMYISTLRSHIEAMGGQLEVIARFPDGAVKISNFADIEEAGA	MVKKFSDLRAQMSPEAQARVEAKAQELLAEMPLNELRQARGLSQKMLSEVLQVQQPAIAKMERRTDMYISTLRSHIEAMGGQLEVIARFPDGAVKISNFADIEEAGA
CrlA	1	107	BUJ76_RS04125	transcriptional regulator	Pseudomonas aeruginosa isolate 356 (contig_103)	1	107	107	100.0	0	0	0	198	MVKKFSDLRAQMSPEAQARVEAKAQELLAEMPLNELRQARGLSQKMLSEVLQVQQPAIAKMERRTDMYISTLRSHIEAMGGQLEVIARFPDGAVKISNFADIEEAGA	MVKKFSDLRAQMSPEAQARVEAKAQELLAEMPLNELRQARGLSQKMLSEVLQVQQPAIAKMERRTDMYISTLRSHIEAMGGQLEVIARFPDGAVKISNFADIEEAGA
CrlA	1	107	CJU37_RS03215	transcriptional regulator	Pseudomonas aeruginosa SJU-R8_2 (contig_22)	1	107	107	100.0	0	0	0	198	MVKKFSDLRAQMSPEAQARVEAKAQELLAEMPLNELRQARGLSQKMLSEVLQVQQPAIAKMERRTDMYISTLRSHIEAMGGQLEVIARFPDGAVKISNFADIEEAGA	MVKKFSDLRAQMSPEAQARVEAKAQELLAEMPLNELRQARGLSQKMLSEVLQVQQPAIAKMERRTDMYISTLRSHIEAMGGQLEVIARFPDGAVKISNFADIEEAGA
CrlA	1	107	IPC98_RS07385	helix-turn-helix domain-containing protein	Pseudomonas aeruginosa 1098 (contigIPC98_3.1)	1	107	107	100.0	0	0	0	198	MVKKFSDLRAQMSPEAQARVEAKAQELLAEMPLNELRQARGLSQKMLSEVLQVQQPAIAKMERRTDMYISTLRSHIEAMGGQLEVIARFPDGAVKISNFADIEEAGA	MVKKFSDLRAQMSPEAQARVEAKAQELLAEMPLNELRQARGLSQKMLSEVLQVQQPAIAKMERRTDMYISTLRSHIEAMGGQLEVIARFPDGAVKISNFADIEEAGA
CrlA	1	107	EIK08_RS08845	helix-turn-helix domain-containing protein	Pseudomonas aeruginosa isolate paerg001 (contigUWVR01000001.1)	1	107	107	100.0	0	0	0	198	MVKKFSDLRAQMSPEAQARVEAKAQELLAEMPLNELRQARGLSQKMLSEVLQVQQPAIAKMERRTDMYISTLRSHIEAMGGQLEVIARFPDGAVKISNFADIEEAGA	MVKKFSDLRAQMSPEAQARVEAKAQELLAEMPLNELRQARGLSQKMLSEVLQVQQPAIAKMERRTDMYISTLRSHIEAMGGQLEVIARFPDGAVKISNFADIEEAGA
CrlA	1	107	AJ70_03002	transcriptional regulator	Pseudomonas aeruginosa BWH030 (adTwj-supercont1.8)	1	107	107	100.0	0	0	0	198	MVKKFSDLRAQMSPEAQARVEAKAQELLAEMPLNELRQARGLSQKMLSEVLQVQQPAIAKMERRTDMYISTLRSHIEAMGGQLEVIARFPDGAVKISNFADIEEAGA	MVKKFSDLRAQMSPEAQARVEAKAQELLAEMPLNELRQARGLSQKMLSEVLQVQQPAIAKMERRTDMYISTLRSHIEAMGGQLEVIARFPDGAVKISNFADIEEAGA
CrlA	1	107	AFI50_RS23995	transcriptional regulator	Pseudomonas aeruginosa P39_London_29_08_12 (contig_123)	1	107	107	100.0	0	0	0	198	MVKKFSDLRAQMSPEAQARVEAKAQELLAEMPLNELRQARGLSQKMLSEVLQVQQPAIAKMERRTDMYISTLRSHIEAMGGQLEVIARFPDGAVKISNFADIEEAGA	MVKKFSDLRAQMSPEAQARVEAKAQELLAEMPLNELRQARGLSQKMLSEVLQVQQPAIAKMERRTDMYISTLRSHIEAMGGQLEVIARFPDGAVKISNFADIEEAGA
CrlA	1	107	BVC21_RS02930	transcriptional regulator	Pseudomonas aeruginosa TRN6622 (contig_4_consensus)	1	107	107	100.0	0	0	0	198	MVKKFSDLRAQMSPEAQARVEAKAQELLAEMPLNELRQARGLSQKMLSEVLQVQQPAIAKMERRTDMYISTLRSHIEAMGGQLEVIARFPDGAVKISNFADIEEAGA	MVKKFSDLRAQMSPEAQARVEAKAQELLAEMPLNELRQARGLSQKMLSEVLQVQQPAIAKMERRTDMYISTLRSHIEAMGGQLEVIARFPDGAVKISNFADIEEAGA
CrlA	1	107	DI493_RS06250	helix-turn-helix domain-containing protein	Pseudomonas aeruginosa PAL1.1 (contig_32)	1	107	107	100.0	0	0	0	198	MVKKFSDLRAQMSPEAQARVEAKAQELLAEMPLNELRQARGLSQKMLSEVLQVQQPAIAKMERRTDMYISTLRSHIEAMGGQLEVIARFPDGAVKISNFADIEEAGA	MVKKFSDLRAQMSPEAQARVEAKAQELLAEMPLNELRQARGLSQKMLSEVLQVQQPAIAKMERRTDMYISTLRSHIEAMGGQLEVIARFPDGAVKISNFADIEEAGA
CrlA	1	107	IPC506_RS27960	helix-turn-helix domain-containing protein	Pseudomonas aeruginosa AUS305 (contigIPC506_14.1)	1	107	107	100.0	0	0	0	198	MVKKFSDLRAQMSPEAQARVEAKAQELLAEMPLNELRQARGLSQKMLSEVLQVQQPAIAKMERRTDMYISTLRSHIEAMGGQLEVIARFPDGAVKISNFADIEEAGA	MVKKFSDLRAQMSPEAQARVEAKAQELLAEMPLNELRQARGLSQKMLSEVLQVQQPAIAKMERRTDMYISTLRSHIEAMGGQLEVIARFPDGAVKISNFADIEEAGA
CrlA	1	107	EIK29_RS28520	helix-turn-helix domain-containing protein	Pseudomonas aeruginosa isolate paerg006 (contigUWWR01000001.1)	1	107	107	100.0	0	0	0	198	MVKKFSDLRAQMSPEAQARVEAKAQELLAEMPLNELRQARGLSQKMLSEVLQVQQPAIAKMERRTDMYISTLRSHIEAMGGQLEVIARFPDGAVKISNFADIEEAGA	MVKKFSDLRAQMSPEAQARVEAKAQELLAEMPLNELRQARGLSQKMLSEVLQVQQPAIAKMERRTDMYISTLRSHIEAMGGQLEVIARFPDGAVKISNFADIEEAGA
CrlA	1	107	AJ72_04661	transcriptional regulator	Pseudomonas aeruginosa BWH032 (adTys-supercont1.17)	1	107	107	100.0	0	0	0	198	MVKKFSDLRAQMSPEAQARVEAKAQELLAEMPLNELRQARGLSQKMLSEVLQVQQPAIAKMERRTDMYISTLRSHIEAMGGQLEVIARFPDGAVKISNFADIEEAGA	MVKKFSDLRAQMSPEAQARVEAKAQELLAEMPLNELRQARGLSQKMLSEVLQVQQPAIAKMERRTDMYISTLRSHIEAMGGQLEVIARFPDGAVKISNFADIEEAGA
CrlA	1	107	AFI65_RS00220	transcriptional regulator	Pseudomonas aeruginosa P40_Scotland_4_VIM_2_09_12 (contig_11)	1	107	107	100.0	0	0	0	198	MVKKFSDLRAQMSPEAQARVEAKAQELLAEMPLNELRQARGLSQKMLSEVLQVQQPAIAKMERRTDMYISTLRSHIEAMGGQLEVIARFPDGAVKISNFADIEEAGA	MVKKFSDLRAQMSPEAQARVEAKAQELLAEMPLNELRQARGLSQKMLSEVLQVQQPAIAKMERRTDMYISTLRSHIEAMGGQLEVIARFPDGAVKISNFADIEEAGA
CrlA	1	107	BUI24_RS25710	transcriptional regulator	Pseudomonas aeruginosa isolate 275 (contig_168)	1	107	107	100.0	0	0	0	198	MVKKFSDLRAQMSPEAQARVEAKAQELLAEMPLNELRQARGLSQKMLSEVLQVQQPAIAKMERRTDMYISTLRSHIEAMGGQLEVIARFPDGAVKISNFADIEEAGA	MVKKFSDLRAQMSPEAQARVEAKAQELLAEMPLNELRQARGLSQKMLSEVLQVQQPAIAKMERRTDMYISTLRSHIEAMGGQLEVIARFPDGAVKISNFADIEEAGA
CrlA	1	107	DS939_RS23590	helix-turn-helix domain-containing protein	Pseudomonas aeruginosa NCTC11450 (contig_18)	1	107	107	100.0	0	0	0	198	MVKKFSDLRAQMSPEAQARVEAKAQELLAEMPLNELRQARGLSQKMLSEVLQVQQPAIAKMERRTDMYISTLRSHIEAMGGQLEVIARFPDGAVKISNFADIEEAGA	MVKKFSDLRAQMSPEAQARVEAKAQELLAEMPLNELRQARGLSQKMLSEVLQVQQPAIAKMERRTDMYISTLRSHIEAMGGQLEVIARFPDGAVKISNFADIEEAGA
CrlA	1	107	IPC463_RS07425	helix-turn-helix domain-containing protein	Pseudomonas aeruginosa AUS675 (contigIPC463_2.1)	1	107	107	100.0	0	0	0	198	MVKKFSDLRAQMSPEAQARVEAKAQELLAEMPLNELRQARGLSQKMLSEVLQVQQPAIAKMERRTDMYISTLRSHIEAMGGQLEVIARFPDGAVKISNFADIEEAGA	MVKKFSDLRAQMSPEAQARVEAKAQELLAEMPLNELRQARGLSQKMLSEVLQVQQPAIAKMERRTDMYISTLRSHIEAMGGQLEVIARFPDGAVKISNFADIEEAGA
CrlA	1	107	EIK35_RS02090	helix-turn-helix domain-containing protein	Pseudomonas aeruginosa isolate paerg008 (contigUWXL01000001.1)	1	107	107	100.0	0	0	0	198	MVKKFSDLRAQMSPEAQARVEAKAQELLAEMPLNELRQARGLSQKMLSEVLQVQQPAIAKMERRTDMYISTLRSHIEAMGGQLEVIARFPDGAVKISNFADIEEAGA	MVKKFSDLRAQMSPEAQARVEAKAQELLAEMPLNELRQARGLSQKMLSEVLQVQQPAIAKMERRTDMYISTLRSHIEAMGGQLEVIARFPDGAVKISNFADIEEAGA
CrlA	1	107	Q050_04264	transcriptional regulator	Pseudomonas aeruginosa BWHPSA045 (adkfU-supercont1.3)	1	107	107	100.0	0	0	0	198	MVKKFSDLRAQMSPEAQARVEAKAQELLAEMPLNELRQARGLSQKMLSEVLQVQQPAIAKMERRTDMYISTLRSHIEAMGGQLEVIARFPDGAVKISNFADIEEAGA	MVKKFSDLRAQMSPEAQARVEAKAQELLAEMPLNELRQARGLSQKMLSEVLQVQQPAIAKMERRTDMYISTLRSHIEAMGGQLEVIARFPDGAVKISNFADIEEAGA
CrlA	1	107	AFI32_RS24620	transcriptional regulator	Pseudomonas aeruginosa P41_London_28_09_12 (contig_154)	1	107	107	100.0	0	0	0	198	MVKKFSDLRAQMSPEAQARVEAKAQELLAEMPLNELRQARGLSQKMLSEVLQVQQPAIAKMERRTDMYISTLRSHIEAMGGQLEVIARFPDGAVKISNFADIEEAGA	MVKKFSDLRAQMSPEAQARVEAKAQELLAEMPLNELRQARGLSQKMLSEVLQVQQPAIAKMERRTDMYISTLRSHIEAMGGQLEVIARFPDGAVKISNFADIEEAGA
CrlA	1	107	BUH53_RS23495	transcriptional regulator	Pseudomonas aeruginosa isolate 193 (contig_81)	1	107	107	100.0	0	0	0	198	MVKKFSDLRAQMSPEAQARVEAKAQELLAEMPLNELRQARGLSQKMLSEVLQVQQPAIAKMERRTDMYISTLRSHIEAMGGQLEVIARFPDGAVKISNFADIEEAGA	MVKKFSDLRAQMSPEAQARVEAKAQELLAEMPLNELRQARGLSQKMLSEVLQVQQPAIAKMERRTDMYISTLRSHIEAMGGQLEVIARFPDGAVKISNFADIEEAGA
CrlA	1	107	CJT54_RS22920	transcriptional regulator	Pseudomonas aeruginosa env092b (contig_5)	1	107	107	100.0	0	0	0	198	MVKKFSDLRAQMSPEAQARVEAKAQELLAEMPLNELRQARGLSQKMLSEVLQVQQPAIAKMERRTDMYISTLRSHIEAMGGQLEVIARFPDGAVKISNFADIEEAGA	MVKKFSDLRAQMSPEAQARVEAKAQELLAEMPLNELRQARGLSQKMLSEVLQVQQPAIAKMERRTDMYISTLRSHIEAMGGQLEVIARFPDGAVKISNFADIEEAGA
CrlA	1	107	IPC468_RS20650	helix-turn-helix domain-containing protein	Pseudomonas aeruginosa AUS537 (contigIPC468_8.1)	1	107	107	100.0	0	0	0	198	MVKKFSDLRAQMSPEAQARVEAKAQELLAEMPLNELRQARGLSQKMLSEVLQVQQPAIAKMERRTDMYISTLRSHIEAMGGQLEVIARFPDGAVKISNFADIEEAGA	MVKKFSDLRAQMSPEAQARVEAKAQELLAEMPLNELRQARGLSQKMLSEVLQVQQPAIAKMERRTDMYISTLRSHIEAMGGQLEVIARFPDGAVKISNFADIEEAGA
CrlA	1	107	EJN10_RS10305	helix-turn-helix domain-containing protein	Pseudomonas aeruginosa isolate paerg000 (paerg000-contig000)	1	107	107	100.0	0	0	0	198	MVKKFSDLRAQMSPEAQARVEAKAQELLAEMPLNELRQARGLSQKMLSEVLQVQQPAIAKMERRTDMYISTLRSHIEAMGGQLEVIARFPDGAVKISNFADIEEAGA	MVKKFSDLRAQMSPEAQARVEAKAQELLAEMPLNELRQARGLSQKMLSEVLQVQQPAIAKMERRTDMYISTLRSHIEAMGGQLEVIARFPDGAVKISNFADIEEAGA
CrlA	1	107	Q051_02104	transcriptional regulator	Pseudomonas aeruginosa BWHPSA046 (adkgc-supercont1.1)	1	107	107	100.0	0	0	0	198	MVKKFSDLRAQMSPEAQARVEAKAQELLAEMPLNELRQARGLSQKMLSEVLQVQQPAIAKMERRTDMYISTLRSHIEAMGGQLEVIARFPDGAVKISNFADIEEAGA	MVKKFSDLRAQMSPEAQARVEAKAQELLAEMPLNELRQARGLSQKMLSEVLQVQQPAIAKMERRTDMYISTLRSHIEAMGGQLEVIARFPDGAVKISNFADIEEAGA
CrlA	1	107	AFI49_RS23385	transcriptional regulator	Pseudomonas aeruginosa P42_1_London_26_VIM_2_10_12 (contig_128)	1	107	107	100.0	0	0	0	198	MVKKFSDLRAQMSPEAQARVEAKAQELLAEMPLNELRQARGLSQKMLSEVLQVQQPAIAKMERRTDMYISTLRSHIEAMGGQLEVIARFPDGAVKISNFADIEEAGA	MVKKFSDLRAQMSPEAQARVEAKAQELLAEMPLNELRQARGLSQKMLSEVLQVQQPAIAKMERRTDMYISTLRSHIEAMGGQLEVIARFPDGAVKISNFADIEEAGA
CrlA	1	107	BUI17_RS09535	transcriptional regulator	Pseudomonas aeruginosa isolate 276 (contig_58)	1	107	107	100.0	0	0	0	198	MVKKFSDLRAQMSPEAQARVEAKAQELLAEMPLNELRQARGLSQKMLSEVLQVQQPAIAKMERRTDMYISTLRSHIEAMGGQLEVIARFPDGAVKISNFADIEEAGA	MVKKFSDLRAQMSPEAQARVEAKAQELLAEMPLNELRQARGLSQKMLSEVLQVQQPAIAKMERRTDMYISTLRSHIEAMGGQLEVIARFPDGAVKISNFADIEEAGA
CrlA	1	107	DBL09_RS13370	transcriptional regulator	Pseudomonas aeruginosa KCJK8015 (contig_25)	1	107	107	100.0	0	0	0	198	MVKKFSDLRAQMSPEAQARVEAKAQELLAEMPLNELRQARGLSQKMLSEVLQVQQPAIAKMERRTDMYISTLRSHIEAMGGQLEVIARFPDGAVKISNFADIEEAGA	MVKKFSDLRAQMSPEAQARVEAKAQELLAEMPLNELRQARGLSQKMLSEVLQVQQPAIAKMERRTDMYISTLRSHIEAMGGQLEVIARFPDGAVKISNFADIEEAGA
CrlA	1	107	IPC440_RS09540	helix-turn-helix domain-containing protein	Pseudomonas aeruginosa AUS491 (contigIPC440_3.1)	1	107	107	100.0	0	0	0	198	MVKKFSDLRAQMSPEAQARVEAKAQELLAEMPLNELRQARGLSQKMLSEVLQVQQPAIAKMERRTDMYISTLRSHIEAMGGQLEVIARFPDGAVKISNFADIEEAGA	MVKKFSDLRAQMSPEAQARVEAKAQELLAEMPLNELRQARGLSQKMLSEVLQVQQPAIAKMERRTDMYISTLRSHIEAMGGQLEVIARFPDGAVKISNFADIEEAGA
CrlA	1	107	E4Z22_RS04760	helix-turn-helix domain-containing protein	Pseudomonas aeruginosa XDR-PA / assembly AND04-003 (contig66)	1	107	107	100.0	0	0	0	198	MVKKFSDLRAQMSPEAQARVEAKAQELLAEMPLNELRQARGLSQKMLSEVLQVQQPAIAKMERRTDMYISTLRSHIEAMGGQLEVIARFPDGAVKISNFADIEEAGA	MVKKFSDLRAQMSPEAQARVEAKAQELLAEMPLNELRQARGLSQKMLSEVLQVQQPAIAKMERRTDMYISTLRSHIEAMGGQLEVIARFPDGAVKISNFADIEEAGA
CrlA	1	107	L088_RS0119935	transcriptional regulator	Pseudomonas aeruginosa JD335 (contig_1521)	1	107	107	100.0	0	0	0	198	MVKKFSDLRAQMSPEAQARVEAKAQELLAEMPLNELRQARGLSQKMLSEVLQVQQPAIAKMERRTDMYISTLRSHIEAMGGQLEVIARFPDGAVKISNFADIEEAGA	MVKKFSDLRAQMSPEAQARVEAKAQELLAEMPLNELRQARGLSQKMLSEVLQVQQPAIAKMERRTDMYISTLRSHIEAMGGQLEVIARFPDGAVKISNFADIEEAGA
CrlA	1	107	AFI54_RS02555	transcriptional regulator	Pseudomonas aeruginosa P43_1_London_9_VIM_2_11_12 (contig_33)	1	107	107	100.0	0	0	0	198	MVKKFSDLRAQMSPEAQARVEAKAQELLAEMPLNELRQARGLSQKMLSEVLQVQQPAIAKMERRTDMYISTLRSHIEAMGGQLEVIARFPDGAVKISNFADIEEAGA	MVKKFSDLRAQMSPEAQARVEAKAQELLAEMPLNELRQARGLSQKMLSEVLQVQQPAIAKMERRTDMYISTLRSHIEAMGGQLEVIARFPDGAVKISNFADIEEAGA
CrlA	1	107	BUH58_RS14720	transcriptional regulator	Pseudomonas aeruginosa isolate 196 (contig_61)	1	107	107	100.0	0	0	0	198	MVKKFSDLRAQMSPEAQARVEAKAQELLAEMPLNELRQARGLSQKMLSEVLQVQQPAIAKMERRTDMYISTLRSHIEAMGGQLEVIARFPDGAVKISNFADIEEAGA	MVKKFSDLRAQMSPEAQARVEAKAQELLAEMPLNELRQARGLSQKMLSEVLQVQQPAIAKMERRTDMYISTLRSHIEAMGGQLEVIARFPDGAVKISNFADIEEAGA
CrlA	1	107	CAY89_RS18200	transcriptional regulator	Pseudomonas aeruginosa S650_C13_BS (scaffold_2)	1	107	107	100.0	0	0	0	198	MVKKFSDLRAQMSPEAQARVEAKAQELLAEMPLNELRQARGLSQKMLSEVLQVQQPAIAKMERRTDMYISTLRSHIEAMGGQLEVIARFPDGAVKISNFADIEEAGA	MVKKFSDLRAQMSPEAQARVEAKAQELLAEMPLNELRQARGLSQKMLSEVLQVQQPAIAKMERRTDMYISTLRSHIEAMGGQLEVIARFPDGAVKISNFADIEEAGA
CrlA	1	107	IPC430_RS20865	helix-turn-helix domain-containing protein	Pseudomonas aeruginosa AUS430 (contigIPC430_7.1)	1	107	107	100.0	0	0	0	198	MVKKFSDLRAQMSPEAQARVEAKAQELLAEMPLNELRQARGLSQKMLSEVLQVQQPAIAKMERRTDMYISTLRSHIEAMGGQLEVIARFPDGAVKISNFADIEEAGA	MVKKFSDLRAQMSPEAQARVEAKAQELLAEMPLNELRQARGLSQKMLSEVLQVQQPAIAKMERRTDMYISTLRSHIEAMGGQLEVIARFPDGAVKISNFADIEEAGA
CrlA	1	107	E4Z35_RS03180	helix-turn-helix domain-containing protein	Pseudomonas aeruginosa XDR-PA / assembly AND06-033 (contig108)	1	107	107	100.0	0	0	0	198	MVKKFSDLRAQMSPEAQARVEAKAQELLAEMPLNELRQARGLSQKMLSEVLQVQQPAIAKMERRTDMYISTLRSHIEAMGGQLEVIARFPDGAVKISNFADIEEAGA	MVKKFSDLRAQMSPEAQARVEAKAQELLAEMPLNELRQARGLSQKMLSEVLQVQQPAIAKMERRTDMYISTLRSHIEAMGGQLEVIARFPDGAVKISNFADIEEAGA
CrlA	1	107	DZ39_RS0125505	transcriptional regulator	Pseudomonas aeruginosa JD322 (contig_1700)	1	107	107	100.0	0	0	0	198	MVKKFSDLRAQMSPEAQARVEAKAQELLAEMPLNELRQARGLSQKMLSEVLQVQQPAIAKMERRTDMYISTLRSHIEAMGGQLEVIARFPDGAVKISNFADIEEAGA	MVKKFSDLRAQMSPEAQARVEAKAQELLAEMPLNELRQARGLSQKMLSEVLQVQQPAIAKMERRTDMYISTLRSHIEAMGGQLEVIARFPDGAVKISNFADIEEAGA
CrlA	1	107	AFI97_RS09780	transcriptional regulator	Pseudomonas aeruginosa P42_2_London_28_VIM_2_11_12 (contig_91)	1	107	107	100.0	0	0	0	198	MVKKFSDLRAQMSPEAQARVEAKAQELLAEMPLNELRQARGLSQKMLSEVLQVQQPAIAKMERRTDMYISTLRSHIEAMGGQLEVIARFPDGAVKISNFADIEEAGA	MVKKFSDLRAQMSPEAQARVEAKAQELLAEMPLNELRQARGLSQKMLSEVLQVQQPAIAKMERRTDMYISTLRSHIEAMGGQLEVIARFPDGAVKISNFADIEEAGA
CrlA	1	107	BUJ89_RS25975	transcriptional regulator	Pseudomonas aeruginosa isolate 404 (contig_296)	1	107	107	100.0	0	0	0	198	MVKKFSDLRAQMSPEAQARVEAKAQELLAEMPLNELRQARGLSQKMLSEVLQVQQPAIAKMERRTDMYISTLRSHIEAMGGQLEVIARFPDGAVKISNFADIEEAGA	MVKKFSDLRAQMSPEAQARVEAKAQELLAEMPLNELRQARGLSQKMLSEVLQVQQPAIAKMERRTDMYISTLRSHIEAMGGQLEVIARFPDGAVKISNFADIEEAGA
CrlA	1	107	C3O69_RS06880	helix-turn-helix domain-containing protein	Pseudomonas aeruginosa PA102 (contig000003)	1	107	107	100.0	0	0	0	198	MVKKFSDLRAQMSPEAQARVEAKAQELLAEMPLNELRQARGLSQKMLSEVLQVQQPAIAKMERRTDMYISTLRSHIEAMGGQLEVIARFPDGAVKISNFADIEEAGA	MVKKFSDLRAQMSPEAQARVEAKAQELLAEMPLNELRQARGLSQKMLSEVLQVQQPAIAKMERRTDMYISTLRSHIEAMGGQLEVIARFPDGAVKISNFADIEEAGA
CrlA	1	107	IPC321_RS21990	helix-turn-helix domain-containing protein	Pseudomonas aeruginosa AUS389 (contigIPC321_9.1)	1	107	107	100.0	0	0	0	198	MVKKFSDLRAQMSPEAQARVEAKAQELLAEMPLNELRQARGLSQKMLSEVLQVQQPAIAKMERRTDMYISTLRSHIEAMGGQLEVIARFPDGAVKISNFADIEEAGA	MVKKFSDLRAQMSPEAQARVEAKAQELLAEMPLNELRQARGLSQKMLSEVLQVQQPAIAKMERRTDMYISTLRSHIEAMGGQLEVIARFPDGAVKISNFADIEEAGA
CrlA	1	107	E4Y83_RS09420	helix-turn-helix domain-containing protein	Pseudomonas aeruginosa XDR-PA / assembly AND07-007 (contig219)	1	107	107	100.0	0	0	0	198	MVKKFSDLRAQMSPEAQARVEAKAQELLAEMPLNELRQARGLSQKMLSEVLQVQQPAIAKMERRTDMYISTLRSHIEAMGGQLEVIARFPDGAVKISNFADIEEAGA	MVKKFSDLRAQMSPEAQARVEAKAQELLAEMPLNELRQARGLSQKMLSEVLQVQQPAIAKMERRTDMYISTLRSHIEAMGGQLEVIARFPDGAVKISNFADIEEAGA
CrlA	1	107	DZ48_RS0127420	transcriptional regulator	Pseudomonas aeruginosa JD326 (contig_1837)	1	107	107	100.0	0	0	0	198	MVKKFSDLRAQMSPEAQARVEAKAQELLAEMPLNELRQARGLSQKMLSEVLQVQQPAIAKMERRTDMYISTLRSHIEAMGGQLEVIARFPDGAVKISNFADIEEAGA	MVKKFSDLRAQMSPEAQARVEAKAQELLAEMPLNELRQARGLSQKMLSEVLQVQQPAIAKMERRTDMYISTLRSHIEAMGGQLEVIARFPDGAVKISNFADIEEAGA
CrlA	1	107	AFI29_RS27800	transcriptional regulator	Pseudomonas aeruginosa P45_London_17_VIM_2_12_12 (contig_532)	1	107	107	100.0	0	0	0	198	MVKKFSDLRAQMSPEAQARVEAKAQELLAEMPLNELRQARGLSQKMLSEVLQVQQPAIAKMERRTDMYISTLRSHIEAMGGQLEVIARFPDGAVKISNFADIEEAGA	MVKKFSDLRAQMSPEAQARVEAKAQELLAEMPLNELRQARGLSQKMLSEVLQVQQPAIAKMERRTDMYISTLRSHIEAMGGQLEVIARFPDGAVKISNFADIEEAGA
CrlA	1	107	BAW66_RS23170	transcriptional regulator	Pseudomonas aeruginosa TNCF_154 (contig_5)	1	107	107	100.0	0	0	0	198	MVKKFSDLRAQMSPEAQARVEAKAQELLAEMPLNELRQARGLSQKMLSEVLQVQQPAIAKMERRTDMYISTLRSHIEAMGGQLEVIARFPDGAVKISNFADIEEAGA	MVKKFSDLRAQMSPEAQARVEAKAQELLAEMPLNELRQARGLSQKMLSEVLQVQQPAIAKMERRTDMYISTLRSHIEAMGGQLEVIARFPDGAVKISNFADIEEAGA
CrlA	1	107	CAZ14_RS18230	transcriptional regulator	Pseudomonas aeruginosa S708_C14_RS (scaffold_77)	1	107	107	100.0	0	0	0	198	MVKKFSDLRAQMSPEAQARVEAKAQELLAEMPLNELRQARGLSQKMLSEVLQVQQPAIAKMERRTDMYISTLRSHIEAMGGQLEVIARFPDGAVKISNFADIEEAGA	MVKKFSDLRAQMSPEAQARVEAKAQELLAEMPLNELRQARGLSQKMLSEVLQVQQPAIAKMERRTDMYISTLRSHIEAMGGQLEVIARFPDGAVKISNFADIEEAGA
CrlA	1	107	IPC294_RS21110	helix-turn-helix domain-containing protein	Pseudomonas aeruginosa AUS306 (contigIPC294_8.1)	1	107	107	100.0	0	0	0	198	MVKKFSDLRAQMSPEAQARVEAKAQELLAEMPLNELRQARGLSQKMLSEVLQVQQPAIAKMERRTDMYISTLRSHIEAMGGQLEVIARFPDGAVKISNFADIEEAGA	MVKKFSDLRAQMSPEAQARVEAKAQELLAEMPLNELRQARGLSQKMLSEVLQVQQPAIAKMERRTDMYISTLRSHIEAMGGQLEVIARFPDGAVKISNFADIEEAGA
CrlA	1	107	E4Z03_RS01275	helix-turn-helix domain-containing protein	Pseudomonas aeruginosa XDR-PA / assembly AND07-017 (contig10)	1	107	107	100.0	0	0	0	198	MVKKFSDLRAQMSPEAQARVEAKAQELLAEMPLNELRQARGLSQKMLSEVLQVQQPAIAKMERRTDMYISTLRSHIEAMGGQLEVIARFPDGAVKISNFADIEEAGA	MVKKFSDLRAQMSPEAQARVEAKAQELLAEMPLNELRQARGLSQKMLSEVLQVQQPAIAKMERRTDMYISTLRSHIEAMGGQLEVIARFPDGAVKISNFADIEEAGA
CrlA	1	107	DZ34_RS0119955	transcriptional regulator	Pseudomonas aeruginosa JD315 (contig_1587)	1	107	107	100.0	0	0	0	198	MVKKFSDLRAQMSPEAQARVEAKAQELLAEMPLNELRQARGLSQKMLSEVLQVQQPAIAKMERRTDMYISTLRSHIEAMGGQLEVIARFPDGAVKISNFADIEEAGA	MVKKFSDLRAQMSPEAQARVEAKAQELLAEMPLNELRQARGLSQKMLSEVLQVQQPAIAKMERRTDMYISTLRSHIEAMGGQLEVIARFPDGAVKISNFADIEEAGA
CrlA	1	107	AFI85_RS33435	transcriptional regulator	Pseudomonas aeruginosa E5_London_17_VIM_2_12_12 (contig_844)	1	107	107	100.0	0	0	0	198	MVKKFSDLRAQMSPEAQARVEAKAQELLAEMPLNELRQARGLSQKMLSEVLQVQQPAIAKMERRTDMYISTLRSHIEAMGGQLEVIARFPDGAVKISNFADIEEAGA	MVKKFSDLRAQMSPEAQARVEAKAQELLAEMPLNELRQARGLSQKMLSEVLQVQQPAIAKMERRTDMYISTLRSHIEAMGGQLEVIARFPDGAVKISNFADIEEAGA
CrlA	1	107	B0B32_RS03495	transcriptional regulator	Pseudomonas aeruginosa SCH_ABX06 (contig000001)	1	107	107	100.0	0	0	0	198	MVKKFSDLRAQMSPEAQARVEAKAQELLAEMPLNELRQARGLSQKMLSEVLQVQQPAIAKMERRTDMYISTLRSHIEAMGGQLEVIARFPDGAVKISNFADIEEAGA	MVKKFSDLRAQMSPEAQARVEAKAQELLAEMPLNELRQARGLSQKMLSEVLQVQQPAIAKMERRTDMYISTLRSHIEAMGGQLEVIARFPDGAVKISNFADIEEAGA
CrlA	1	107	E613_RS25685	transcriptional regulator	Pseudomonas aeruginosa E6130952 (chromosome)	1	107	107	100.0	0	0	0	198	MVKKFSDLRAQMSPEAQARVEAKAQELLAEMPLNELRQARGLSQKMLSEVLQVQQPAIAKMERRTDMYISTLRSHIEAMGGQLEVIARFPDGAVKISNFADIEEAGA	MVKKFSDLRAQMSPEAQARVEAKAQELLAEMPLNELRQARGLSQKMLSEVLQVQQPAIAKMERRTDMYISTLRSHIEAMGGQLEVIARFPDGAVKISNFADIEEAGA
CrlA	1	107	IPC279_RS28775	helix-turn-helix domain-containing protein	Pseudomonas aeruginosa AUS301 (contigIPC279_21.1)	1	107	107	100.0	0	0	0	198	MVKKFSDLRAQMSPEAQARVEAKAQELLAEMPLNELRQARGLSQKMLSEVLQVQQPAIAKMERRTDMYISTLRSHIEAMGGQLEVIARFPDGAVKISNFADIEEAGA	MVKKFSDLRAQMSPEAQARVEAKAQELLAEMPLNELRQARGLSQKMLSEVLQVQQPAIAKMERRTDMYISTLRSHIEAMGGQLEVIARFPDGAVKISNFADIEEAGA
CrlA	1	107	E4Z06_RS34775	helix-turn-helix domain-containing protein	Pseudomonas aeruginosa XDR-PA / assembly ARA01-037 (contig1394)	1	107	107	100.0	0	0	0	198	MVKKFSDLRAQMSPEAQARVEAKAQELLAEMPLNELRQARGLSQKMLSEVLQVQQPAIAKMERRTDMYISTLRSHIEAMGGQLEVIARFPDGAVKISNFADIEEAGA	MVKKFSDLRAQMSPEAQARVEAKAQELLAEMPLNELRQARGLSQKMLSEVLQVQQPAIAKMERRTDMYISTLRSHIEAMGGQLEVIARFPDGAVKISNFADIEEAGA
CrlA	1	107	NQ29_RS03770	transcriptional regulator	Pseudomonas aeruginosa AZPAE12420 (contig_5)	1	107	107	100.0	0	0	0	198	MVKKFSDLRAQMSPEAQARVEAKAQELLAEMPLNELRQARGLSQKMLSEVLQVQQPAIAKMERRTDMYISTLRSHIEAMGGQLEVIARFPDGAVKISNFADIEEAGA	MVKKFSDLRAQMSPEAQARVEAKAQELLAEMPLNELRQARGLSQKMLSEVLQVQQPAIAKMERRTDMYISTLRSHIEAMGGQLEVIARFPDGAVKISNFADIEEAGA
CrlA	1	107	AFI89_RS31455	transcriptional regulator	Pseudomonas aeruginosa E6_London_17_VIM_2_12_12 (contig_617)	1	107	107	100.0	0	0	0	198	MVKKFSDLRAQMSPEAQARVEAKAQELLAEMPLNELRQARGLSQKMLSEVLQVQQPAIAKMERRTDMYISTLRSHIEAMGGQLEVIARFPDGAVKISNFADIEEAGA	MVKKFSDLRAQMSPEAQARVEAKAQELLAEMPLNELRQARGLSQKMLSEVLQVQQPAIAKMERRTDMYISTLRSHIEAMGGQLEVIARFPDGAVKISNFADIEEAGA
CrlA	1	107	AM482_RS14290	transcriptional regulator	Pseudomonas aeruginosa AR_0103 (scaffold00001)	1	107	107	100.0	0	0	0	198	MVKKFSDLRAQMSPEAQARVEAKAQELLAEMPLNELRQARGLSQKMLSEVLQVQQPAIAKMERRTDMYISTLRSHIEAMGGQLEVIARFPDGAVKISNFADIEEAGA	MVKKFSDLRAQMSPEAQARVEAKAQELLAEMPLNELRQARGLSQKMLSEVLQVQQPAIAKMERRTDMYISTLRSHIEAMGGQLEVIARFPDGAVKISNFADIEEAGA
CrlA	1	107	DYB66_RS15780	helix-turn-helix domain-containing protein	Pseudomonas aeruginosa NCTC11446 (contig_1)	1	107	107	100.0	0	0	0	198	MVKKFSDLRAQMSPEAQARVEAKAQELLAEMPLNELRQARGLSQKMLSEVLQVQQPAIAKMERRTDMYISTLRSHIEAMGGQLEVIARFPDGAVKISNFADIEEAGA	MVKKFSDLRAQMSPEAQARVEAKAQELLAEMPLNELRQARGLSQKMLSEVLQVQQPAIAKMERRTDMYISTLRSHIEAMGGQLEVIARFPDGAVKISNFADIEEAGA
CrlA	1	107	IPC288_RS16130	helix-turn-helix domain-containing protein	Pseudomonas aeruginosa AUS517 (contigIPC288_7.1)	1	107	107	100.0	0	0	0	198	MVKKFSDLRAQMSPEAQARVEAKAQELLAEMPLNELRQARGLSQKMLSEVLQVQQPAIAKMERRTDMYISTLRSHIEAMGGQLEVIARFPDGAVKISNFADIEEAGA	MVKKFSDLRAQMSPEAQARVEAKAQELLAEMPLNELRQARGLSQKMLSEVLQVQQPAIAKMERRTDMYISTLRSHIEAMGGQLEVIARFPDGAVKISNFADIEEAGA
CrlA	1	107	E4Z02_RS09815	helix-turn-helix domain-containing protein	Pseudomonas aeruginosa XDR-PA / assembly ARA02-009 (contig286)	1	107	107	100.0	0	0	0	198	MVKKFSDLRAQMSPEAQARVEAKAQELLAEMPLNELRQARGLSQKMLSEVLQVQQPAIAKMERRTDMYISTLRSHIEAMGGQLEVIARFPDGAVKISNFADIEEAGA	MVKKFSDLRAQMSPEAQARVEAKAQELLAEMPLNELRQARGLSQKMLSEVLQVQQPAIAKMERRTDMYISTLRSHIEAMGGQLEVIARFPDGAVKISNFADIEEAGA
CrlA	1	107	NQ28_RS26285	transcriptional regulator	Pseudomonas aeruginosa AZPAE12419 (contig_39)	1	107	107	100.0	0	0	0	198	MVKKFSDLRAQMSPEAQARVEAKAQELLAEMPLNELRQARGLSQKMLSEVLQVQQPAIAKMERRTDMYISTLRSHIEAMGGQLEVIARFPDGAVKISNFADIEEAGA	MVKKFSDLRAQMSPEAQARVEAKAQELLAEMPLNELRQARGLSQKMLSEVLQVQQPAIAKMERRTDMYISTLRSHIEAMGGQLEVIARFPDGAVKISNFADIEEAGA
CrlA	1	107	AFI64_RS18400	transcriptional regulator	Pseudomonas aeruginosa P46_South_East_6_12_12 (contig_167)	1	107	107	100.0	0	0	0	198	MVKKFSDLRAQMSPEAQARVEAKAQELLAEMPLNELRQARGLSQKMLSEVLQVQQPAIAKMERRTDMYISTLRSHIEAMGGQLEVIARFPDGAVKISNFADIEEAGA	MVKKFSDLRAQMSPEAQARVEAKAQELLAEMPLNELRQARGLSQKMLSEVLQVQQPAIAKMERRTDMYISTLRSHIEAMGGQLEVIARFPDGAVKISNFADIEEAGA
CrlA	1	107	BUK07_RS20070	transcriptional regulator	Pseudomonas aeruginosa isolate 401 (contig_410)	1	107	107	100.0	0	0	0	198	MVKKFSDLRAQMSPEAQARVEAKAQELLAEMPLNELRQARGLSQKMLSEVLQVQQPAIAKMERRTDMYISTLRSHIEAMGGQLEVIARFPDGAVKISNFADIEEAGA	MVKKFSDLRAQMSPEAQARVEAKAQELLAEMPLNELRQARGLSQKMLSEVLQVQQPAIAKMERRTDMYISTLRSHIEAMGGQLEVIARFPDGAVKISNFADIEEAGA
CrlA	1	107	CDC17_RS20975	transcriptional regulator	Pseudomonas aeruginosa 2328 (contig_6)	1	107	107	100.0	0	0	0	198	MVKKFSDLRAQMSPEAQARVEAKAQELLAEMPLNELRQARGLSQKMLSEVLQVQQPAIAKMERRTDMYISTLRSHIEAMGGQLEVIARFPDGAVKISNFADIEEAGA	MVKKFSDLRAQMSPEAQARVEAKAQELLAEMPLNELRQARGLSQKMLSEVLQVQQPAIAKMERRTDMYISTLRSHIEAMGGQLEVIARFPDGAVKISNFADIEEAGA
CrlA	1	107	IPC212_RS18705	helix-turn-helix domain-containing protein	Pseudomonas aeruginosa AUS518 (contigIPC212_7.1)	1	107	107	100.0	0	0	0	198	MVKKFSDLRAQMSPEAQARVEAKAQELLAEMPLNELRQARGLSQKMLSEVLQVQQPAIAKMERRTDMYISTLRSHIEAMGGQLEVIARFPDGAVKISNFADIEEAGA	MVKKFSDLRAQMSPEAQARVEAKAQELLAEMPLNELRQARGLSQKMLSEVLQVQQPAIAKMERRTDMYISTLRSHIEAMGGQLEVIARFPDGAVKISNFADIEEAGA
CrlA	1	107	E4Z27_RS31940	helix-turn-helix domain-containing protein	Pseudomonas aeruginosa XDR-PA / assembly ARA02-029 (contig1119)	1	107	107	100.0	0	0	0	198	MVKKFSDLRAQMSPEAQARVEAKAQELLAEMPLNELRQARGLSQKMLSEVLQVQQPAIAKMERRTDMYISTLRSHIEAMGGQLEVIARFPDGAVKISNFADIEEAGA	MVKKFSDLRAQMSPEAQARVEAKAQELLAEMPLNELRQARGLSQKMLSEVLQVQQPAIAKMERRTDMYISTLRSHIEAMGGQLEVIARFPDGAVKISNFADIEEAGA
CrlA	1	107	NQ26_RS27230	transcriptional regulator	Pseudomonas aeruginosa AZPAE12417 (contig_50)	1	107	107	100.0	0	0	0	198	MVKKFSDLRAQMSPEAQARVEAKAQELLAEMPLNELRQARGLSQKMLSEVLQVQQPAIAKMERRTDMYISTLRSHIEAMGGQLEVIARFPDGAVKISNFADIEEAGA	MVKKFSDLRAQMSPEAQARVEAKAQELLAEMPLNELRQARGLSQKMLSEVLQVQQPAIAKMERRTDMYISTLRSHIEAMGGQLEVIARFPDGAVKISNFADIEEAGA
CrlA	1	107	AFI77_RS30870	transcriptional regulator	Pseudomonas aeruginosa P47_London_12_VIM_2_12_12 (contig_392)	1	107	107	100.0	0	0	0	198	MVKKFSDLRAQMSPEAQARVEAKAQELLAEMPLNELRQARGLSQKMLSEVLQVQQPAIAKMERRTDMYISTLRSHIEAMGGQLEVIARFPDGAVKISNFADIEEAGA	MVKKFSDLRAQMSPEAQARVEAKAQELLAEMPLNELRQARGLSQKMLSEVLQVQQPAIAKMERRTDMYISTLRSHIEAMGGQLEVIARFPDGAVKISNFADIEEAGA
CrlA	1	107	BUH57_RS02375	transcriptional regulator	Pseudomonas aeruginosa isolate 197 (contig_96)	1	107	107	100.0	0	0	0	198	MVKKFSDLRAQMSPEAQARVEAKAQELLAEMPLNELRQARGLSQKMLSEVLQVQQPAIAKMERRTDMYISTLRSHIEAMGGQLEVIARFPDGAVKISNFADIEEAGA	MVKKFSDLRAQMSPEAQARVEAKAQELLAEMPLNELRQARGLSQKMLSEVLQVQQPAIAKMERRTDMYISTLRSHIEAMGGQLEVIARFPDGAVKISNFADIEEAGA
CrlA	1	107	CCY29_RS14925	transcriptional regulator	Pseudomonas aeruginosa PAS9 (Contig_17)	1	107	107	100.0	0	0	0	198	MVKKFSDLRAQMSPEAQARVEAKAQELLAEMPLNELRQARGLSQKMLSEVLQVQQPAIAKMERRTDMYISTLRSHIEAMGGQLEVIARFPDGAVKISNFADIEEAGA	MVKKFSDLRAQMSPEAQARVEAKAQELLAEMPLNELRQARGLSQKMLSEVLQVQQPAIAKMERRTDMYISTLRSHIEAMGGQLEVIARFPDGAVKISNFADIEEAGA
CrlA	1	107	IPC264_RS28175	helix-turn-helix domain-containing protein	Pseudomonas aeruginosa AUS423 (contigIPC264_16.1)	1	107	107	100.0	0	0	0	198	MVKKFSDLRAQMSPEAQARVEAKAQELLAEMPLNELRQARGLSQKMLSEVLQVQQPAIAKMERRTDMYISTLRSHIEAMGGQLEVIARFPDGAVKISNFADIEEAGA	MVKKFSDLRAQMSPEAQARVEAKAQELLAEMPLNELRQARGLSQKMLSEVLQVQQPAIAKMERRTDMYISTLRSHIEAMGGQLEVIARFPDGAVKISNFADIEEAGA
CrlA	1	107	E4Z23_RS27260	helix-turn-helix domain-containing protein	Pseudomonas aeruginosa XDR-PA / assembly ARA01-015 (contig828)	1	107	107	100.0	0	0	0	198	MVKKFSDLRAQMSPEAQARVEAKAQELLAEMPLNELRQARGLSQKMLSEVLQVQQPAIAKMERRTDMYISTLRSHIEAMGGQLEVIARFPDGAVKISNFADIEEAGA	MVKKFSDLRAQMSPEAQARVEAKAQELLAEMPLNELRQARGLSQKMLSEVLQVQQPAIAKMERRTDMYISTLRSHIEAMGGQLEVIARFPDGAVKISNFADIEEAGA
CrlA	1	107	NQ20_RS22740	transcriptional regulator	Pseudomonas aeruginosa AZPAE12411 (contig_33)	1	107	107	100.0	0	0	0	198	MVKKFSDLRAQMSPEAQARVEAKAQELLAEMPLNELRQARGLSQKMLSEVLQVQQPAIAKMERRTDMYISTLRSHIEAMGGQLEVIARFPDGAVKISNFADIEEAGA	MVKKFSDLRAQMSPEAQARVEAKAQELLAEMPLNELRQARGLSQKMLSEVLQVQQPAIAKMERRTDMYISTLRSHIEAMGGQLEVIARFPDGAVKISNFADIEEAGA
CrlA	1	107	AFI90_RS12475	transcriptional regulator	Pseudomonas aeruginosa P48_London_17_VIM_2_01_13 (contig_166)	1	107	107	100.0	0	0	0	198	MVKKFSDLRAQMSPEAQARVEAKAQELLAEMPLNELRQARGLSQKMLSEVLQVQQPAIAKMERRTDMYISTLRSHIEAMGGQLEVIARFPDGAVKISNFADIEEAGA	MVKKFSDLRAQMSPEAQARVEAKAQELLAEMPLNELRQARGLSQKMLSEVLQVQQPAIAKMERRTDMYISTLRSHIEAMGGQLEVIARFPDGAVKISNFADIEEAGA
CrlA	1	107	BUI19_RS13280	transcriptional regulator	Pseudomonas aeruginosa isolate 273 (contig_47)	1	107	107	100.0	0	0	0	198	MVKKFSDLRAQMSPEAQARVEAKAQELLAEMPLNELRQARGLSQKMLSEVLQVQQPAIAKMERRTDMYISTLRSHIEAMGGQLEVIARFPDGAVKISNFADIEEAGA	MVKKFSDLRAQMSPEAQARVEAKAQELLAEMPLNELRQARGLSQKMLSEVLQVQQPAIAKMERRTDMYISTLRSHIEAMGGQLEVIARFPDGAVKISNFADIEEAGA
CrlA	1	107	DB389_RS09320	transcriptional regulator	Pseudomonas aeruginosa HIAE_PA20 (contig_51)	1	107	107	100.0	0	0	0	198	MVKKFSDLRAQMSPEAQARVEAKAQELLAEMPLNELRQARGLSQKMLSEVLQVQQPAIAKMERRTDMYISTLRSHIEAMGGQLEVIARFPDGAVKISNFADIEEAGA	MVKKFSDLRAQMSPEAQARVEAKAQELLAEMPLNELRQARGLSQKMLSEVLQVQQPAIAKMERRTDMYISTLRSHIEAMGGQLEVIARFPDGAVKISNFADIEEAGA
CrlA	1	107	IPC105_RS16335	helix-turn-helix domain-containing protein	Pseudomonas aeruginosa AT19 (contigIPC105_5.1)	1	107	107	100.0	0	0	0	198	MVKKFSDLRAQMSPEAQARVEAKAQELLAEMPLNELRQARGLSQKMLSEVLQVQQPAIAKMERRTDMYISTLRSHIEAMGGQLEVIARFPDGAVKISNFADIEEAGA	MVKKFSDLRAQMSPEAQARVEAKAQELLAEMPLNELRQARGLSQKMLSEVLQVQQPAIAKMERRTDMYISTLRSHIEAMGGQLEVIARFPDGAVKISNFADIEEAGA
CrlA	1	107	E4Z34_RS26505	helix-turn-helix domain-containing protein	Pseudomonas aeruginosa XDR-PA / assembly BAL02-013 (contig495)	1	107	107	100.0	0	0	0	198	MVKKFSDLRAQMSPEAQARVEAKAQELLAEMPLNELRQARGLSQKMLSEVLQVQQPAIAKMERRTDMYISTLRSHIEAMGGQLEVIARFPDGAVKISNFADIEEAGA	MVKKFSDLRAQMSPEAQARVEAKAQELLAEMPLNELRQARGLSQKMLSEVLQVQQPAIAKMERRTDMYISTLRSHIEAMGGQLEVIARFPDGAVKISNFADIEEAGA
CrlA	1	107	NR14_RS07260	transcriptional regulator	Pseudomonas aeruginosa AZPAE14719 (contig_14)	1	107	107	100.0	0	0	0	198	MVKKFSDLRAQMSPEAQARVEAKAQELLAEMPLNELRQARGLSQKMLSEVLQVQQPAIAKMERRTDMYISTLRSHIEAMGGQLEVIARFPDGAVKISNFADIEEAGA	MVKKFSDLRAQMSPEAQARVEAKAQELLAEMPLNELRQARGLSQKMLSEVLQVQQPAIAKMERRTDMYISTLRSHIEAMGGQLEVIARFPDGAVKISNFADIEEAGA
CrlA	1	107	AFI48_RS32250	transcriptional regulator	Pseudomonas aeruginosa P49_London_7_VIM_2_01_13 (contig_296)	1	107	107	100.0	0	0	0	198	MVKKFSDLRAQMSPEAQARVEAKAQELLAEMPLNELRQARGLSQKMLSEVLQVQQPAIAKMERRTDMYISTLRSHIEAMGGQLEVIARFPDGAVKISNFADIEEAGA	MVKKFSDLRAQMSPEAQARVEAKAQELLAEMPLNELRQARGLSQKMLSEVLQVQQPAIAKMERRTDMYISTLRSHIEAMGGQLEVIARFPDGAVKISNFADIEEAGA
CrlA	1	107	BUH26_RS21670	transcriptional regulator	Pseudomonas aeruginosa isolate 213 (contig_63)	1	107	107	100.0	0	0	0	198	MVKKFSDLRAQMSPEAQARVEAKAQELLAEMPLNELRQARGLSQKMLSEVLQVQQPAIAKMERRTDMYISTLRSHIEAMGGQLEVIARFPDGAVKISNFADIEEAGA	MVKKFSDLRAQMSPEAQARVEAKAQELLAEMPLNELRQARGLSQKMLSEVLQVQQPAIAKMERRTDMYISTLRSHIEAMGGQLEVIARFPDGAVKISNFADIEEAGA
CrlA	1	107	CJT46_RS25930	transcriptional regulator	Pseudomonas aeruginosa env054 (contig_33)	1	107	107	100.0	0	0	0	198	MVKKFSDLRAQMSPEAQARVEAKAQELLAEMPLNELRQARGLSQKMLSEVLQVQQPAIAKMERRTDMYISTLRSHIEAMGGQLEVIARFPDGAVKISNFADIEEAGA	MVKKFSDLRAQMSPEAQARVEAKAQELLAEMPLNELRQARGLSQKMLSEVLQVQQPAIAKMERRTDMYISTLRSHIEAMGGQLEVIARFPDGAVKISNFADIEEAGA
CrlA	1	107	IPC90_RS15850	helix-turn-helix domain-containing protein	Pseudomonas aeruginosa Mi162 (contigIPC90_8.1)	1	107	107	100.0	0	0	0	198	MVKKFSDLRAQMSPEAQARVEAKAQELLAEMPLNELRQARGLSQKMLSEVLQVQQPAIAKMERRTDMYISTLRSHIEAMGGQLEVIARFPDGAVKISNFADIEEAGA	MVKKFSDLRAQMSPEAQARVEAKAQELLAEMPLNELRQARGLSQKMLSEVLQVQQPAIAKMERRTDMYISTLRSHIEAMGGQLEVIARFPDGAVKISNFADIEEAGA
CrlA	1	107	E4Z19_RS13000	helix-turn-helix domain-containing protein	Pseudomonas aeruginosa XDR-PA / assembly BAL03-028 (contig214)	1	107	107	100.0	0	0	0	198	MVKKFSDLRAQMSPEAQARVEAKAQELLAEMPLNELRQARGLSQKMLSEVLQVQQPAIAKMERRTDMYISTLRSHIEAMGGQLEVIARFPDGAVKISNFADIEEAGA	MVKKFSDLRAQMSPEAQARVEAKAQELLAEMPLNELRQARGLSQKMLSEVLQVQQPAIAKMERRTDMYISTLRSHIEAMGGQLEVIARFPDGAVKISNFADIEEAGA
CrlA	1	107	NQ08_RS12280	transcriptional regulator	Pseudomonas aeruginosa AZPAE12147 (contig_17)	1	107	107	100.0	0	0	0	198	MVKKFSDLRAQMSPEAQARVEAKAQELLAEMPLNELRQARGLSQKMLSEVLQVQQPAIAKMERRTDMYISTLRSHIEAMGGQLEVIARFPDGAVKISNFADIEEAGA	MVKKFSDLRAQMSPEAQARVEAKAQELLAEMPLNELRQARGLSQKMLSEVLQVQQPAIAKMERRTDMYISTLRSHIEAMGGQLEVIARFPDGAVKISNFADIEEAGA
CrlA	1	107	AFI36_RS00850	transcriptional regulator	Pseudomonas aeruginosa P50_London_9_VIM_2_01_13 (contig_11)	1	107	107	100.0	0	0	0	198	MVKKFSDLRAQMSPEAQARVEAKAQELLAEMPLNELRQARGLSQKMLSEVLQVQQPAIAKMERRTDMYISTLRSHIEAMGGQLEVIARFPDGAVKISNFADIEEAGA	MVKKFSDLRAQMSPEAQARVEAKAQELLAEMPLNELRQARGLSQKMLSEVLQVQQPAIAKMERRTDMYISTLRSHIEAMGGQLEVIARFPDGAVKISNFADIEEAGA
CrlA	1	107	BH591_RS22270	transcriptional regulator	Pseudomonas aeruginosa CCF_835 (contig_73)	1	107	107	100.0	0	0	0	198	MVKKFSDLRAQMSPEAQARVEAKAQELLAEMPLNELRQARGLSQKMLSEVLQVQQPAIAKMERRTDMYISTLRSHIEAMGGQLEVIARFPDGAVKISNFADIEEAGA	MVKKFSDLRAQMSPEAQARVEAKAQELLAEMPLNELRQARGLSQKMLSEVLQVQQPAIAKMERRTDMYISTLRSHIEAMGGQLEVIARFPDGAVKISNFADIEEAGA
CrlA	1	107	CJT85_RS05680	transcriptional regulator	Pseudomonas aeruginosa env169 (contig_74)	1	107	107	100.0	0	0	0	198	MVKKFSDLRAQMSPEAQARVEAKAQELLAEMPLNELRQARGLSQKMLSEVLQVQQPAIAKMERRTDMYISTLRSHIEAMGGQLEVIARFPDGAVKISNFADIEEAGA	MVKKFSDLRAQMSPEAQARVEAKAQELLAEMPLNELRQARGLSQKMLSEVLQVQQPAIAKMERRTDMYISTLRSHIEAMGGQLEVIARFPDGAVKISNFADIEEAGA
CrlA	1	107	IPC104_RS18525	helix-turn-helix domain-containing protein	Pseudomonas aeruginosa AT7 (contigIPC104_8.1)	1	107	107	100.0	0	0	0	198	MVKKFSDLRAQMSPEAQARVEAKAQELLAEMPLNELRQARGLSQKMLSEVLQVQQPAIAKMERRTDMYISTLRSHIEAMGGQLEVIARFPDGAVKISNFADIEEAGA	MVKKFSDLRAQMSPEAQARVEAKAQELLAEMPLNELRQARGLSQKMLSEVLQVQQPAIAKMERRTDMYISTLRSHIEAMGGQLEVIARFPDGAVKISNFADIEEAGA
CrlA	1	107	E4Z30_RS15235	helix-turn-helix domain-containing protein	Pseudomonas aeruginosa XDR-PA / assembly BAL04-003 (contig328)	1	107	107	100.0	0	0	0	198	MVKKFSDLRAQMSPEAQARVEAKAQELLAEMPLNELRQARGLSQKMLSEVLQVQQPAIAKMERRTDMYISTLRSHIEAMGGQLEVIARFPDGAVKISNFADIEEAGA	MVKKFSDLRAQMSPEAQARVEAKAQELLAEMPLNELRQARGLSQKMLSEVLQVQQPAIAKMERRTDMYISTLRSHIEAMGGQLEVIARFPDGAVKISNFADIEEAGA
CrlA	1	107	NQ07_RS02555	transcriptional regulator	Pseudomonas aeruginosa AZPAE12146 (contig_2)	1	107	107	100.0	0	0	0	198	MVKKFSDLRAQMSPEAQARVEAKAQELLAEMPLNELRQARGLSQKMLSEVLQVQQPAIAKMERRTDMYISTLRSHIEAMGGQLEVIARFPDGAVKISNFADIEEAGA	MVKKFSDLRAQMSPEAQARVEAKAQELLAEMPLNELRQARGLSQKMLSEVLQVQQPAIAKMERRTDMYISTLRSHIEAMGGQLEVIARFPDGAVKISNFADIEEAGA
CrlA	1	107	AFI81_RS30100	transcriptional regulator	Pseudomonas aeruginosa P43_2_London_9_VIM_2_11_12 (contig_169)	1	107	107	100.0	0	0	0	198	MVKKFSDLRAQMSPEAQARVEAKAQELLAEMPLNELRQARGLSQKMLSEVLQVQQPAIAKMERRTDMYISTLRSHIEAMGGQLEVIARFPDGAVKISNFADIEEAGA	MVKKFSDLRAQMSPEAQARVEAKAQELLAEMPLNELRQARGLSQKMLSEVLQVQQPAIAKMERRTDMYISTLRSHIEAMGGQLEVIARFPDGAVKISNFADIEEAGA
CrlA	1	107	AN472_RS09050	transcriptional regulator	Pseudomonas aeruginosa Br993 (scaffold16.1)	1	107	107	100.0	0	0	0	198	MVKKFSDLRAQMSPEAQARVEAKAQELLAEMPLNELRQARGLSQKMLSEVLQVQQPAIAKMERRTDMYISTLRSHIEAMGGQLEVIARFPDGAVKISNFADIEEAGA	MVKKFSDLRAQMSPEAQARVEAKAQELLAEMPLNELRQARGLSQKMLSEVLQVQQPAIAKMERRTDMYISTLRSHIEAMGGQLEVIARFPDGAVKISNFADIEEAGA
CrlA	1	107	CJT60_RS29065	transcriptional regulator	Pseudomonas aeruginosa env103 (contig_37)	1	107	107	100.0	0	0	0	198	MVKKFSDLRAQMSPEAQARVEAKAQELLAEMPLNELRQARGLSQKMLSEVLQVQQPAIAKMERRTDMYISTLRSHIEAMGGQLEVIARFPDGAVKISNFADIEEAGA	MVKKFSDLRAQMSPEAQARVEAKAQELLAEMPLNELRQARGLSQKMLSEVLQVQQPAIAKMERRTDMYISTLRSHIEAMGGQLEVIARFPDGAVKISNFADIEEAGA
CrlA	1	107	IPC22_RS17905	helix-turn-helix domain-containing protein	Pseudomonas aeruginosa PA-W41 (contigIPC22_6.1)	1	107	107	100.0	0	0	0	198	MVKKFSDLRAQMSPEAQARVEAKAQELLAEMPLNELRQARGLSQKMLSEVLQVQQPAIAKMERRTDMYISTLRSHIEAMGGQLEVIARFPDGAVKISNFADIEEAGA	MVKKFSDLRAQMSPEAQARVEAKAQELLAEMPLNELRQARGLSQKMLSEVLQVQQPAIAKMERRTDMYISTLRSHIEAMGGQLEVIARFPDGAVKISNFADIEEAGA
CrlA	1	107	E4Z36_RS29995	helix-turn-helix domain-containing protein	Pseudomonas aeruginosa XDR-PA / assembly BAL03-003 (contig869)	1	107	107	100.0	0	0	0	198	MVKKFSDLRAQMSPEAQARVEAKAQELLAEMPLNELRQARGLSQKMLSEVLQVQQPAIAKMERRTDMYISTLRSHIEAMGGQLEVIARFPDGAVKISNFADIEEAGA	MVKKFSDLRAQMSPEAQARVEAKAQELLAEMPLNELRQARGLSQKMLSEVLQVQQPAIAKMERRTDMYISTLRSHIEAMGGQLEVIARFPDGAVKISNFADIEEAGA
CrlA	1	107	NQ04_RS21180	transcriptional regulator	Pseudomonas aeruginosa AZPAE12143 (contig_27)	1	107	107	100.0	0	0	0	198	MVKKFSDLRAQMSPEAQARVEAKAQELLAEMPLNELRQARGLSQKMLSEVLQVQQPAIAKMERRTDMYISTLRSHIEAMGGQLEVIARFPDGAVKISNFADIEEAGA	MVKKFSDLRAQMSPEAQARVEAKAQELLAEMPLNELRQARGLSQKMLSEVLQVQQPAIAKMERRTDMYISTLRSHIEAMGGQLEVIARFPDGAVKISNFADIEEAGA
CrlA	1	107	AFI42_RS32205	transcriptional regulator	Pseudomonas aeruginosa P51_1_London_9_VIM_2_02_13 (contig_300)	1	107	107	100.0	0	0	0	198	MVKKFSDLRAQMSPEAQARVEAKAQELLAEMPLNELRQARGLSQKMLSEVLQVQQPAIAKMERRTDMYISTLRSHIEAMGGQLEVIARFPDGAVKISNFADIEEAGA	MVKKFSDLRAQMSPEAQARVEAKAQELLAEMPLNELRQARGLSQKMLSEVLQVQQPAIAKMERRTDMYISTLRSHIEAMGGQLEVIARFPDGAVKISNFADIEEAGA
CrlA	1	107	BUH09_RS03330	transcriptional regulator	Pseudomonas aeruginosa isolate 207 (contig_36)	1	107	107	100.0	0	0	0	198	MVKKFSDLRAQMSPEAQARVEAKAQELLAEMPLNELRQARGLSQKMLSEVLQVQQPAIAKMERRTDMYISTLRSHIEAMGGQLEVIARFPDGAVKISNFADIEEAGA	MVKKFSDLRAQMSPEAQARVEAKAQELLAEMPLNELRQARGLSQKMLSEVLQVQQPAIAKMERRTDMYISTLRSHIEAMGGQLEVIARFPDGAVKISNFADIEEAGA
CrlA	1	107	DTA31_RS02350	helix-turn-helix domain-containing protein	Pseudomonas aeruginosa NCTC8203 (contig_3)	1	107	107	100.0	0	0	0	198	MVKKFSDLRAQMSPEAQARVEAKAQELLAEMPLNELRQARGLSQKMLSEVLQVQQPAIAKMERRTDMYISTLRSHIEAMGGQLEVIARFPDGAVKISNFADIEEAGA	MVKKFSDLRAQMSPEAQARVEAKAQELLAEMPLNELRQARGLSQKMLSEVLQVQQPAIAKMERRTDMYISTLRSHIEAMGGQLEVIARFPDGAVKISNFADIEEAGA
CrlA	1	107	IPC7_RS29335	helix-turn-helix domain-containing protein	Pseudomonas aeruginosa PA-W12 (contigIPC7_20.1)	1	107	107	100.0	0	0	0	198	MVKKFSDLRAQMSPEAQARVEAKAQELLAEMPLNELRQARGLSQKMLSEVLQVQQPAIAKMERRTDMYISTLRSHIEAMGGQLEVIARFPDGAVKISNFADIEEAGA	MVKKFSDLRAQMSPEAQARVEAKAQELLAEMPLNELRQARGLSQKMLSEVLQVQQPAIAKMERRTDMYISTLRSHIEAMGGQLEVIARFPDGAVKISNFADIEEAGA
CrlA	1	107	E4Z50_RS30015	helix-turn-helix domain-containing protein	Pseudomonas aeruginosa XDR-PA / assembly CAN01-003 (contig694)	1	107	107	100.0	0	0	0	198	MVKKFSDLRAQMSPEAQARVEAKAQELLAEMPLNELRQARGLSQKMLSEVLQVQQPAIAKMERRTDMYISTLRSHIEAMGGQLEVIARFPDGAVKISNFADIEEAGA	MVKKFSDLRAQMSPEAQARVEAKAQELLAEMPLNELRQARGLSQKMLSEVLQVQQPAIAKMERRTDMYISTLRSHIEAMGGQLEVIARFPDGAVKISNFADIEEAGA
CrlA	1	107	NP98_RS11620	transcriptional regulator	Pseudomonas aeruginosa AZPAE12135 (contig_17)	1	107	107	100.0	0	0	0	198	MVKKFSDLRAQMSPEAQARVEAKAQELLAEMPLNELRQARGLSQKMLSEVLQVQQPAIAKMERRTDMYISTLRSHIEAMGGQLEVIARFPDGAVKISNFADIEEAGA	MVKKFSDLRAQMSPEAQARVEAKAQELLAEMPLNELRQARGLSQKMLSEVLQVQQPAIAKMERRTDMYISTLRSHIEAMGGQLEVIARFPDGAVKISNFADIEEAGA
CrlA	1	107	AFI38_RS21280	transcriptional regulator	Pseudomonas aeruginosa E7_London_9_VIM_2_02_13 (contig_308)	1	107	107	100.0	0	0	0	198	MVKKFSDLRAQMSPEAQARVEAKAQELLAEMPLNELRQARGLSQKMLSEVLQVQQPAIAKMERRTDMYISTLRSHIEAMGGQLEVIARFPDGAVKISNFADIEEAGA	MVKKFSDLRAQMSPEAQARVEAKAQELLAEMPLNELRQARGLSQKMLSEVLQVQQPAIAKMERRTDMYISTLRSHIEAMGGQLEVIARFPDGAVKISNFADIEEAGA
CrlA	1	107	PERCYII10_RS21790	transcriptional regulator	Pseudomonas aeruginosa isolate PcyII-10 (chromosome)	1	107	107	100.0	0	0	0	198	MVKKFSDLRAQMSPEAQARVEAKAQELLAEMPLNELRQARGLSQKMLSEVLQVQQPAIAKMERRTDMYISTLRSHIEAMGGQLEVIARFPDGAVKISNFADIEEAGA	MVKKFSDLRAQMSPEAQARVEAKAQELLAEMPLNELRQARGLSQKMLSEVLQVQQPAIAKMERRTDMYISTLRSHIEAMGGQLEVIARFPDGAVKISNFADIEEAGA
CrlA	1	107	CJU11_RS00140	transcriptional regulator	Pseudomonas aeruginosa P27b (contig_11)	1	107	107	100.0	0	0	0	198	MVKKFSDLRAQMSPEAQARVEAKAQELLAEMPLNELRQARGLSQKMLSEVLQVQQPAIAKMERRTDMYISTLRSHIEAMGGQLEVIARFPDGAVKISNFADIEEAGA	MVKKFSDLRAQMSPEAQARVEAKAQELLAEMPLNELRQARGLSQKMLSEVLQVQQPAIAKMERRTDMYISTLRSHIEAMGGQLEVIARFPDGAVKISNFADIEEAGA
CrlA	1	107	IPC15_RS18550	helix-turn-helix domain-containing protein	Pseudomonas aeruginosa PA-W25 (contigIPC15_7.1)	1	107	107	100.0	0	0	0	198	MVKKFSDLRAQMSPEAQARVEAKAQELLAEMPLNELRQARGLSQKMLSEVLQVQQPAIAKMERRTDMYISTLRSHIEAMGGQLEVIARFPDGAVKISNFADIEEAGA	MVKKFSDLRAQMSPEAQARVEAKAQELLAEMPLNELRQARGLSQKMLSEVLQVQQPAIAKMERRTDMYISTLRSHIEAMGGQLEVIARFPDGAVKISNFADIEEAGA
CrlA	1	107	E4Z15_RS29165	helix-turn-helix domain-containing protein	Pseudomonas aeruginosa XDR-PA / assembly CAT02-012 (contig782)	1	107	107	100.0	0	0	0	198	MVKKFSDLRAQMSPEAQARVEAKAQELLAEMPLNELRQARGLSQKMLSEVLQVQQPAIAKMERRTDMYISTLRSHIEAMGGQLEVIARFPDGAVKISNFADIEEAGA	MVKKFSDLRAQMSPEAQARVEAKAQELLAEMPLNELRQARGLSQKMLSEVLQVQQPAIAKMERRTDMYISTLRSHIEAMGGQLEVIARFPDGAVKISNFADIEEAGA
CrlA	1	107	NQ00_RS05220	transcriptional regulator	Pseudomonas aeruginosa AZPAE12137 (contig_8)	1	107	107	100.0	0	0	0	198	MVKKFSDLRAQMSPEAQARVEAKAQELLAEMPLNELRQARGLSQKMLSEVLQVQQPAIAKMERRTDMYISTLRSHIEAMGGQLEVIARFPDGAVKISNFADIEEAGA	MVKKFSDLRAQMSPEAQARVEAKAQELLAEMPLNELRQARGLSQKMLSEVLQVQQPAIAKMERRTDMYISTLRSHIEAMGGQLEVIARFPDGAVKISNFADIEEAGA
CrlA	1	107	AFI43_RS30750	transcriptional regulator	Pseudomonas aeruginosa P52_1_London_26_VIM_2_02_13 (contig_249)	1	107	107	100.0	0	0	0	198	MVKKFSDLRAQMSPEAQARVEAKAQELLAEMPLNELRQARGLSQKMLSEVLQVQQPAIAKMERRTDMYISTLRSHIEAMGGQLEVIARFPDGAVKISNFADIEEAGA	MVKKFSDLRAQMSPEAQARVEAKAQELLAEMPLNELRQARGLSQKMLSEVLQVQQPAIAKMERRTDMYISTLRSHIEAMGGQLEVIARFPDGAVKISNFADIEEAGA
CrlA	1	107	BUF31_RS27610	transcriptional regulator	Pseudomonas aeruginosa isolate 109 (contig_145)	1	107	107	100.0	0	0	0	198	MVKKFSDLRAQMSPEAQARVEAKAQELLAEMPLNELRQARGLSQKMLSEVLQVQQPAIAKMERRTDMYISTLRSHIEAMGGQLEVIARFPDGAVKISNFADIEEAGA	MVKKFSDLRAQMSPEAQARVEAKAQELLAEMPLNELRQARGLSQKMLSEVLQVQQPAIAKMERRTDMYISTLRSHIEAMGGQLEVIARFPDGAVKISNFADIEEAGA
CrlA	1	107	B0535_RS07480	transcriptional regulator	Pseudomonas aeruginosa M26 (contig_16)	1	107	107	100.0	0	0	0	198	MVKKFSDLRAQMSPEAQARVEAKAQELLAEMPLNELRQARGLSQKMLSEVLQVQQPAIAKMERRTDMYISTLRSHIEAMGGQLEVIARFPDGAVKISNFADIEEAGA	MVKKFSDLRAQMSPEAQARVEAKAQELLAEMPLNELRQARGLSQKMLSEVLQVQQPAIAKMERRTDMYISTLRSHIEAMGGQLEVIARFPDGAVKISNFADIEEAGA
CrlA	1	107	IPC20_RS20370	helix-turn-helix domain-containing protein	Pseudomonas aeruginosa PA-W35 (contigIPC20_7.1)	1	107	107	100.0	0	0	0	198	MVKKFSDLRAQMSPEAQARVEAKAQELLAEMPLNELRQARGLSQKMLSEVLQVQQPAIAKMERRTDMYISTLRSHIEAMGGQLEVIARFPDGAVKISNFADIEEAGA	MVKKFSDLRAQMSPEAQARVEAKAQELLAEMPLNELRQARGLSQKMLSEVLQVQQPAIAKMERRTDMYISTLRSHIEAMGGQLEVIARFPDGAVKISNFADIEEAGA
CrlA	1	107	E4Z40_RS22565	helix-turn-helix domain-containing protein	Pseudomonas aeruginosa XDR-PA / assembly CAT02-018 (contig330)	1	107	107	100.0	0	0	0	198	MVKKFSDLRAQMSPEAQARVEAKAQELLAEMPLNELRQARGLSQKMLSEVLQVQQPAIAKMERRTDMYISTLRSHIEAMGGQLEVIARFPDGAVKISNFADIEEAGA	MVKKFSDLRAQMSPEAQARVEAKAQELLAEMPLNELRQARGLSQKMLSEVLQVQQPAIAKMERRTDMYISTLRSHIEAMGGQLEVIARFPDGAVKISNFADIEEAGA
CrlA	1	107	NQ77_RS18875	transcriptional regulator	Pseudomonas aeruginosa AZPAE14535 (contig_24)	1	107	107	100.0	0	0	0	198	MVKKFSDLRAQMSPEAQARVEAKAQELLAEMPLNELRQARGLSQKMLSEVLQVQQPAIAKMERRTDMYISTLRSHIEAMGGQLEVIARFPDGAVKISNFADIEEAGA	MVKKFSDLRAQMSPEAQARVEAKAQELLAEMPLNELRQARGLSQKMLSEVLQVQQPAIAKMERRTDMYISTLRSHIEAMGGQLEVIARFPDGAVKISNFADIEEAGA
CrlA	1	107	AFI75_RS03250	transcriptional regulator	Pseudomonas aeruginosa P51_2_London_11_VIM_2_02_13 (contig_44)	1	107	107	100.0	0	0	0	198	MVKKFSDLRAQMSPEAQARVEAKAQELLAEMPLNELRQARGLSQKMLSEVLQVQQPAIAKMERRTDMYISTLRSHIEAMGGQLEVIARFPDGAVKISNFADIEEAGA	MVKKFSDLRAQMSPEAQARVEAKAQELLAEMPLNELRQARGLSQKMLSEVLQVQQPAIAKMERRTDMYISTLRSHIEAMGGQLEVIARFPDGAVKISNFADIEEAGA
CrlA	1	107	BAW67_RS23830	transcriptional regulator	Pseudomonas aeruginosa TNCF_155 (contig_25)	1	107	107	100.0	0	0	0	198	MVKKFSDLRAQMSPEAQARVEAKAQELLAEMPLNELRQARGLSQKMLSEVLQVQQPAIAKMERRTDMYISTLRSHIEAMGGQLEVIARFPDGAVKISNFADIEEAGA	MVKKFSDLRAQMSPEAQARVEAKAQELLAEMPLNELRQARGLSQKMLSEVLQVQQPAIAKMERRTDMYISTLRSHIEAMGGQLEVIARFPDGAVKISNFADIEEAGA
CrlA	1	107	CJU41_RS05850	transcriptional regulator	Pseudomonas aeruginosa SJU-R10_3 (contig_33)	1	107	107	100.0	0	0	0	198	MVKKFSDLRAQMSPEAQARVEAKAQELLAEMPLNELRQARGLSQKMLSEVLQVQQPAIAKMERRTDMYISTLRSHIEAMGGQLEVIARFPDGAVKISNFADIEEAGA	MVKKFSDLRAQMSPEAQARVEAKAQELLAEMPLNELRQARGLSQKMLSEVLQVQQPAIAKMERRTDMYISTLRSHIEAMGGQLEVIARFPDGAVKISNFADIEEAGA
CrlA	1	107	IPC17_RS26420	helix-turn-helix domain-containing protein	Pseudomonas aeruginosa PA-W27 (contigIPC17_12.1)	1	107	107	100.0	0	0	0	198	MVKKFSDLRAQMSPEAQARVEAKAQELLAEMPLNELRQARGLSQKMLSEVLQVQQPAIAKMERRTDMYISTLRSHIEAMGGQLEVIARFPDGAVKISNFADIEEAGA	MVKKFSDLRAQMSPEAQARVEAKAQELLAEMPLNELRQARGLSQKMLSEVLQVQQPAIAKMERRTDMYISTLRSHIEAMGGQLEVIARFPDGAVKISNFADIEEAGA
CrlA	1	107	E4Z56_RS12915	helix-turn-helix domain-containing protein	Pseudomonas aeruginosa XDR-PA / assembly CAT05-008 (contig138)	1	107	107	100.0	0	0	0	198	MVKKFSDLRAQMSPEAQARVEAKAQELLAEMPLNELRQARGLSQKMLSEVLQVQQPAIAKMERRTDMYISTLRSHIEAMGGQLEVIARFPDGAVKISNFADIEEAGA	MVKKFSDLRAQMSPEAQARVEAKAQELLAEMPLNELRQARGLSQKMLSEVLQVQQPAIAKMERRTDMYISTLRSHIEAMGGQLEVIARFPDGAVKISNFADIEEAGA
CrlA	1	107	NQ73_RS13405	transcriptional regulator	Pseudomonas aeruginosa AZPAE14505 (contig_12)	1	107	107	100.0	0	0	0	198	MVKKFSDLRAQMSPEAQARVEAKAQELLAEMPLNELRQARGLSQKMLSEVLQVQQPAIAKMERRTDMYISTLRSHIEAMGGQLEVIARFPDGAVKISNFADIEEAGA	MVKKFSDLRAQMSPEAQARVEAKAQELLAEMPLNELRQARGLSQKMLSEVLQVQQPAIAKMERRTDMYISTLRSHIEAMGGQLEVIARFPDGAVKISNFADIEEAGA
CrlA	1	107	AFI44_RS12885	transcriptional regulator	Pseudomonas aeruginosa P52_2_London_26_VIM_2_02_13 (contig_169)	1	107	107	100.0	0	0	0	198	MVKKFSDLRAQMSPEAQARVEAKAQELLAEMPLNELRQARGLSQKMLSEVLQVQQPAIAKMERRTDMYISTLRSHIEAMGGQLEVIARFPDGAVKISNFADIEEAGA	MVKKFSDLRAQMSPEAQARVEAKAQELLAEMPLNELRQARGLSQKMLSEVLQVQQPAIAKMERRTDMYISTLRSHIEAMGGQLEVIARFPDGAVKISNFADIEEAGA
CrlA	1	107	BVB48_RS30195	transcriptional regulator	Pseudomonas aeruginosa TRN6637 (contig_76_consensus)	1	107	107	100.0	0	0	0	198	MVKKFSDLRAQMSPEAQARVEAKAQELLAEMPLNELRQARGLSQKMLSEVLQVQQPAIAKMERRTDMYISTLRSHIEAMGGQLEVIARFPDGAVKISNFADIEEAGA	MVKKFSDLRAQMSPEAQARVEAKAQELLAEMPLNELRQARGLSQKMLSEVLQVQQPAIAKMERRTDMYISTLRSHIEAMGGQLEVIARFPDGAVKISNFADIEEAGA
CrlA	1	107	DK342_RS08195	helix-turn-helix domain-containing protein	Pseudomonas aeruginosa KCRI-610 isolate RDK01_610 (contig_61)	1	107	107	100.0	0	0	0	198	MVKKFSDLRAQMSPEAQARVEAKAQELLAEMPLNELRQARGLSQKMLSEVLQVQQPAIAKMERRTDMYISTLRSHIEAMGGQLEVIARFPDGAVKISNFADIEEAGA	MVKKFSDLRAQMSPEAQARVEAKAQELLAEMPLNELRQARGLSQKMLSEVLQVQQPAIAKMERRTDMYISTLRSHIEAMGGQLEVIARFPDGAVKISNFADIEEAGA
CrlA	1	107	IPC16_RS26450	helix-turn-helix domain-containing protein	Pseudomonas aeruginosa PA-W26 (contigIPC16_11.1)	1	107	107	100.0	0	0	0	198	MVKKFSDLRAQMSPEAQARVEAKAQELLAEMPLNELRQARGLSQKMLSEVLQVQQPAIAKMERRTDMYISTLRSHIEAMGGQLEVIARFPDGAVKISNFADIEEAGA	MVKKFSDLRAQMSPEAQARVEAKAQELLAEMPLNELRQARGLSQKMLSEVLQVQQPAIAKMERRTDMYISTLRSHIEAMGGQLEVIARFPDGAVKISNFADIEEAGA
CrlA	1	107	E4Z54_RS03150	helix-turn-helix domain-containing protein	Pseudomonas aeruginosa XDR-PA / assembly CAT09-001 (contig25)	1	107	107	100.0	0	0	0	198	MVKKFSDLRAQMSPEAQARVEAKAQELLAEMPLNELRQARGLSQKMLSEVLQVQQPAIAKMERRTDMYISTLRSHIEAMGGQLEVIARFPDGAVKISNFADIEEAGA	MVKKFSDLRAQMSPEAQARVEAKAQELLAEMPLNELRQARGLSQKMLSEVLQVQQPAIAKMERRTDMYISTLRSHIEAMGGQLEVIARFPDGAVKISNFADIEEAGA
CrlA	1	107	NQ71_RS02450	transcriptional regulator	Pseudomonas aeruginosa AZPAE14463 (contig_4)	1	107	107	100.0	0	0	0	198	MVKKFSDLRAQMSPEAQARVEAKAQELLAEMPLNELRQARGLSQKMLSEVLQVQQPAIAKMERRTDMYISTLRSHIEAMGGQLEVIARFPDGAVKISNFADIEEAGA	MVKKFSDLRAQMSPEAQARVEAKAQELLAEMPLNELRQARGLSQKMLSEVLQVQQPAIAKMERRTDMYISTLRSHIEAMGGQLEVIARFPDGAVKISNFADIEEAGA
CrlA	1	107	AFI62_RS29900	transcriptional regulator	Pseudomonas aeruginosa P53_London_9_VIM_2_02_13 (contig_349)	1	107	107	100.0	0	0	0	198	MVKKFSDLRAQMSPEAQARVEAKAQELLAEMPLNELRQARGLSQKMLSEVLQVQQPAIAKMERRTDMYISTLRSHIEAMGGQLEVIARFPDGAVKISNFADIEEAGA	MVKKFSDLRAQMSPEAQARVEAKAQELLAEMPLNELRQARGLSQKMLSEVLQVQQPAIAKMERRTDMYISTLRSHIEAMGGQLEVIARFPDGAVKISNFADIEEAGA
CrlA	1	107	BUK21_RS15870	transcriptional regulator	Pseudomonas aeruginosa isolate 407 (contig_351)	1	107	107	100.0	0	0	0	198	MVKKFSDLRAQMSPEAQARVEAKAQELLAEMPLNELRQARGLSQKMLSEVLQVQQPAIAKMERRTDMYISTLRSHIEAMGGQLEVIARFPDGAVKISNFADIEEAGA	MVKKFSDLRAQMSPEAQARVEAKAQELLAEMPLNELRQARGLSQKMLSEVLQVQQPAIAKMERRTDMYISTLRSHIEAMGGQLEVIARFPDGAVKISNFADIEEAGA
CrlA	1	107	CJU12_RS20220	transcriptional regulator	Pseudomonas aeruginosa P28a (contig_7)	1	107	107	100.0	0	0	0	198	MVKKFSDLRAQMSPEAQARVEAKAQELLAEMPLNELRQARGLSQKMLSEVLQVQQPAIAKMERRTDMYISTLRSHIEAMGGQLEVIARFPDGAVKISNFADIEEAGA	MVKKFSDLRAQMSPEAQARVEAKAQELLAEMPLNELRQARGLSQKMLSEVLQVQQPAIAKMERRTDMYISTLRSHIEAMGGQLEVIARFPDGAVKISNFADIEEAGA
CrlA	1	107	IPC11_RS11655	helix-turn-helix domain-containing protein	Pseudomonas aeruginosa PA-W18 (contigIPC11_3.1)	1	107	107	100.0	0	0	0	198	MVKKFSDLRAQMSPEAQARVEAKAQELLAEMPLNELRQARGLSQKMLSEVLQVQQPAIAKMERRTDMYISTLRSHIEAMGGQLEVIARFPDGAVKISNFADIEEAGA	MVKKFSDLRAQMSPEAQARVEAKAQELLAEMPLNELRQARGLSQKMLSEVLQVQQPAIAKMERRTDMYISTLRSHIEAMGGQLEVIARFPDGAVKISNFADIEEAGA
CrlA	1	107	E4Z78_RS16330	helix-turn-helix domain-containing protein	Pseudomonas aeruginosa XDR-PA / assembly CAT09-026 (contig215)	1	107	107	100.0	0	0	0	198	MVKKFSDLRAQMSPEAQARVEAKAQELLAEMPLNELRQARGLSQKMLSEVLQVQQPAIAKMERRTDMYISTLRSHIEAMGGQLEVIARFPDGAVKISNFADIEEAGA	MVKKFSDLRAQMSPEAQARVEAKAQELLAEMPLNELRQARGLSQKMLSEVLQVQQPAIAKMERRTDMYISTLRSHIEAMGGQLEVIARFPDGAVKISNFADIEEAGA
CrlA	1	107	NQ70_RS04585	transcriptional regulator	Pseudomonas aeruginosa AZPAE14453 (contig_4)	1	107	107	100.0	0	0	0	198	MVKKFSDLRAQMSPEAQARVEAKAQELLAEMPLNELRQARGLSQKMLSEVLQVQQPAIAKMERRTDMYISTLRSHIEAMGGQLEVIARFPDGAVKISNFADIEEAGA	MVKKFSDLRAQMSPEAQARVEAKAQELLAEMPLNELRQARGLSQKMLSEVLQVQQPAIAKMERRTDMYISTLRSHIEAMGGQLEVIARFPDGAVKISNFADIEEAGA
CrlA	1	107	AFI69_RS22305	transcriptional regulator	Pseudomonas aeruginosa P54_1_London_24_VIM_2_04_13 (contig_345)	1	107	107	100.0	0	0	0	198	MVKKFSDLRAQMSPEAQARVEAKAQELLAEMPLNELRQARGLSQKMLSEVLQVQQPAIAKMERRTDMYISTLRSHIEAMGGQLEVIARFPDGAVKISNFADIEEAGA	MVKKFSDLRAQMSPEAQARVEAKAQELLAEMPLNELRQARGLSQKMLSEVLQVQQPAIAKMERRTDMYISTLRSHIEAMGGQLEVIARFPDGAVKISNFADIEEAGA
CrlA	1	107	BAW57_RS22700	transcriptional regulator	Pseudomonas aeruginosa TNCF_101 (contig_65)	1	107	107	100.0	0	0	0	198	MVKKFSDLRAQMSPEAQARVEAKAQELLAEMPLNELRQARGLSQKMLSEVLQVQQPAIAKMERRTDMYISTLRSHIEAMGGQLEVIARFPDGAVKISNFADIEEAGA	MVKKFSDLRAQMSPEAQARVEAKAQELLAEMPLNELRQARGLSQKMLSEVLQVQQPAIAKMERRTDMYISTLRSHIEAMGGQLEVIARFPDGAVKISNFADIEEAGA
CrlA	1	107	K652_01345	transcriptional regulator	Pseudomonas aeruginosa VRFPA02 (ContigID06)	1	107	107	100.0	0	0	0	198	MVKKFSDLRAQMSPEAQARVEAKAQELLAEMPLNELRQARGLSQKMLSEVLQVQQPAIAKMERRTDMYISTLRSHIEAMGGQLEVIARFPDGAVKISNFADIEEAGA	MVKKFSDLRAQMSPEAQARVEAKAQELLAEMPLNELRQARGLSQKMLSEVLQVQQPAIAKMERRTDMYISTLRSHIEAMGGQLEVIARFPDGAVKISNFADIEEAGA
CrlA	1	107	IPC9_RS11365	helix-turn-helix domain-containing protein	Pseudomonas aeruginosa PA-W15 (contigIPC9_3.1)	1	107	107	100.0	0	0	0	198	MVKKFSDLRAQMSPEAQARVEAKAQELLAEMPLNELRQARGLSQKMLSEVLQVQQPAIAKMERRTDMYISTLRSHIEAMGGQLEVIARFPDGAVKISNFADIEEAGA	MVKKFSDLRAQMSPEAQARVEAKAQELLAEMPLNELRQARGLSQKMLSEVLQVQQPAIAKMERRTDMYISTLRSHIEAMGGQLEVIARFPDGAVKISNFADIEEAGA
CrlA	1	107	E4Z62_RS32455	helix-turn-helix domain-containing protein	Pseudomonas aeruginosa XDR-PA / assembly CAT09-028 (contig680)	1	107	107	100.0	0	0	0	198	MVKKFSDLRAQMSPEAQARVEAKAQELLAEMPLNELRQARGLSQKMLSEVLQVQQPAIAKMERRTDMYISTLRSHIEAMGGQLEVIARFPDGAVKISNFADIEEAGA	MVKKFSDLRAQMSPEAQARVEAKAQELLAEMPLNELRQARGLSQKMLSEVLQVQQPAIAKMERRTDMYISTLRSHIEAMGGQLEVIARFPDGAVKISNFADIEEAGA
CrlA	1	107	NR16_RS11305	transcriptional regulator	Pseudomonas aeruginosa AZPAE14721 (contig_19)	1	107	107	100.0	0	0	0	198	MVKKFSDLRAQMSPEAQARVEAKAQELLAEMPLNELRQARGLSQKMLSEVLQVQQPAIAKMERRTDMYISTLRSHIEAMGGQLEVIARFPDGAVKISNFADIEEAGA	MVKKFSDLRAQMSPEAQARVEAKAQELLAEMPLNELRQARGLSQKMLSEVLQVQQPAIAKMERRTDMYISTLRSHIEAMGGQLEVIARFPDGAVKISNFADIEEAGA
CrlA	1	107	AFI56_RS28785	transcriptional regulator	Pseudomonas aeruginosa E8_London_17_VIM_2_04_13 (contig_216)	1	107	107	100.0	0	0	0	198	MVKKFSDLRAQMSPEAQARVEAKAQELLAEMPLNELRQARGLSQKMLSEVLQVQQPAIAKMERRTDMYISTLRSHIEAMGGQLEVIARFPDGAVKISNFADIEEAGA	MVKKFSDLRAQMSPEAQARVEAKAQELLAEMPLNELRQARGLSQKMLSEVLQVQQPAIAKMERRTDMYISTLRSHIEAMGGQLEVIARFPDGAVKISNFADIEEAGA
CrlA	1	107	BH602_RS07940	transcriptional regulator	Pseudomonas aeruginosa 520374_526374 (contig_23)	1	107	107	100.0	0	0	0	198	MVKKFSDLRAQMSPEAQARVEAKAQELLAEMPLNELRQARGLSQKMLSEVLQVQQPAIAKMERRTDMYISTLRSHIEAMGGQLEVIARFPDGAVKISNFADIEEAGA	MVKKFSDLRAQMSPEAQARVEAKAQELLAEMPLNELRQARGLSQKMLSEVLQVQQPAIAKMERRTDMYISTLRSHIEAMGGQLEVIARFPDGAVKISNFADIEEAGA
CrlA	1	107	KV99_RS0106930	transcriptional regulator	Pseudomonas aeruginosa C 1433 (contig123)	1	107	107	100.0	0	0	0	198	MVKKFSDLRAQMSPEAQARVEAKAQELLAEMPLNELRQARGLSQKMLSEVLQVQQPAIAKMERRTDMYISTLRSHIEAMGGQLEVIARFPDGAVKISNFADIEEAGA	MVKKFSDLRAQMSPEAQARVEAKAQELLAEMPLNELRQARGLSQKMLSEVLQVQQPAIAKMERRTDMYISTLRSHIEAMGGQLEVIARFPDGAVKISNFADIEEAGA
CrlA	1	107	IPC2_RS23050	helix-turn-helix domain-containing protein	Pseudomonas aeruginosa PA-W6 (contigIPC2_9.1)	1	107	107	100.0	0	0	0	198	MVKKFSDLRAQMSPEAQARVEAKAQELLAEMPLNELRQARGLSQKMLSEVLQVQQPAIAKMERRTDMYISTLRSHIEAMGGQLEVIARFPDGAVKISNFADIEEAGA	MVKKFSDLRAQMSPEAQARVEAKAQELLAEMPLNELRQARGLSQKMLSEVLQVQQPAIAKMERRTDMYISTLRSHIEAMGGQLEVIARFPDGAVKISNFADIEEAGA
CrlA	1	107	E4Z63_RS18900	helix-turn-helix domain-containing protein	Pseudomonas aeruginosa XDR-PA / assembly CLE02-006 (contig299)	1	107	107	100.0	0	0	0	198	MVKKFSDLRAQMSPEAQARVEAKAQELLAEMPLNELRQARGLSQKMLSEVLQVQQPAIAKMERRTDMYISTLRSHIEAMGGQLEVIARFPDGAVKISNFADIEEAGA	MVKKFSDLRAQMSPEAQARVEAKAQELLAEMPLNELRQARGLSQKMLSEVLQVQQPAIAKMERRTDMYISTLRSHIEAMGGQLEVIARFPDGAVKISNFADIEEAGA
CrlA	1	107	NQ65_RS01065	transcriptional regulator	Pseudomonas aeruginosa AZPAE14422 (contig_2)	1	107	107	100.0	0	0	0	198	MVKKFSDLRAQMSPEAQARVEAKAQELLAEMPLNELRQARGLSQKMLSEVLQVQQPAIAKMERRTDMYISTLRSHIEAMGGQLEVIARFPDGAVKISNFADIEEAGA	MVKKFSDLRAQMSPEAQARVEAKAQELLAEMPLNELRQARGLSQKMLSEVLQVQQPAIAKMERRTDMYISTLRSHIEAMGGQLEVIARFPDGAVKISNFADIEEAGA
CrlA	1	107	AFI88_RS28620	transcriptional regulator	Pseudomonas aeruginosa E9_London_17_VIM_2_04_13 (contig_170)	1	107	107	100.0	0	0	0	198	MVKKFSDLRAQMSPEAQARVEAKAQELLAEMPLNELRQARGLSQKMLSEVLQVQQPAIAKMERRTDMYISTLRSHIEAMGGQLEVIARFPDGAVKISNFADIEEAGA	MVKKFSDLRAQMSPEAQARVEAKAQELLAEMPLNELRQARGLSQKMLSEVLQVQQPAIAKMERRTDMYISTLRSHIEAMGGQLEVIARFPDGAVKISNFADIEEAGA
CrlA	1	107	AM479_RS21935	transcriptional regulator	Pseudomonas aeruginosa AR_0100 (scaffold00002)	1	107	107	100.0	0	0	0	198	MVKKFSDLRAQMSPEAQARVEAKAQELLAEMPLNELRQARGLSQKMLSEVLQVQQPAIAKMERRTDMYISTLRSHIEAMGGQLEVIARFPDGAVKISNFADIEEAGA	MVKKFSDLRAQMSPEAQARVEAKAQELLAEMPLNELRQARGLSQKMLSEVLQVQQPAIAKMERRTDMYISTLRSHIEAMGGQLEVIARFPDGAVKISNFADIEEAGA
CrlA	1	107	DPADHS01_RS39035	transcriptional regulator	Pseudomonas aeruginosa DHS01 (Contig0015)	1	107	107	100.0	0	0	0	198	MVKKFSDLRAQMSPEAQARVEAKAQELLAEMPLNELRQARGLSQKMLSEVLQVQQPAIAKMERRTDMYISTLRSHIEAMGGQLEVIARFPDGAVKISNFADIEEAGA	MVKKFSDLRAQMSPEAQARVEAKAQELLAEMPLNELRQARGLSQKMLSEVLQVQQPAIAKMERRTDMYISTLRSHIEAMGGQLEVIARFPDGAVKISNFADIEEAGA
CrlA	1	107	IPC1_RS00905	helix-turn-helix domain-containing protein	Pseudomonas aeruginosa PA-W2 (contigIPC1_1.1)	1	107	107	100.0	0	0	0	198	MVKKFSDLRAQMSPEAQARVEAKAQELLAEMPLNELRQARGLSQKMLSEVLQVQQPAIAKMERRTDMYISTLRSHIEAMGGQLEVIARFPDGAVKISNFADIEEAGA	MVKKFSDLRAQMSPEAQARVEAKAQELLAEMPLNELRQARGLSQKMLSEVLQVQQPAIAKMERRTDMYISTLRSHIEAMGGQLEVIARFPDGAVKISNFADIEEAGA
CrlA	1	107	E4Z83_RS30420	helix-turn-helix domain-containing protein	Pseudomonas aeruginosa XDR-PA / assembly CLM02-046 (contig456)	1	107	107	100.0	0	0	0	198	MVKKFSDLRAQMSPEAQARVEAKAQELLAEMPLNELRQARGLSQKMLSEVLQVQQPAIAKMERRTDMYISTLRSHIEAMGGQLEVIARFPDGAVKISNFADIEEAGA	MVKKFSDLRAQMSPEAQARVEAKAQELLAEMPLNELRQARGLSQKMLSEVLQVQQPAIAKMERRTDMYISTLRSHIEAMGGQLEVIARFPDGAVKISNFADIEEAGA
CrlA	1	107	NQ64_RS19720	transcriptional regulator	Pseudomonas aeruginosa AZPAE14415 (contig_23)	1	107	107	100.0	0	0	0	198	MVKKFSDLRAQMSPEAQARVEAKAQELLAEMPLNELRQARGLSQKMLSEVLQVQQPAIAKMERRTDMYISTLRSHIEAMGGQLEVIARFPDGAVKISNFADIEEAGA	MVKKFSDLRAQMSPEAQARVEAKAQELLAEMPLNELRQARGLSQKMLSEVLQVQQPAIAKMERRTDMYISTLRSHIEAMGGQLEVIARFPDGAVKISNFADIEEAGA
CrlA	1	107	AFI76_RS31020	transcriptional regulator	Pseudomonas aeruginosa P54_2_London_24_VIM_2_04_13 (contig_262)	1	107	107	100.0	0	0	0	198	MVKKFSDLRAQMSPEAQARVEAKAQELLAEMPLNELRQARGLSQKMLSEVLQVQQPAIAKMERRTDMYISTLRSHIEAMGGQLEVIARFPDGAVKISNFADIEEAGA	MVKKFSDLRAQMSPEAQARVEAKAQELLAEMPLNELRQARGLSQKMLSEVLQVQQPAIAKMERRTDMYISTLRSHIEAMGGQLEVIARFPDGAVKISNFADIEEAGA
CrlA	1	107	BUH56_RS03265	transcriptional regulator	Pseudomonas aeruginosa isolate 208 (contig_23)	1	107	107	100.0	0	0	0	198	MVKKFSDLRAQMSPEAQARVEAKAQELLAEMPLNELRQARGLSQKMLSEVLQVQQPAIAKMERRTDMYISTLRSHIEAMGGQLEVIARFPDGAVKISNFADIEEAGA	MVKKFSDLRAQMSPEAQARVEAKAQELLAEMPLNELRQARGLSQKMLSEVLQVQQPAIAKMERRTDMYISTLRSHIEAMGGQLEVIARFPDGAVKISNFADIEEAGA
CrlA	1	107	DZ30_RS0127960	transcriptional regulator	Pseudomonas aeruginosa JD304 (contig14969)	1	107	107	100.0	0	0	0	198	MVKKFSDLRAQMSPEAQARVEAKAQELLAEMPLNELRQARGLSQKMLSEVLQVQQPAIAKMERRTDMYISTLRSHIEAMGGQLEVIARFPDGAVKISNFADIEEAGA	MVKKFSDLRAQMSPEAQARVEAKAQELLAEMPLNELRQARGLSQKMLSEVLQVQQPAIAKMERRTDMYISTLRSHIEAMGGQLEVIARFPDGAVKISNFADIEEAGA
CrlA	1	107	IPC927_RS20880	helix-turn-helix domain-containing protein	Pseudomonas aeruginosa U0288B (contigIPC927_9.1)	1	107	107	100.0	0	0	0	198	MVKKFSDLRAQMSPEAQARVEAKAQELLAEMPLNELRQARGLSQKMLSEVLQVQQPAIAKMERRTDMYISTLRSHIEAMGGQLEVIARFPDGAVKISNFADIEEAGA	MVKKFSDLRAQMSPEAQARVEAKAQELLAEMPLNELRQARGLSQKMLSEVLQVQQPAIAKMERRTDMYISTLRSHIEAMGGQLEVIARFPDGAVKISNFADIEEAGA
CrlA	1	107	E4Z92_RS11725	helix-turn-helix domain-containing protein	Pseudomonas aeruginosa XDR-PA / assembly CVA01-035 (contig191)	1	107	107	100.0	0	0	0	198	MVKKFSDLRAQMSPEAQARVEAKAQELLAEMPLNELRQARGLSQKMLSEVLQVQQPAIAKMERRTDMYISTLRSHIEAMGGQLEVIARFPDGAVKISNFADIEEAGA	MVKKFSDLRAQMSPEAQARVEAKAQELLAEMPLNELRQARGLSQKMLSEVLQVQQPAIAKMERRTDMYISTLRSHIEAMGGQLEVIARFPDGAVKISNFADIEEAGA
CrlA	1	107	NQ55_RS27495	transcriptional regulator	Pseudomonas aeruginosa AZPAE14390 (contig_30)	1	107	107	100.0	0	0	0	198	MVKKFSDLRAQMSPEAQARVEAKAQELLAEMPLNELRQARGLSQKMLSEVLQVQQPAIAKMERRTDMYISTLRSHIEAMGGQLEVIARFPDGAVKISNFADIEEAGA	MVKKFSDLRAQMSPEAQARVEAKAQELLAEMPLNELRQARGLSQKMLSEVLQVQQPAIAKMERRTDMYISTLRSHIEAMGGQLEVIARFPDGAVKISNFADIEEAGA
CrlA	1	107	AFI79_RS07250	transcriptional regulator	Pseudomonas aeruginosa P55_London_26_VIM_2_05_13 (contig_94)	1	107	107	100.0	0	0	0	198	MVKKFSDLRAQMSPEAQARVEAKAQELLAEMPLNELRQARGLSQKMLSEVLQVQQPAIAKMERRTDMYISTLRSHIEAMGGQLEVIARFPDGAVKISNFADIEEAGA	MVKKFSDLRAQMSPEAQARVEAKAQELLAEMPLNELRQARGLSQKMLSEVLQVQQPAIAKMERRTDMYISTLRSHIEAMGGQLEVIARFPDGAVKISNFADIEEAGA
CrlA	1	107	BAW35_RS22785	transcriptional regulator	Pseudomonas aeruginosa TNCF_3 (contig_122)	1	107	107	100.0	0	0	0	198	MVKKFSDLRAQMSPEAQARVEAKAQELLAEMPLNELRQARGLSQKMLSEVLQVQQPAIAKMERRTDMYISTLRSHIEAMGGQLEVIARFPDGAVKISNFADIEEAGA	MVKKFSDLRAQMSPEAQARVEAKAQELLAEMPLNELRQARGLSQKMLSEVLQVQQPAIAKMERRTDMYISTLRSHIEAMGGQLEVIARFPDGAVKISNFADIEEAGA
CrlA	1	107	DZ45_RS0123700	transcriptional regulator	Pseudomonas aeruginosa JD324 (contig18281)	1	107	107	100.0	0	0	0	198	MVKKFSDLRAQMSPEAQARVEAKAQELLAEMPLNELRQARGLSQKMLSEVLQVQQPAIAKMERRTDMYISTLRSHIEAMGGQLEVIARFPDGAVKISNFADIEEAGA	MVKKFSDLRAQMSPEAQARVEAKAQELLAEMPLNELRQARGLSQKMLSEVLQVQQPAIAKMERRTDMYISTLRSHIEAMGGQLEVIARFPDGAVKISNFADIEEAGA
CrlA	1	107	IPC924_RS15755	helix-turn-helix domain-containing protein	Pseudomonas aeruginosa U0284 (contigIPC924_4.1)	1	107	107	100.0	0	0	0	198	MVKKFSDLRAQMSPEAQARVEAKAQELLAEMPLNELRQARGLSQKMLSEVLQVQQPAIAKMERRTDMYISTLRSHIEAMGGQLEVIARFPDGAVKISNFADIEEAGA	MVKKFSDLRAQMSPEAQARVEAKAQELLAEMPLNELRQARGLSQKMLSEVLQVQQPAIAKMERRTDMYISTLRSHIEAMGGQLEVIARFPDGAVKISNFADIEEAGA
CrlA	1	107	E4Z90_RS06325	helix-turn-helix domain-containing protein	Pseudomonas aeruginosa XDR-PA / assembly CVA01-033 (contig108)	1	107	107	100.0	0	0	0	198	MVKKFSDLRAQMSPEAQARVEAKAQELLAEMPLNELRQARGLSQKMLSEVLQVQQPAIAKMERRTDMYISTLRSHIEAMGGQLEVIARFPDGAVKISNFADIEEAGA	MVKKFSDLRAQMSPEAQARVEAKAQELLAEMPLNELRQARGLSQKMLSEVLQVQQPAIAKMERRTDMYISTLRSHIEAMGGQLEVIARFPDGAVKISNFADIEEAGA
CrlA	1	107	NQ56_RS07280	transcriptional regulator	Pseudomonas aeruginosa AZPAE14393 (contig_7)	1	107	107	100.0	0	0	0	198	MVKKFSDLRAQMSPEAQARVEAKAQELLAEMPLNELRQARGLSQKMLSEVLQVQQPAIAKMERRTDMYISTLRSHIEAMGGQLEVIARFPDGAVKISNFADIEEAGA	MVKKFSDLRAQMSPEAQARVEAKAQELLAEMPLNELRQARGLSQKMLSEVLQVQQPAIAKMERRTDMYISTLRSHIEAMGGQLEVIARFPDGAVKISNFADIEEAGA
CrlA	1	107	AFI93_RS31175	transcriptional regulator	Pseudomonas aeruginosa E10_London_26_VIM_2_06_13 (contig_344)	1	107	107	100.0	0	0	0	198	MVKKFSDLRAQMSPEAQARVEAKAQELLAEMPLNELRQARGLSQKMLSEVLQVQQPAIAKMERRTDMYISTLRSHIEAMGGQLEVIARFPDGAVKISNFADIEEAGA	MVKKFSDLRAQMSPEAQARVEAKAQELLAEMPLNELRQARGLSQKMLSEVLQVQQPAIAKMERRTDMYISTLRSHIEAMGGQLEVIARFPDGAVKISNFADIEEAGA
CrlA	1	107	BUI29_RS19030	transcriptional regulator	Pseudomonas aeruginosa isolate 271 (contig_103)	1	107	107	100.0	0	0	0	198	MVKKFSDLRAQMSPEAQARVEAKAQELLAEMPLNELRQARGLSQKMLSEVLQVQQPAIAKMERRTDMYISTLRSHIEAMGGQLEVIARFPDGAVKISNFADIEEAGA	MVKKFSDLRAQMSPEAQARVEAKAQELLAEMPLNELRQARGLSQKMLSEVLQVQQPAIAKMERRTDMYISTLRSHIEAMGGQLEVIARFPDGAVKISNFADIEEAGA
CrlA	1	107	DZ44_RS0123515	transcriptional regulator	Pseudomonas aeruginosa JD329 (contig17897)	1	107	107	100.0	0	0	0	198	MVKKFSDLRAQMSPEAQARVEAKAQELLAEMPLNELRQARGLSQKMLSEVLQVQQPAIAKMERRTDMYISTLRSHIEAMGGQLEVIARFPDGAVKISNFADIEEAGA	MVKKFSDLRAQMSPEAQARVEAKAQELLAEMPLNELRQARGLSQKMLSEVLQVQQPAIAKMERRTDMYISTLRSHIEAMGGQLEVIARFPDGAVKISNFADIEEAGA
CrlA	1	107	EIM17_RS19680	helix-turn-helix domain-containing protein	Pseudomonas aeruginosa 1658 (contig1658_NODE_13_length_172721_cov_137.035)	1	107	107	100.0	0	0	0	198	MVKKFSDLRAQMSPEAQARVEAKAQELLAEMPLNELRQARGLSQKMLSEVLQVQQPAIAKMERRTDMYISTLRSHIEAMGGQLEVIARFPDGAVKISNFADIEEAGA	MVKKFSDLRAQMSPEAQARVEAKAQELLAEMPLNELRQARGLSQKMLSEVLQVQQPAIAKMERRTDMYISTLRSHIEAMGGQLEVIARFPDGAVKISNFADIEEAGA
CrlA	1	107	E4004_RS18125	helix-turn-helix domain-containing protein	Pseudomonas aeruginosa XDR-PA / assembly CVA02-017 (contig241)	1	107	107	100.0	0	0	0	198	MVKKFSDLRAQMSPEAQARVEAKAQELLAEMPLNELRQARGLSQKMLSEVLQVQQPAIAKMERRTDMYISTLRSHIEAMGGQLEVIARFPDGAVKISNFADIEEAGA	MVKKFSDLRAQMSPEAQARVEAKAQELLAEMPLNELRQARGLSQKMLSEVLQVQQPAIAKMERRTDMYISTLRSHIEAMGGQLEVIARFPDGAVKISNFADIEEAGA
CrlA	1	107	NR15_RS22505	transcriptional regulator	Pseudomonas aeruginosa AZPAE14720 (contig_70)	1	107	107	100.0	0	0	0	198	MVKKFSDLRAQMSPEAQARVEAKAQELLAEMPLNELRQARGLSQKMLSEVLQVQQPAIAKMERRTDMYISTLRSHIEAMGGQLEVIARFPDGAVKISNFADIEEAGA	MVKKFSDLRAQMSPEAQARVEAKAQELLAEMPLNELRQARGLSQKMLSEVLQVQQPAIAKMERRTDMYISTLRSHIEAMGGQLEVIARFPDGAVKISNFADIEEAGA
CrlA	1	107	AFI95_RS05075	transcriptional regulator	Pseudomonas aeruginosa E11_London_26_VIM_2_06_13 (contig_66)	1	107	107	100.0	0	0	0	198	MVKKFSDLRAQMSPEAQARVEAKAQELLAEMPLNELRQARGLSQKMLSEVLQVQQPAIAKMERRTDMYISTLRSHIEAMGGQLEVIARFPDGAVKISNFADIEEAGA	MVKKFSDLRAQMSPEAQARVEAKAQELLAEMPLNELRQARGLSQKMLSEVLQVQQPAIAKMERRTDMYISTLRSHIEAMGGQLEVIARFPDGAVKISNFADIEEAGA
CrlA	1	107	BUI02_RS01280	transcriptional regulator	Pseudomonas aeruginosa isolate 235 (contig_39)	1	107	107	100.0	0	0	0	198	MVKKFSDLRAQMSPEAQARVEAKAQELLAEMPLNELRQARGLSQKMLSEVLQVQQPAIAKMERRTDMYISTLRSHIEAMGGQLEVIARFPDGAVKISNFADIEEAGA	MVKKFSDLRAQMSPEAQARVEAKAQELLAEMPLNELRQARGLSQKMLSEVLQVQQPAIAKMERRTDMYISTLRSHIEAMGGQLEVIARFPDGAVKISNFADIEEAGA
CrlA	1	107	BN889_07240	transcriptional regulator	Pseudomonas aeruginosa PA38182 (I)	1	107	107	100.0	0	0	0	198	MVKKFSDLRAQMSPEAQARVEAKAQELLAEMPLNELRQARGLSQKMLSEVLQVQQPAIAKMERRTDMYISTLRSHIEAMGGQLEVIARFPDGAVKISNFADIEEAGA	MVKKFSDLRAQMSPEAQARVEAKAQELLAEMPLNELRQARGLSQKMLSEVLQVQQPAIAKMERRTDMYISTLRSHIEAMGGQLEVIARFPDGAVKISNFADIEEAGA
CrlA	1	107	EIM10_RS06470	helix-turn-helix domain-containing protein	Pseudomonas aeruginosa 1618 (contig1618_NODE_4_length_296960_cov_71.7589)	1	107	107	100.0	0	0	0	198	MVKKFSDLRAQMSPEAQARVEAKAQELLAEMPLNELRQARGLSQKMLSEVLQVQQPAIAKMERRTDMYISTLRSHIEAMGGQLEVIARFPDGAVKISNFADIEEAGA	MVKKFSDLRAQMSPEAQARVEAKAQELLAEMPLNELRQARGLSQKMLSEVLQVQQPAIAKMERRTDMYISTLRSHIEAMGGQLEVIARFPDGAVKISNFADIEEAGA
CrlA	1	107	E4Z99_RS04615	helix-turn-helix domain-containing protein	Pseudomonas aeruginosa XDR-PA / assembly CVA02-019 (contig58)	1	107	107	100.0	0	0	0	198	MVKKFSDLRAQMSPEAQARVEAKAQELLAEMPLNELRQARGLSQKMLSEVLQVQQPAIAKMERRTDMYISTLRSHIEAMGGQLEVIARFPDGAVKISNFADIEEAGA	MVKKFSDLRAQMSPEAQARVEAKAQELLAEMPLNELRQARGLSQKMLSEVLQVQQPAIAKMERRTDMYISTLRSHIEAMGGQLEVIARFPDGAVKISNFADIEEAGA
CrlA	1	107	NQ54_RS27200	transcriptional regulator	Pseudomonas aeruginosa AZPAE14381 (contig_44)	1	107	107	100.0	0	0	0	198	MVKKFSDLRAQMSPEAQARVEAKAQELLAEMPLNELRQARGLSQKMLSEVLQVQQPAIAKMERRTDMYISTLRSHIEAMGGQLEVIARFPDGAVKISNFADIEEAGA	MVKKFSDLRAQMSPEAQARVEAKAQELLAEMPLNELRQARGLSQKMLSEVLQVQQPAIAKMERRTDMYISTLRSHIEAMGGQLEVIARFPDGAVKISNFADIEEAGA
CrlA	1	107	AFI57_RS05440	transcriptional regulator	Pseudomonas aeruginosa E12_London_26_VIM_2_06_13 (contig_66)	1	107	107	100.0	0	0	0	198	MVKKFSDLRAQMSPEAQARVEAKAQELLAEMPLNELRQARGLSQKMLSEVLQVQQPAIAKMERRTDMYISTLRSHIEAMGGQLEVIARFPDGAVKISNFADIEEAGA	MVKKFSDLRAQMSPEAQARVEAKAQELLAEMPLNELRQARGLSQKMLSEVLQVQQPAIAKMERRTDMYISTLRSHIEAMGGQLEVIARFPDGAVKISNFADIEEAGA
CrlA	1	107	BUH13_RS26845	transcriptional regulator	Pseudomonas aeruginosa isolate 101 (contig_61)	1	107	107	100.0	0	0	0	198	MVKKFSDLRAQMSPEAQARVEAKAQELLAEMPLNELRQARGLSQKMLSEVLQVQQPAIAKMERRTDMYISTLRSHIEAMGGQLEVIARFPDGAVKISNFADIEEAGA	MVKKFSDLRAQMSPEAQARVEAKAQELLAEMPLNELRQARGLSQKMLSEVLQVQQPAIAKMERRTDMYISTLRSHIEAMGGQLEVIARFPDGAVKISNFADIEEAGA
CrlA	1	107	AW01_RS0121830	transcriptional regulator	Pseudomonas aeruginosa BK1 (contig_63)	1	107	107	100.0	0	0	0	198	MVKKFSDLRAQMSPEAQARVEAKAQELLAEMPLNELRQARGLSQKMLSEVLQVQQPAIAKMERRTDMYISTLRSHIEAMGGQLEVIARFPDGAVKISNFADIEEAGA	MVKKFSDLRAQMSPEAQARVEAKAQELLAEMPLNELRQARGLSQKMLSEVLQVQQPAIAKMERRTDMYISTLRSHIEAMGGQLEVIARFPDGAVKISNFADIEEAGA
CrlA	1	107	EIM07_RS06265	helix-turn-helix domain-containing protein	Pseudomonas aeruginosa 1600 (contig1600_NODE_2_length_526447_cov_103.875)	1	107	107	100.0	0	0	0	198	MVKKFSDLRAQMSPEAQARVEAKAQELLAEMPLNELRQARGLSQKMLSEVLQVQQPAIAKMERRTDMYISTLRSHIEAMGGQLEVIARFPDGAVKISNFADIEEAGA	MVKKFSDLRAQMSPEAQARVEAKAQELLAEMPLNELRQARGLSQKMLSEVLQVQQPAIAKMERRTDMYISTLRSHIEAMGGQLEVIARFPDGAVKISNFADIEEAGA
CrlA	1	107	E4070_RS31000	helix-turn-helix domain-containing protein	Pseudomonas aeruginosa XDR-PA / assembly EXT01-024 (contig694)	1	107	107	100.0	0	0	0	198	MVKKFSDLRAQMSPEAQARVEAKAQELLAEMPLNELRQARGLSQKMLSEVLQVQQPAIAKMERRTDMYISTLRSHIEAMGGQLEVIARFPDGAVKISNFADIEEAGA	MVKKFSDLRAQMSPEAQARVEAKAQELLAEMPLNELRQARGLSQKMLSEVLQVQQPAIAKMERRTDMYISTLRSHIEAMGGQLEVIARFPDGAVKISNFADIEEAGA
CrlA	1	107	NR19_RS13440	transcriptional regulator	Pseudomonas aeruginosa AZPAE14724 (contig_29)	1	107	107	100.0	0	0	0	198	MVKKFSDLRAQMSPEAQARVEAKAQELLAEMPLNELRQARGLSQKMLSEVLQVQQPAIAKMERRTDMYISTLRSHIEAMGGQLEVIARFPDGAVKISNFADIEEAGA	MVKKFSDLRAQMSPEAQARVEAKAQELLAEMPLNELRQARGLSQKMLSEVLQVQQPAIAKMERRTDMYISTLRSHIEAMGGQLEVIARFPDGAVKISNFADIEEAGA
CrlA	1	107	AFI86_RS04695	transcriptional regulator	Pseudomonas aeruginosa E13_London_26_VIM_2_06_13 (contig_77)	1	107	107	100.0	0	0	0	198	MVKKFSDLRAQMSPEAQARVEAKAQELLAEMPLNELRQARGLSQKMLSEVLQVQQPAIAKMERRTDMYISTLRSHIEAMGGQLEVIARFPDGAVKISNFADIEEAGA	MVKKFSDLRAQMSPEAQARVEAKAQELLAEMPLNELRQARGLSQKMLSEVLQVQQPAIAKMERRTDMYISTLRSHIEAMGGQLEVIARFPDGAVKISNFADIEEAGA
CrlA	1	107	BAW51_RS22725	transcriptional regulator	Pseudomonas aeruginosa TNCF_49M (contig_5)	1	107	107	100.0	0	0	0	198	MVKKFSDLRAQMSPEAQARVEAKAQELLAEMPLNELRQARGLSQKMLSEVLQVQQPAIAKMERRTDMYISTLRSHIEAMGGQLEVIARFPDGAVKISNFADIEEAGA	MVKKFSDLRAQMSPEAQARVEAKAQELLAEMPLNELRQARGLSQKMLSEVLQVQQPAIAKMERRTDMYISTLRSHIEAMGGQLEVIARFPDGAVKISNFADIEEAGA
CrlA	1	107	HV96_RS04645	transcriptional regulator	Pseudomonas aeruginosa W45909 (chromosome)	1	107	107	100.0	0	0	0	198	MVKKFSDLRAQMSPEAQARVEAKAQELLAEMPLNELRQARGLSQKMLSEVLQVQQPAIAKMERRTDMYISTLRSHIEAMGGQLEVIARFPDGAVKISNFADIEEAGA	MVKKFSDLRAQMSPEAQARVEAKAQELLAEMPLNELRQARGLSQKMLSEVLQVQQPAIAKMERRTDMYISTLRSHIEAMGGQLEVIARFPDGAVKISNFADIEEAGA
CrlA	1	107	EIM22_RS00040	helix-turn-helix domain-containing protein	Pseudomonas aeruginosa 1714 (contig1714_NODE_2_length_431660_cov_90.1478)	1	107	107	100.0	0	0	0	198	MVKKFSDLRAQMSPEAQARVEAKAQELLAEMPLNELRQARGLSQKMLSEVLQVQQPAIAKMERRTDMYISTLRSHIEAMGGQLEVIARFPDGAVKISNFADIEEAGA	MVKKFSDLRAQMSPEAQARVEAKAQELLAEMPLNELRQARGLSQKMLSEVLQVQQPAIAKMERRTDMYISTLRSHIEAMGGQLEVIARFPDGAVKISNFADIEEAGA
CrlA	1	107	E4Z97_RS25200	helix-turn-helix domain-containing protein	Pseudomonas aeruginosa XDR-PA / assembly EXT01-008 (contig836)	1	107	107	100.0	0	0	0	198	MVKKFSDLRAQMSPEAQARVEAKAQELLAEMPLNELRQARGLSQKMLSEVLQVQQPAIAKMERRTDMYISTLRSHIEAMGGQLEVIARFPDGAVKISNFADIEEAGA	MVKKFSDLRAQMSPEAQARVEAKAQELLAEMPLNELRQARGLSQKMLSEVLQVQQPAIAKMERRTDMYISTLRSHIEAMGGQLEVIARFPDGAVKISNFADIEEAGA
CrlA	1	107	NR01_RS20520	transcriptional regulator	Pseudomonas aeruginosa AZPAE14705 (contig_65)	1	107	107	100.0	0	0	0	198	MVKKFSDLRAQMSPEAQARVEAKAQELLAEMPLNELRQARGLSQKMLSEVLQVQQPAIAKMERRTDMYISTLRSHIEAMGGQLEVIARFPDGAVKISNFADIEEAGA	MVKKFSDLRAQMSPEAQARVEAKAQELLAEMPLNELRQARGLSQKMLSEVLQVQQPAIAKMERRTDMYISTLRSHIEAMGGQLEVIARFPDGAVKISNFADIEEAGA
CrlA	1	107	AFI73_RS05540	transcriptional regulator	Pseudomonas aeruginosa E14_London_26_VIM_2_06_13 (contig_77)	1	107	107	100.0	0	0	0	198	MVKKFSDLRAQMSPEAQARVEAKAQELLAEMPLNELRQARGLSQKMLSEVLQVQQPAIAKMERRTDMYISTLRSHIEAMGGQLEVIARFPDGAVKISNFADIEEAGA	MVKKFSDLRAQMSPEAQARVEAKAQELLAEMPLNELRQARGLSQKMLSEVLQVQQPAIAKMERRTDMYISTLRSHIEAMGGQLEVIARFPDGAVKISNFADIEEAGA
CrlA	1	107	BUJ93_RS16150	transcriptional regulator	Pseudomonas aeruginosa isolate 402 (contig_123)	1	107	107	100.0	0	0	0	198	MVKKFSDLRAQMSPEAQARVEAKAQELLAEMPLNELRQARGLSQKMLSEVLQVQQPAIAKMERRTDMYISTLRSHIEAMGGQLEVIARFPDGAVKISNFADIEEAGA	MVKKFSDLRAQMSPEAQARVEAKAQELLAEMPLNELRQARGLSQKMLSEVLQVQQPAIAKMERRTDMYISTLRSHIEAMGGQLEVIARFPDGAVKISNFADIEEAGA
CrlA	1	107	HW07_RS11130	transcriptional regulator	Pseudomonas aeruginosa H5708 (chromosome)	1	107	107	100.0	0	0	0	198	MVKKFSDLRAQMSPEAQARVEAKAQELLAEMPLNELRQARGLSQKMLSEVLQVQQPAIAKMERRTDMYISTLRSHIEAMGGQLEVIARFPDGAVKISNFADIEEAGA	MVKKFSDLRAQMSPEAQARVEAKAQELLAEMPLNELRQARGLSQKMLSEVLQVQQPAIAKMERRTDMYISTLRSHIEAMGGQLEVIARFPDGAVKISNFADIEEAGA
CrlA	1	107	EIM16_RS01930	helix-turn-helix domain-containing protein	Pseudomonas aeruginosa 1655 (contig1655_NODE_1_length_503348_cov_89.0716)	1	107	107	100.0	0	0	0	198	MVKKFSDLRAQMSPEAQARVEAKAQELLAEMPLNELRQARGLSQKMLSEVLQVQQPAIAKMERRTDMYISTLRSHIEAMGGQLEVIARFPDGAVKISNFADIEEAGA	MVKKFSDLRAQMSPEAQARVEAKAQELLAEMPLNELRQARGLSQKMLSEVLQVQQPAIAKMERRTDMYISTLRSHIEAMGGQLEVIARFPDGAVKISNFADIEEAGA
CrlA	1	107	E4010_RS08000	helix-turn-helix domain-containing protein	Pseudomonas aeruginosa XDR-PA / assembly GAL04-041 (contig55)	1	107	107	100.0	0	0	0	198	MVKKFSDLRAQMSPEAQARVEAKAQELLAEMPLNELRQARGLSQKMLSEVLQVQQPAIAKMERRTDMYISTLRSHIEAMGGQLEVIARFPDGAVKISNFADIEEAGA	MVKKFSDLRAQMSPEAQARVEAKAQELLAEMPLNELRQARGLSQKMLSEVLQVQQPAIAKMERRTDMYISTLRSHIEAMGGQLEVIARFPDGAVKISNFADIEEAGA
CrlA	1	107	NR04_RS00140	transcriptional regulator	Pseudomonas aeruginosa AZPAE14708 (contig_1)	1	107	107	100.0	0	0	0	198	MVKKFSDLRAQMSPEAQARVEAKAQELLAEMPLNELRQARGLSQKMLSEVLQVQQPAIAKMERRTDMYISTLRSHIEAMGGQLEVIARFPDGAVKISNFADIEEAGA	MVKKFSDLRAQMSPEAQARVEAKAQELLAEMPLNELRQARGLSQKMLSEVLQVQQPAIAKMERRTDMYISTLRSHIEAMGGQLEVIARFPDGAVKISNFADIEEAGA
CrlA	1	107	AFJ09_RS28330	transcriptional regulator	Pseudomonas aeruginosa P56_London_12_VIM_2_07_13 (contig_196)	1	107	107	100.0	0	0	0	198	MVKKFSDLRAQMSPEAQARVEAKAQELLAEMPLNELRQARGLSQKMLSEVLQVQQPAIAKMERRTDMYISTLRSHIEAMGGQLEVIARFPDGAVKISNFADIEEAGA	MVKKFSDLRAQMSPEAQARVEAKAQELLAEMPLNELRQARGLSQKMLSEVLQVQQPAIAKMERRTDMYISTLRSHIEAMGGQLEVIARFPDGAVKISNFADIEEAGA
CrlA	1	107	BUI40_RS08375	transcriptional regulator	Pseudomonas aeruginosa isolate 327 (contig_49)	1	107	107	100.0	0	0	0	198	MVKKFSDLRAQMSPEAQARVEAKAQELLAEMPLNELRQARGLSQKMLSEVLQVQQPAIAKMERRTDMYISTLRSHIEAMGGQLEVIARFPDGAVKISNFADIEEAGA	MVKKFSDLRAQMSPEAQARVEAKAQELLAEMPLNELRQARGLSQKMLSEVLQVQQPAIAKMERRTDMYISTLRSHIEAMGGQLEVIARFPDGAVKISNFADIEEAGA
CrlA	1	107	BZY60_RS30560	transcriptional regulator	Pseudomonas aeruginosa COPD6d (Contig184)	1	107	107	100.0	0	0	0	198	MVKKFSDLRAQMSPEAQARVEAKAQELLAEMPLNELRQARGLSQKMLSEVLQVQQPAIAKMERRTDMYISTLRSHIEAMGGQLEVIARFPDGAVKISNFADIEEAGA	MVKKFSDLRAQMSPEAQARVEAKAQELLAEMPLNELRQARGLSQKMLSEVLQVQQPAIAKMERRTDMYISTLRSHIEAMGGQLEVIARFPDGAVKISNFADIEEAGA
CrlA	1	107	EIM11_RS09420	helix-turn-helix domain-containing protein	Pseudomonas aeruginosa 1619 (contig1619_NODE_6_length_274910_cov_89.25)	1	107	107	100.0	0	0	0	198	MVKKFSDLRAQMSPEAQARVEAKAQELLAEMPLNELRQARGLSQKMLSEVLQVQQPAIAKMERRTDMYISTLRSHIEAMGGQLEVIARFPDGAVKISNFADIEEAGA	MVKKFSDLRAQMSPEAQARVEAKAQELLAEMPLNELRQARGLSQKMLSEVLQVQQPAIAKMERRTDMYISTLRSHIEAMGGQLEVIARFPDGAVKISNFADIEEAGA
CrlA	1	107	E4Z95_RS19720	helix-turn-helix domain-containing protein	Pseudomonas aeruginosa XDR-PA / assembly GAL04-044 (contig187)	1	107	107	100.0	0	0	0	198	MVKKFSDLRAQMSPEAQARVEAKAQELLAEMPLNELRQARGLSQKMLSEVLQVQQPAIAKMERRTDMYISTLRSHIEAMGGQLEVIARFPDGAVKISNFADIEEAGA	MVKKFSDLRAQMSPEAQARVEAKAQELLAEMPLNELRQARGLSQKMLSEVLQVQQPAIAKMERRTDMYISTLRSHIEAMGGQLEVIARFPDGAVKISNFADIEEAGA
CrlA	1	107	NQ50_RS07555	transcriptional regulator	Pseudomonas aeruginosa AZPAE14359 (contig_6)	1	107	107	100.0	0	0	0	198	MVKKFSDLRAQMSPEAQARVEAKAQELLAEMPLNELRQARGLSQKMLSEVLQVQQPAIAKMERRTDMYISTLRSHIEAMGGQLEVIARFPDGAVKISNFADIEEAGA	MVKKFSDLRAQMSPEAQARVEAKAQELLAEMPLNELRQARGLSQKMLSEVLQVQQPAIAKMERRTDMYISTLRSHIEAMGGQLEVIARFPDGAVKISNFADIEEAGA
CrlA	1	107	AFJ06_RS04675	transcriptional regulator	Pseudomonas aeruginosa P8_2_London_17_VIM_2_07_13 (contig_66)	1	107	107	100.0	0	0	0	198	MVKKFSDLRAQMSPEAQARVEAKAQELLAEMPLNELRQARGLSQKMLSEVLQVQQPAIAKMERRTDMYISTLRSHIEAMGGQLEVIARFPDGAVKISNFADIEEAGA	MVKKFSDLRAQMSPEAQARVEAKAQELLAEMPLNELRQARGLSQKMLSEVLQVQQPAIAKMERRTDMYISTLRSHIEAMGGQLEVIARFPDGAVKISNFADIEEAGA
CrlA	1	107	BUH48_RS20285	transcriptional regulator	Pseudomonas aeruginosa isolate 227 (contig_65)	1	107	107	100.0	0	0	0	198	MVKKFSDLRAQMSPEAQARVEAKAQELLAEMPLNELRQARGLSQKMLSEVLQVQQPAIAKMERRTDMYISTLRSHIEAMGGQLEVIARFPDGAVKISNFADIEEAGA	MVKKFSDLRAQMSPEAQARVEAKAQELLAEMPLNELRQARGLSQKMLSEVLQVQQPAIAKMERRTDMYISTLRSHIEAMGGQLEVIARFPDGAVKISNFADIEEAGA
CrlA	1	107	ERJ99_RS25750	helix-turn-helix domain-containing protein	Pseudomonas aeruginosa DMC-27b (NODE_296_contig)	1	107	107	100.0	0	0	0	198	MVKKFSDLRAQMSPEAQARVEAKAQELLAEMPLNELRQARGLSQKMLSEVLQVQQPAIAKMERRTDMYISTLRSHIEAMGGQLEVIARFPDGAVKISNFADIEEAGA	MVKKFSDLRAQMSPEAQARVEAKAQELLAEMPLNELRQARGLSQKMLSEVLQVQQPAIAKMERRTDMYISTLRSHIEAMGGQLEVIARFPDGAVKISNFADIEEAGA
CrlA	1	107	EIM09_RS32170	helix-turn-helix domain-containing protein	Pseudomonas aeruginosa 1617 (contig1617_NODE_139_length_6617_cov_74.0735)	1	107	107	100.0	0	0	0	198	MVKKFSDLRAQMSPEAQARVEAKAQELLAEMPLNELRQARGLSQKMLSEVLQVQQPAIAKMERRTDMYISTLRSHIEAMGGQLEVIARFPDGAVKISNFADIEEAGA	MVKKFSDLRAQMSPEAQARVEAKAQELLAEMPLNELRQARGLSQKMLSEVLQVQQPAIAKMERRTDMYISTLRSHIEAMGGQLEVIARFPDGAVKISNFADIEEAGA
CrlA	1	107	E4013_RS30530	helix-turn-helix domain-containing protein	Pseudomonas aeruginosa XDR-PA / assembly ICA01-013 (contig1044)	1	107	107	100.0	0	0	0	198	MVKKFSDLRAQMSPEAQARVEAKAQELLAEMPLNELRQARGLSQKMLSEVLQVQQPAIAKMERRTDMYISTLRSHIEAMGGQLEVIARFPDGAVKISNFADIEEAGA	MVKKFSDLRAQMSPEAQARVEAKAQELLAEMPLNELRQARGLSQKMLSEVLQVQQPAIAKMERRTDMYISTLRSHIEAMGGQLEVIARFPDGAVKISNFADIEEAGA
CrlA	1	107	NQ49_RS26410	transcriptional regulator	Pseudomonas aeruginosa AZPAE14353 (contig_50)	1	107	107	100.0	0	0	0	198	MVKKFSDLRAQMSPEAQARVEAKAQELLAEMPLNELRQARGLSQKMLSEVLQVQQPAIAKMERRTDMYISTLRSHIEAMGGQLEVIARFPDGAVKISNFADIEEAGA	MVKKFSDLRAQMSPEAQARVEAKAQELLAEMPLNELRQARGLSQKMLSEVLQVQQPAIAKMERRTDMYISTLRSHIEAMGGQLEVIARFPDGAVKISNFADIEEAGA
CrlA	1	107	AFJ03_RS23730	transcriptional regulator	Pseudomonas aeruginosa P57_South_East_3_VIM_2_09_13 (contig_143)	1	107	107	100.0	0	0	0	198	MVKKFSDLRAQMSPEAQARVEAKAQELLAEMPLNELRQARGLSQKMLSEVLQVQQPAIAKMERRTDMYISTLRSHIEAMGGQLEVIARFPDGAVKISNFADIEEAGA	MVKKFSDLRAQMSPEAQARVEAKAQELLAEMPLNELRQARGLSQKMLSEVLQVQQPAIAKMERRTDMYISTLRSHIEAMGGQLEVIARFPDGAVKISNFADIEEAGA
CrlA	1	107	BUI13_RS21870	transcriptional regulator	Pseudomonas aeruginosa isolate 241 (contig_81)	1	107	107	100.0	0	0	0	198	MVKKFSDLRAQMSPEAQARVEAKAQELLAEMPLNELRQARGLSQKMLSEVLQVQQPAIAKMERRTDMYISTLRSHIEAMGGQLEVIARFPDGAVKISNFADIEEAGA	MVKKFSDLRAQMSPEAQARVEAKAQELLAEMPLNELRQARGLSQKMLSEVLQVQQPAIAKMERRTDMYISTLRSHIEAMGGQLEVIARFPDGAVKISNFADIEEAGA
CrlA	1	107	FFS38_RS29790	helix-turn-helix domain-containing protein	Pseudomonas sp. 3PA37B6 (NODE_89_contig)	1	107	107	100.0	0	0	0	198	MVKKFSDLRAQMSPEAQARVEAKAQELLAEMPLNELRQARGLSQKMLSEVLQVQQPAIAKMERRTDMYISTLRSHIEAMGGQLEVIARFPDGAVKISNFADIEEAGA	MVKKFSDLRAQMSPEAQARVEAKAQELLAEMPLNELRQARGLSQKMLSEVLQVQQPAIAKMERRTDMYISTLRSHIEAMGGQLEVIARFPDGAVKISNFADIEEAGA
CrlA	1	107	EIM01_RS02185	helix-turn-helix domain-containing protein	Pseudomonas aeruginosa 1510 (contig1510_NODE_1_length_593918_cov_109.851)	1	107	107	100.0	0	0	0	198	MVKKFSDLRAQMSPEAQARVEAKAQELLAEMPLNELRQARGLSQKMLSEVLQVQQPAIAKMERRTDMYISTLRSHIEAMGGQLEVIARFPDGAVKISNFADIEEAGA	MVKKFSDLRAQMSPEAQARVEAKAQELLAEMPLNELRQARGLSQKMLSEVLQVQQPAIAKMERRTDMYISTLRSHIEAMGGQLEVIARFPDGAVKISNFADIEEAGA
CrlA	1	107	E4030_RS34420	helix-turn-helix domain-containing protein	Pseudomonas aeruginosa XDR-PA / assembly MAD01-021 (contig1374)	1	107	107	100.0	0	0	0	198	MVKKFSDLRAQMSPEAQARVEAKAQELLAEMPLNELRQARGLSQKMLSEVLQVQQPAIAKMERRTDMYISTLRSHIEAMGGQLEVIARFPDGAVKISNFADIEEAGA	MVKKFSDLRAQMSPEAQARVEAKAQELLAEMPLNELRQARGLSQKMLSEVLQVQQPAIAKMERRTDMYISTLRSHIEAMGGQLEVIARFPDGAVKISNFADIEEAGA
CrlA	1	107	NQ48_RS00730	transcriptional regulator	Pseudomonas aeruginosa AZPAE14352 (contig_1)	1	107	107	100.0	0	0	0	198	MVKKFSDLRAQMSPEAQARVEAKAQELLAEMPLNELRQARGLSQKMLSEVLQVQQPAIAKMERRTDMYISTLRSHIEAMGGQLEVIARFPDGAVKISNFADIEEAGA	MVKKFSDLRAQMSPEAQARVEAKAQELLAEMPLNELRQARGLSQKMLSEVLQVQQPAIAKMERRTDMYISTLRSHIEAMGGQLEVIARFPDGAVKISNFADIEEAGA
CrlA	1	107	AFJ18_RS24005	transcriptional regulator	Pseudomonas aeruginosa P58_London_29_09_13 (contig_146)	1	107	107	100.0	0	0	0	198	MVKKFSDLRAQMSPEAQARVEAKAQELLAEMPLNELRQARGLSQKMLSEVLQVQQPAIAKMERRTDMYISTLRSHIEAMGGQLEVIARFPDGAVKISNFADIEEAGA	MVKKFSDLRAQMSPEAQARVEAKAQELLAEMPLNELRQARGLSQKMLSEVLQVQQPAIAKMERRTDMYISTLRSHIEAMGGQLEVIARFPDGAVKISNFADIEEAGA
CrlA	1	107	BUK27_RS28630	transcriptional regulator	Pseudomonas aeruginosa isolate 373 (contig_2)	1	107	107	100.0	0	0	0	198	MVKKFSDLRAQMSPEAQARVEAKAQELLAEMPLNELRQARGLSQKMLSEVLQVQQPAIAKMERRTDMYISTLRSHIEAMGGQLEVIARFPDGAVKISNFADIEEAGA	MVKKFSDLRAQMSPEAQARVEAKAQELLAEMPLNELRQARGLSQKMLSEVLQVQQPAIAKMERRTDMYISTLRSHIEAMGGQLEVIARFPDGAVKISNFADIEEAGA
CrlA	1	107	V527_RS47125	helix-turn-helix domain-containing protein	Pseudomonas aeruginosa VRFPA06 (ContigID13)	1	107	107	100.0	0	0	0	198	MVKKFSDLRAQMSPEAQARVEAKAQELLAEMPLNELRQARGLSQKMLSEVLQVQQPAIAKMERRTDMYISTLRSHIEAMGGQLEVIARFPDGAVKISNFADIEEAGA	MVKKFSDLRAQMSPEAQARVEAKAQELLAEMPLNELRQARGLSQKMLSEVLQVQQPAIAKMERRTDMYISTLRSHIEAMGGQLEVIARFPDGAVKISNFADIEEAGA
CrlA	1	107	EIM04_RS08575	helix-turn-helix domain-containing protein	Pseudomonas aeruginosa 1463 (contig1463_NODE_5_length_285352_cov_91.5334)	1	107	107	100.0	0	0	0	198	MVKKFSDLRAQMSPEAQARVEAKAQELLAEMPLNELRQARGLSQKMLSEVLQVQQPAIAKMERRTDMYISTLRSHIEAMGGQLEVIARFPDGAVKISNFADIEEAGA	MVKKFSDLRAQMSPEAQARVEAKAQELLAEMPLNELRQARGLSQKMLSEVLQVQQPAIAKMERRTDMYISTLRSHIEAMGGQLEVIARFPDGAVKISNFADIEEAGA
CrlA	1	107	E4012_RS12940	helix-turn-helix domain-containing protein	Pseudomonas aeruginosa XDR-PA / assembly MAD02-009 (contig347)	1	107	107	100.0	0	0	0	198	MVKKFSDLRAQMSPEAQARVEAKAQELLAEMPLNELRQARGLSQKMLSEVLQVQQPAIAKMERRTDMYISTLRSHIEAMGGQLEVIARFPDGAVKISNFADIEEAGA	MVKKFSDLRAQMSPEAQARVEAKAQELLAEMPLNELRQARGLSQKMLSEVLQVQQPAIAKMERRTDMYISTLRSHIEAMGGQLEVIARFPDGAVKISNFADIEEAGA
CrlA	1	107	NR18_RS25575	transcriptional regulator	Pseudomonas aeruginosa AZPAE14723 (contig_66)	1	107	107	100.0	0	0	0	198	MVKKFSDLRAQMSPEAQARVEAKAQELLAEMPLNELRQARGLSQKMLSEVLQVQQPAIAKMERRTDMYISTLRSHIEAMGGQLEVIARFPDGAVKISNFADIEEAGA	MVKKFSDLRAQMSPEAQARVEAKAQELLAEMPLNELRQARGLSQKMLSEVLQVQQPAIAKMERRTDMYISTLRSHIEAMGGQLEVIARFPDGAVKISNFADIEEAGA
CrlA	1	107	AFI98_RS27800	transcriptional regulator	Pseudomonas aeruginosa P59_Wales_1_VIM_2_09_13 (contig_274)	1	107	107	100.0	0	0	0	198	MVKKFSDLRAQMSPEAQARVEAKAQELLAEMPLNELRQARGLSQKMLSEVLQVQQPAIAKMERRTDMYISTLRSHIEAMGGQLEVIARFPDGAVKISNFADIEEAGA	MVKKFSDLRAQMSPEAQARVEAKAQELLAEMPLNELRQARGLSQKMLSEVLQVQQPAIAKMERRTDMYISTLRSHIEAMGGQLEVIARFPDGAVKISNFADIEEAGA
CrlA	1	107	BAW47_RS22455	transcriptional regulator	Pseudomonas aeruginosa TNCF_32 (contig_7)	1	107	107	100.0	0	0	0	198	MVKKFSDLRAQMSPEAQARVEAKAQELLAEMPLNELRQARGLSQKMLSEVLQVQQPAIAKMERRTDMYISTLRSHIEAMGGQLEVIARFPDGAVKISNFADIEEAGA	MVKKFSDLRAQMSPEAQARVEAKAQELLAEMPLNELRQARGLSQKMLSEVLQVQQPAIAKMERRTDMYISTLRSHIEAMGGQLEVIARFPDGAVKISNFADIEEAGA
CrlA	1	107	AM469_RS04245	helix-turn-helix domain-containing protein	Pseudomonas aeruginosa AR_0090 (scaffold00008)	1	107	107	100.0	0	0	0	198	MVKKFSDLRAQMSPEAQARVEAKAQELLAEMPLNELRQARGLSQKMLSEVLQVQQPAIAKMERRTDMYISTLRSHIEAMGGQLEVIARFPDGAVKISNFADIEEAGA	MVKKFSDLRAQMSPEAQARVEAKAQELLAEMPLNELRQARGLSQKMLSEVLQVQQPAIAKMERRTDMYISTLRSHIEAMGGQLEVIARFPDGAVKISNFADIEEAGA
CrlA	1	107	IPC1107_RS04800	helix-turn-helix domain-containing protein	Pseudomonas aeruginosa B1(P2356) (contigIPC1107_2.1)	1	107	107	100.0	0	0	0	198	MVKKFSDLRAQMSPEAQARVEAKAQELLAEMPLNELRQARGLSQKMLSEVLQVQQPAIAKMERRTDMYISTLRSHIEAMGGQLEVIARFPDGAVKISNFADIEEAGA	MVKKFSDLRAQMSPEAQARVEAKAQELLAEMPLNELRQARGLSQKMLSEVLQVQQPAIAKMERRTDMYISTLRSHIEAMGGQLEVIARFPDGAVKISNFADIEEAGA
CrlA	1	107	E4026_RS19295	helix-turn-helix domain-containing protein	Pseudomonas aeruginosa XDR-PA / assembly MAD02-025 (contig596)	1	107	107	100.0	0	0	0	198	MVKKFSDLRAQMSPEAQARVEAKAQELLAEMPLNELRQARGLSQKMLSEVLQVQQPAIAKMERRTDMYISTLRSHIEAMGGQLEVIARFPDGAVKISNFADIEEAGA	MVKKFSDLRAQMSPEAQARVEAKAQELLAEMPLNELRQARGLSQKMLSEVLQVQQPAIAKMERRTDMYISTLRSHIEAMGGQLEVIARFPDGAVKISNFADIEEAGA
CrlA	1	107	NQ46_RS00645	transcriptional regulator	Pseudomonas aeruginosa AZPAE13879 (contig_2)	1	107	107	100.0	0	0	0	198	MVKKFSDLRAQMSPEAQARVEAKAQELLAEMPLNELRQARGLSQKMLSEVLQVQQPAIAKMERRTDMYISTLRSHIEAMGGQLEVIARFPDGAVKISNFADIEEAGA	MVKKFSDLRAQMSPEAQARVEAKAQELLAEMPLNELRQARGLSQKMLSEVLQVQQPAIAKMERRTDMYISTLRSHIEAMGGQLEVIARFPDGAVKISNFADIEEAGA
CrlA	1	107	AFI92_RS00300	transcriptional regulator	Pseudomonas aeruginosa P60_London_6_VIM_2_11_13 (contig_11)	1	107	107	100.0	0	0	0	198	MVKKFSDLRAQMSPEAQARVEAKAQELLAEMPLNELRQARGLSQKMLSEVLQVQQPAIAKMERRTDMYISTLRSHIEAMGGQLEVIARFPDGAVKISNFADIEEAGA	MVKKFSDLRAQMSPEAQARVEAKAQELLAEMPLNELRQARGLSQKMLSEVLQVQQPAIAKMERRTDMYISTLRSHIEAMGGQLEVIARFPDGAVKISNFADIEEAGA
CrlA	1	107	BUH36_RS07060	transcriptional regulator	Pseudomonas aeruginosa isolate 200 (contig_87)	1	107	107	100.0	0	0	0	198	MVKKFSDLRAQMSPEAQARVEAKAQELLAEMPLNELRQARGLSQKMLSEVLQVQQPAIAKMERRTDMYISTLRSHIEAMGGQLEVIARFPDGAVKISNFADIEEAGA	MVKKFSDLRAQMSPEAQARVEAKAQELLAEMPLNELRQARGLSQKMLSEVLQVQQPAIAKMERRTDMYISTLRSHIEAMGGQLEVIARFPDGAVKISNFADIEEAGA
CrlA	1	107	DI403_RS15700	helix-turn-helix domain-containing protein	Pseudomonas aeruginosa AUH-PA132 (scaffold_11)	1	107	107	100.0	0	0	0	198	MVKKFSDLRAQMSPEAQARVEAKAQELLAEMPLNELRQARGLSQKMLSEVLQVQQPAIAKMERRTDMYISTLRSHIEAMGGQLEVIARFPDGAVKISNFADIEEAGA	MVKKFSDLRAQMSPEAQARVEAKAQELLAEMPLNELRQARGLSQKMLSEVLQVQQPAIAKMERRTDMYISTLRSHIEAMGGQLEVIARFPDGAVKISNFADIEEAGA
CrlA	1	107	IPC1147_RS22495	helix-turn-helix domain-containing protein	Pseudomonas aeruginosa C9(P1814) (contigIPC1147_13.1)	1	107	107	100.0	0	0	0	198	MVKKFSDLRAQMSPEAQARVEAKAQELLAEMPLNELRQARGLSQKMLSEVLQVQQPAIAKMERRTDMYISTLRSHIEAMGGQLEVIARFPDGAVKISNFADIEEAGA	MVKKFSDLRAQMSPEAQARVEAKAQELLAEMPLNELRQARGLSQKMLSEVLQVQQPAIAKMERRTDMYISTLRSHIEAMGGQLEVIARFPDGAVKISNFADIEEAGA
CrlA	1	107	E4032_RS30760	helix-turn-helix domain-containing protein	Pseudomonas aeruginosa XDR-PA / assembly MAD02-021 (contig1028)	1	107	107	100.0	0	0	0	198	MVKKFSDLRAQMSPEAQARVEAKAQELLAEMPLNELRQARGLSQKMLSEVLQVQQPAIAKMERRTDMYISTLRSHIEAMGGQLEVIARFPDGAVKISNFADIEEAGA	MVKKFSDLRAQMSPEAQARVEAKAQELLAEMPLNELRQARGLSQKMLSEVLQVQQPAIAKMERRTDMYISTLRSHIEAMGGQLEVIARFPDGAVKISNFADIEEAGA
CrlA	1	107	NR05_RS13555	transcriptional regulator	Pseudomonas aeruginosa AZPAE14710 (contig_29)	1	107	107	100.0	0	0	0	198	MVKKFSDLRAQMSPEAQARVEAKAQELLAEMPLNELRQARGLSQKMLSEVLQVQQPAIAKMERRTDMYISTLRSHIEAMGGQLEVIARFPDGAVKISNFADIEEAGA	MVKKFSDLRAQMSPEAQARVEAKAQELLAEMPLNELRQARGLSQKMLSEVLQVQQPAIAKMERRTDMYISTLRSHIEAMGGQLEVIARFPDGAVKISNFADIEEAGA
CrlA	1	107	AFJ16_RS29495	transcriptional regulator	Pseudomonas aeruginosa P61_London_9_VIM_2_11_13 (contig_181)	1	107	107	100.0	0	0	0	198	MVKKFSDLRAQMSPEAQARVEAKAQELLAEMPLNELRQARGLSQKMLSEVLQVQQPAIAKMERRTDMYISTLRSHIEAMGGQLEVIARFPDGAVKISNFADIEEAGA	MVKKFSDLRAQMSPEAQARVEAKAQELLAEMPLNELRQARGLSQKMLSEVLQVQQPAIAKMERRTDMYISTLRSHIEAMGGQLEVIARFPDGAVKISNFADIEEAGA
CrlA	1	107	BUJ84_RS24235	transcriptional regulator	Pseudomonas aeruginosa isolate 403 (contig_84)	1	107	107	100.0	0	0	0	198	MVKKFSDLRAQMSPEAQARVEAKAQELLAEMPLNELRQARGLSQKMLSEVLQVQQPAIAKMERRTDMYISTLRSHIEAMGGQLEVIARFPDGAVKISNFADIEEAGA	MVKKFSDLRAQMSPEAQARVEAKAQELLAEMPLNELRQARGLSQKMLSEVLQVQQPAIAKMERRTDMYISTLRSHIEAMGGQLEVIARFPDGAVKISNFADIEEAGA
CrlA	1	107	D0Z21_RS08160	helix-turn-helix domain-containing protein	Pseudomonas aeruginosa M12 (scaffoldPROKKA_359)	1	107	107	100.0	0	0	0	198	MVKKFSDLRAQMSPEAQARVEAKAQELLAEMPLNELRQARGLSQKMLSEVLQVQQPAIAKMERRTDMYISTLRSHIEAMGGQLEVIARFPDGAVKISNFADIEEAGA	MVKKFSDLRAQMSPEAQARVEAKAQELLAEMPLNELRQARGLSQKMLSEVLQVQQPAIAKMERRTDMYISTLRSHIEAMGGQLEVIARFPDGAVKISNFADIEEAGA
CrlA	1	107	EGK62_RS12940	helix-turn-helix domain-containing protein	Pseudomonas aeruginosa PA_038 (NODE_9_scaffold)	1	107	107	100.0	0	0	0	198	MVKKFSDLRAQMSPEAQARVEAKAQELLAEMPLNELRQARGLSQKMLSEVLQVQQPAIAKMERRTDMYISTLRSHIEAMGGQLEVIARFPDGAVKISNFADIEEAGA	MVKKFSDLRAQMSPEAQARVEAKAQELLAEMPLNELRQARGLSQKMLSEVLQVQQPAIAKMERRTDMYISTLRSHIEAMGGQLEVIARFPDGAVKISNFADIEEAGA
CrlA	1	107	E4022_RS27710	helix-turn-helix domain-containing protein	Pseudomonas aeruginosa XDR-PA / assembly MAD02-035 (contig566)	1	107	107	100.0	0	0	0	198	MVKKFSDLRAQMSPEAQARVEAKAQELLAEMPLNELRQARGLSQKMLSEVLQVQQPAIAKMERRTDMYISTLRSHIEAMGGQLEVIARFPDGAVKISNFADIEEAGA	MVKKFSDLRAQMSPEAQARVEAKAQELLAEMPLNELRQARGLSQKMLSEVLQVQQPAIAKMERRTDMYISTLRSHIEAMGGQLEVIARFPDGAVKISNFADIEEAGA
CrlA	1	107	NQ36_RS21470	transcriptional regulator	Pseudomonas aeruginosa AZPAE13850 (contig_238)	1	107	107	100.0	0	0	0	198	MVKKFSDLRAQMSPEAQARVEAKAQELLAEMPLNELRQARGLSQKMLSEVLQVQQPAIAKMERRTDMYISTLRSHIEAMGGQLEVIARFPDGAVKISNFADIEEAGA	MVKKFSDLRAQMSPEAQARVEAKAQELLAEMPLNELRQARGLSQKMLSEVLQVQQPAIAKMERRTDMYISTLRSHIEAMGGQLEVIARFPDGAVKISNFADIEEAGA
CrlA	1	107	AFI80_RS04660	transcriptional regulator	Pseudomonas aeruginosa P64_East_of_England_6_01_14 (contig_47)	1	107	107	100.0	0	0	0	198	MVKKFSDLRAQMSPEAQARVEAKAQELLAEMPLNELRQARGLSQKMLSEVLQVQQPAIAKMERRTDMYISTLRSHIEAMGGQLEVIARFPDGAVKISNFADIEEAGA	MVKKFSDLRAQMSPEAQARVEAKAQELLAEMPLNELRQARGLSQKMLSEVLQVQQPAIAKMERRTDMYISTLRSHIEAMGGQLEVIARFPDGAVKISNFADIEEAGA
CrlA	1	107	BAW37_RS23550	transcriptional regulator	Pseudomonas aeruginosa TNCF_6 (contig_154)	1	107	107	100.0	0	0	0	198	MVKKFSDLRAQMSPEAQARVEAKAQELLAEMPLNELRQARGLSQKMLSEVLQVQQPAIAKMERRTDMYISTLRSHIEAMGGQLEVIARFPDGAVKISNFADIEEAGA	MVKKFSDLRAQMSPEAQARVEAKAQELLAEMPLNELRQARGLSQKMLSEVLQVQQPAIAKMERRTDMYISTLRSHIEAMGGQLEVIARFPDGAVKISNFADIEEAGA
CrlA	1	107	D0Z20_RS06275	helix-turn-helix domain-containing protein	Pseudomonas aeruginosa L25 (scaffoldPROKKA_85)	1	107	107	100.0	0	0	0	198	MVKKFSDLRAQMSPEAQARVEAKAQELLAEMPLNELRQARGLSQKMLSEVLQVQQPAIAKMERRTDMYISTLRSHIEAMGGQLEVIARFPDGAVKISNFADIEEAGA	MVKKFSDLRAQMSPEAQARVEAKAQELLAEMPLNELRQARGLSQKMLSEVLQVQQPAIAKMERRTDMYISTLRSHIEAMGGQLEVIARFPDGAVKISNFADIEEAGA
CrlA	1	107	EGJ84_RS17555	helix-turn-helix domain-containing protein	Pseudomonas aeruginosa PA_254 (NODE_14_scaffold)	1	107	107	100.0	0	0	0	198	MVKKFSDLRAQMSPEAQARVEAKAQELLAEMPLNELRQARGLSQKMLSEVLQVQQPAIAKMERRTDMYISTLRSHIEAMGGQLEVIARFPDGAVKISNFADIEEAGA	MVKKFSDLRAQMSPEAQARVEAKAQELLAEMPLNELRQARGLSQKMLSEVLQVQQPAIAKMERRTDMYISTLRSHIEAMGGQLEVIARFPDGAVKISNFADIEEAGA
CrlA	1	107	E4092_RS33545	helix-turn-helix domain-containing protein	Pseudomonas aeruginosa XDR-PA / assembly MAD04-008 (contig823)	1	107	107	100.0	0	0	0	198	MVKKFSDLRAQMSPEAQARVEAKAQELLAEMPLNELRQARGLSQKMLSEVLQVQQPAIAKMERRTDMYISTLRSHIEAMGGQLEVIARFPDGAVKISNFADIEEAGA	MVKKFSDLRAQMSPEAQARVEAKAQELLAEMPLNELRQARGLSQKMLSEVLQVQQPAIAKMERRTDMYISTLRSHIEAMGGQLEVIARFPDGAVKISNFADIEEAGA
CrlA	1	107	NQ34_RS22400	transcriptional regulator	Pseudomonas aeruginosa AZPAE13757 (contig_16)	1	107	107	100.0	0	0	0	198	MVKKFSDLRAQMSPEAQARVEAKAQELLAEMPLNELRQARGLSQKMLSEVLQVQQPAIAKMERRTDMYISTLRSHIEAMGGQLEVIARFPDGAVKISNFADIEEAGA	MVKKFSDLRAQMSPEAQARVEAKAQELLAEMPLNELRQARGLSQKMLSEVLQVQQPAIAKMERRTDMYISTLRSHIEAMGGQLEVIARFPDGAVKISNFADIEEAGA
CrlA	1	107	AFJ20_RS26975	transcriptional regulator	Pseudomonas aeruginosa P62_London_9_VIM_2_01_14 (contig_260)	1	107	107	100.0	0	0	0	198	MVKKFSDLRAQMSPEAQARVEAKAQELLAEMPLNELRQARGLSQKMLSEVLQVQQPAIAKMERRTDMYISTLRSHIEAMGGQLEVIARFPDGAVKISNFADIEEAGA	MVKKFSDLRAQMSPEAQARVEAKAQELLAEMPLNELRQARGLSQKMLSEVLQVQQPAIAKMERRTDMYISTLRSHIEAMGGQLEVIARFPDGAVKISNFADIEEAGA
CrlA	1	107	BAW41_RS22090	transcriptional regulator	Pseudomonas aeruginosa TNCF_12 (contig_55)	1	107	107	100.0	0	0	0	198	MVKKFSDLRAQMSPEAQARVEAKAQELLAEMPLNELRQARGLSQKMLSEVLQVQQPAIAKMERRTDMYISTLRSHIEAMGGQLEVIARFPDGAVKISNFADIEEAGA	MVKKFSDLRAQMSPEAQARVEAKAQELLAEMPLNELRQARGLSQKMLSEVLQVQQPAIAKMERRTDMYISTLRSHIEAMGGQLEVIARFPDGAVKISNFADIEEAGA
CrlA	1	107	DZ982_RS12510	helix-turn-helix domain-containing protein	Pseudomonas aeruginosa PABL106 (NODE_9_contig)	1	107	107	100.0	0	0	0	198	MVKKFSDLRAQMSPEAQARVEAKAQELLAEMPLNELRQARGLSQKMLSEVLQVQQPAIAKMERRTDMYISTLRSHIEAMGGQLEVIARFPDGAVKISNFADIEEAGA	MVKKFSDLRAQMSPEAQARVEAKAQELLAEMPLNELRQARGLSQKMLSEVLQVQQPAIAKMERRTDMYISTLRSHIEAMGGQLEVIARFPDGAVKISNFADIEEAGA
CrlA	1	107	EGJ75_RS14675	helix-turn-helix domain-containing protein	Pseudomonas aeruginosa PA_187 (NODE_9_scaffold)	1	107	107	100.0	0	0	0	198	MVKKFSDLRAQMSPEAQARVEAKAQELLAEMPLNELRQARGLSQKMLSEVLQVQQPAIAKMERRTDMYISTLRSHIEAMGGQLEVIARFPDGAVKISNFADIEEAGA	MVKKFSDLRAQMSPEAQARVEAKAQELLAEMPLNELRQARGLSQKMLSEVLQVQQPAIAKMERRTDMYISTLRSHIEAMGGQLEVIARFPDGAVKISNFADIEEAGA
CrlA	1	107	E4068_RS10515	helix-turn-helix domain-containing protein	Pseudomonas aeruginosa XDR-PA / assembly MAD04-011 (contig233)	1	107	107	100.0	0	0	0	198	MVKKFSDLRAQMSPEAQARVEAKAQELLAEMPLNELRQARGLSQKMLSEVLQVQQPAIAKMERRTDMYISTLRSHIEAMGGQLEVIARFPDGAVKISNFADIEEAGA	MVKKFSDLRAQMSPEAQARVEAKAQELLAEMPLNELRQARGLSQKMLSEVLQVQQPAIAKMERRTDMYISTLRSHIEAMGGQLEVIARFPDGAVKISNFADIEEAGA
CrlA	1	107	NR42_RS18085	transcriptional regulator	Pseudomonas aeruginosa AZPAE14824 (contig_35)	1	107	107	100.0	0	0	0	198	MVKKFSDLRAQMSPEAQARVEAKAQELLAEMPLNELRQARGLSQKMLSEVLQVQQPAIAKMERRTDMYISTLRSHIEAMGGQLEVIARFPDGAVKISNFADIEEAGA	MVKKFSDLRAQMSPEAQARVEAKAQELLAEMPLNELRQARGLSQKMLSEVLQVQQPAIAKMERRTDMYISTLRSHIEAMGGQLEVIARFPDGAVKISNFADIEEAGA
CrlA	1	107	AFJ01_RS30640	transcriptional regulator	Pseudomonas aeruginosa P63_London_25_VIM_2_03_14 (contig_292)	1	107	107	100.0	0	0	0	198	MVKKFSDLRAQMSPEAQARVEAKAQELLAEMPLNELRQARGLSQKMLSEVLQVQQPAIAKMERRTDMYISTLRSHIEAMGGQLEVIARFPDGAVKISNFADIEEAGA	MVKKFSDLRAQMSPEAQARVEAKAQELLAEMPLNELRQARGLSQKMLSEVLQVQQPAIAKMERRTDMYISTLRSHIEAMGGQLEVIARFPDGAVKISNFADIEEAGA
CrlA	1	107	AM471_RS10665	transcriptional regulator	Pseudomonas aeruginosa AR_0092 (chromosome)	1	107	107	100.0	0	0	0	198	MVKKFSDLRAQMSPEAQARVEAKAQELLAEMPLNELRQARGLSQKMLSEVLQVQQPAIAKMERRTDMYISTLRSHIEAMGGQLEVIARFPDGAVKISNFADIEEAGA	MVKKFSDLRAQMSPEAQARVEAKAQELLAEMPLNELRQARGLSQKMLSEVLQVQQPAIAKMERRTDMYISTLRSHIEAMGGQLEVIARFPDGAVKISNFADIEEAGA
CrlA	1	107	DZ977_RS29930	helix-turn-helix domain-containing protein	Pseudomonas aeruginosa PABL101 (NODE_141_contig)	1	107	107	100.0	0	0	0	198	MVKKFSDLRAQMSPEAQARVEAKAQELLAEMPLNELRQARGLSQKMLSEVLQVQQPAIAKMERRTDMYISTLRSHIEAMGGQLEVIARFPDGAVKISNFADIEEAGA	MVKKFSDLRAQMSPEAQARVEAKAQELLAEMPLNELRQARGLSQKMLSEVLQVQQPAIAKMERRTDMYISTLRSHIEAMGGQLEVIARFPDGAVKISNFADIEEAGA
CrlA	1	107	EGJ96_RS16215	helix-turn-helix domain-containing protein	Pseudomonas aeruginosa PA_041 (NODE_12_scaffold)	1	107	107	100.0	0	0	0	198	MVKKFSDLRAQMSPEAQARVEAKAQELLAEMPLNELRQARGLSQKMLSEVLQVQQPAIAKMERRTDMYISTLRSHIEAMGGQLEVIARFPDGAVKISNFADIEEAGA	MVKKFSDLRAQMSPEAQARVEAKAQELLAEMPLNELRQARGLSQKMLSEVLQVQQPAIAKMERRTDMYISTLRSHIEAMGGQLEVIARFPDGAVKISNFADIEEAGA
CrlA	1	107	E4019_RS25205	helix-turn-helix domain-containing protein	Pseudomonas aeruginosa XDR-PA / assembly MAD04-014 (contig407)	1	107	107	100.0	0	0	0	198	MVKKFSDLRAQMSPEAQARVEAKAQELLAEMPLNELRQARGLSQKMLSEVLQVQQPAIAKMERRTDMYISTLRSHIEAMGGQLEVIARFPDGAVKISNFADIEEAGA	MVKKFSDLRAQMSPEAQARVEAKAQELLAEMPLNELRQARGLSQKMLSEVLQVQQPAIAKMERRTDMYISTLRSHIEAMGGQLEVIARFPDGAVKISNFADIEEAGA
CrlA	1	107	NR37_RS03535	transcriptional regulator	Pseudomonas aeruginosa AZPAE14818 (contig_2)	1	107	107	100.0	0	0	0	198	MVKKFSDLRAQMSPEAQARVEAKAQELLAEMPLNELRQARGLSQKMLSEVLQVQQPAIAKMERRTDMYISTLRSHIEAMGGQLEVIARFPDGAVKISNFADIEEAGA	MVKKFSDLRAQMSPEAQARVEAKAQELLAEMPLNELRQARGLSQKMLSEVLQVQQPAIAKMERRTDMYISTLRSHIEAMGGQLEVIARFPDGAVKISNFADIEEAGA
CrlA	1	107	AFI94_RS07565	transcriptional regulator	Pseudomonas aeruginosa E16_London_17_VIM_2_04_14 (contig_581)	1	107	107	100.0	0	0	0	198	MVKKFSDLRAQMSPEAQARVEAKAQELLAEMPLNELRQARGLSQKMLSEVLQVQQPAIAKMERRTDMYISTLRSHIEAMGGQLEVIARFPDGAVKISNFADIEEAGA	MVKKFSDLRAQMSPEAQARVEAKAQELLAEMPLNELRQARGLSQKMLSEVLQVQQPAIAKMERRTDMYISTLRSHIEAMGGQLEVIARFPDGAVKISNFADIEEAGA
CrlA	1	107	BH593_RS01550	transcriptional regulator	Pseudomonas aeruginosa CCF_851 (contig_7)	1	107	107	100.0	0	0	0	198	MVKKFSDLRAQMSPEAQARVEAKAQELLAEMPLNELRQARGLSQKMLSEVLQVQQPAIAKMERRTDMYISTLRSHIEAMGGQLEVIARFPDGAVKISNFADIEEAGA	MVKKFSDLRAQMSPEAQARVEAKAQELLAEMPLNELRQARGLSQKMLSEVLQVQQPAIAKMERRTDMYISTLRSHIEAMGGQLEVIARFPDGAVKISNFADIEEAGA
CrlA	1	107	DZ954_RS03145	helix-turn-helix domain-containing protein	Pseudomonas aeruginosa PABL076 (NODE_2_contig)	1	107	107	100.0	0	0	0	198	MVKKFSDLRAQMSPEAQARVEAKAQELLAEMPLNELRQARGLSQKMLSEVLQVQQPAIAKMERRTDMYISTLRSHIEAMGGQLEVIARFPDGAVKISNFADIEEAGA	MVKKFSDLRAQMSPEAQARVEAKAQELLAEMPLNELRQARGLSQKMLSEVLQVQQPAIAKMERRTDMYISTLRSHIEAMGGQLEVIARFPDGAVKISNFADIEEAGA
CrlA	1	107	EGJ92_RS21665	helix-turn-helix domain-containing protein	Pseudomonas aeruginosa PA_011 (NODE_36_scaffold)	1	107	107	100.0	0	0	0	198	MVKKFSDLRAQMSPEAQARVEAKAQELLAEMPLNELRQARGLSQKMLSEVLQVQQPAIAKMERRTDMYISTLRSHIEAMGGQLEVIARFPDGAVKISNFADIEEAGA	MVKKFSDLRAQMSPEAQARVEAKAQELLAEMPLNELRQARGLSQKMLSEVLQVQQPAIAKMERRTDMYISTLRSHIEAMGGQLEVIARFPDGAVKISNFADIEEAGA
CrlA	1	107	E4066_RS05570	helix-turn-helix domain-containing protein	Pseudomonas aeruginosa XDR-PA / assembly MAD05-027 (contig105)	1	107	107	100.0	0	0	0	198	MVKKFSDLRAQMSPEAQARVEAKAQELLAEMPLNELRQARGLSQKMLSEVLQVQQPAIAKMERRTDMYISTLRSHIEAMGGQLEVIARFPDGAVKISNFADIEEAGA	MVKKFSDLRAQMSPEAQARVEAKAQELLAEMPLNELRQARGLSQKMLSEVLQVQQPAIAKMERRTDMYISTLRSHIEAMGGQLEVIARFPDGAVKISNFADIEEAGA
CrlA	1	107	NR34_RS21715	transcriptional regulator	Pseudomonas aeruginosa AZPAE14815 (contig_24)	1	107	107	100.0	0	0	0	198	MVKKFSDLRAQMSPEAQARVEAKAQELLAEMPLNELRQARGLSQKMLSEVLQVQQPAIAKMERRTDMYISTLRSHIEAMGGQLEVIARFPDGAVKISNFADIEEAGA	MVKKFSDLRAQMSPEAQARVEAKAQELLAEMPLNELRQARGLSQKMLSEVLQVQQPAIAKMERRTDMYISTLRSHIEAMGGQLEVIARFPDGAVKISNFADIEEAGA
CrlA	1	107	AE661_RS28240	transcriptional regulator	Pseudomonas aeruginosa P44_Wales_1_VIM_2_11_12 (contig_347)	1	107	107	100.0	0	0	0	198	MVKKFSDLRAQMSPEAQARVEAKAQELLAEMPLNELRQARGLSQKMLSEVLQVQQPAIAKMERRTDMYISTLRSHIEAMGGQLEVIARFPDGAVKISNFADIEEAGA	MVKKFSDLRAQMSPEAQARVEAKAQELLAEMPLNELRQARGLSQKMLSEVLQVQQPAIAKMERRTDMYISTLRSHIEAMGGQLEVIARFPDGAVKISNFADIEEAGA
CrlA	1	107	BUH78_RS22435	transcriptional regulator	Pseudomonas aeruginosa isolate 247 (contig_89)	1	107	107	100.0	0	0	0	198	MVKKFSDLRAQMSPEAQARVEAKAQELLAEMPLNELRQARGLSQKMLSEVLQVQQPAIAKMERRTDMYISTLRSHIEAMGGQLEVIARFPDGAVKISNFADIEEAGA	MVKKFSDLRAQMSPEAQARVEAKAQELLAEMPLNELRQARGLSQKMLSEVLQVQQPAIAKMERRTDMYISTLRSHIEAMGGQLEVIARFPDGAVKISNFADIEEAGA
CrlA	1	107	DZ971_RS04170	helix-turn-helix domain-containing protein	Pseudomonas aeruginosa PABL094 (NODE_3_contig)	1	107	107	100.0	0	0	0	198	MVKKFSDLRAQMSPEAQARVEAKAQELLAEMPLNELRQARGLSQKMLSEVLQVQQPAIAKMERRTDMYISTLRSHIEAMGGQLEVIARFPDGAVKISNFADIEEAGA	MVKKFSDLRAQMSPEAQARVEAKAQELLAEMPLNELRQARGLSQKMLSEVLQVQQPAIAKMERRTDMYISTLRSHIEAMGGQLEVIARFPDGAVKISNFADIEEAGA
CrlA	1	107	EGJ69_RS19665	helix-turn-helix domain-containing protein	Pseudomonas aeruginosa PA_304 (NODE_15_scaffold)	1	107	107	100.0	0	0	0	198	MVKKFSDLRAQMSPEAQARVEAKAQELLAEMPLNELRQARGLSQKMLSEVLQVQQPAIAKMERRTDMYISTLRSHIEAMGGQLEVIARFPDGAVKISNFADIEEAGA	MVKKFSDLRAQMSPEAQARVEAKAQELLAEMPLNELRQARGLSQKMLSEVLQVQQPAIAKMERRTDMYISTLRSHIEAMGGQLEVIARFPDGAVKISNFADIEEAGA
CrlA	1	107	E4097_RS16685	helix-turn-helix domain-containing protein	Pseudomonas aeruginosa XDR-PA / assembly MAD05-041 (contig402)	1	107	107	100.0	0	0	0	198	MVKKFSDLRAQMSPEAQARVEAKAQELLAEMPLNELRQARGLSQKMLSEVLQVQQPAIAKMERRTDMYISTLRSHIEAMGGQLEVIARFPDGAVKISNFADIEEAGA	MVKKFSDLRAQMSPEAQARVEAKAQELLAEMPLNELRQARGLSQKMLSEVLQVQQPAIAKMERRTDMYISTLRSHIEAMGGQLEVIARFPDGAVKISNFADIEEAGA
CrlA	1	107	NR33_RS00535	transcriptional regulator	Pseudomonas aeruginosa AZPAE14814 (contig_2)	1	107	107	100.0	0	0	0	198	MVKKFSDLRAQMSPEAQARVEAKAQELLAEMPLNELRQARGLSQKMLSEVLQVQQPAIAKMERRTDMYISTLRSHIEAMGGQLEVIARFPDGAVKISNFADIEEAGA	MVKKFSDLRAQMSPEAQARVEAKAQELLAEMPLNELRQARGLSQKMLSEVLQVQQPAIAKMERRTDMYISTLRSHIEAMGGQLEVIARFPDGAVKISNFADIEEAGA
CrlA	1	107	AOA73_RS18120	transcriptional regulator	Pseudomonas aeruginosa PASS1 (contig_162)	1	107	107	100.0	0	0	0	198	MVKKFSDLRAQMSPEAQARVEAKAQELLAEMPLNELRQARGLSQKMLSEVLQVQQPAIAKMERRTDMYISTLRSHIEAMGGQLEVIARFPDGAVKISNFADIEEAGA	MVKKFSDLRAQMSPEAQARVEAKAQELLAEMPLNELRQARGLSQKMLSEVLQVQQPAIAKMERRTDMYISTLRSHIEAMGGQLEVIARFPDGAVKISNFADIEEAGA
CrlA	1	107	HMPREF2744_RS22505	transcriptional regulator	Pseudomonas sp HMSC060G01 (Scaffold307)	1	107	107	100.0	0	0	0	198	MVKKFSDLRAQMSPEAQARVEAKAQELLAEMPLNELRQARGLSQKMLSEVLQVQQPAIAKMERRTDMYISTLRSHIEAMGGQLEVIARFPDGAVKISNFADIEEAGA	MVKKFSDLRAQMSPEAQARVEAKAQELLAEMPLNELRQARGLSQKMLSEVLQVQQPAIAKMERRTDMYISTLRSHIEAMGGQLEVIARFPDGAVKISNFADIEEAGA
CrlA	1	107	DZ964_RS31695	helix-turn-helix domain-containing protein	Pseudomonas aeruginosa PABL086 (NODE_91_contig)	1	107	107	100.0	0	0	0	198	MVKKFSDLRAQMSPEAQARVEAKAQELLAEMPLNELRQARGLSQKMLSEVLQVQQPAIAKMERRTDMYISTLRSHIEAMGGQLEVIARFPDGAVKISNFADIEEAGA	MVKKFSDLRAQMSPEAQARVEAKAQELLAEMPLNELRQARGLSQKMLSEVLQVQQPAIAKMERRTDMYISTLRSHIEAMGGQLEVIARFPDGAVKISNFADIEEAGA
CrlA	1	107	EGJ64_RS19480	helix-turn-helix domain-containing protein	Pseudomonas aeruginosa PA_294 (NODE_13_scaffold)	1	107	107	100.0	0	0	0	198	MVKKFSDLRAQMSPEAQARVEAKAQELLAEMPLNELRQARGLSQKMLSEVLQVQQPAIAKMERRTDMYISTLRSHIEAMGGQLEVIARFPDGAVKISNFADIEEAGA	MVKKFSDLRAQMSPEAQARVEAKAQELLAEMPLNELRQARGLSQKMLSEVLQVQQPAIAKMERRTDMYISTLRSHIEAMGGQLEVIARFPDGAVKISNFADIEEAGA
CrlA	1	107	E4025_RS05145	helix-turn-helix domain-containing protein	Pseudomonas aeruginosa XDR-PA / assembly MAD05-020 (contig161)	1	107	107	100.0	0	0	0	198	MVKKFSDLRAQMSPEAQARVEAKAQELLAEMPLNELRQARGLSQKMLSEVLQVQQPAIAKMERRTDMYISTLRSHIEAMGGQLEVIARFPDGAVKISNFADIEEAGA	MVKKFSDLRAQMSPEAQARVEAKAQELLAEMPLNELRQARGLSQKMLSEVLQVQQPAIAKMERRTDMYISTLRSHIEAMGGQLEVIARFPDGAVKISNFADIEEAGA
CrlA	1	107	NR29_RS05620	transcriptional regulator	Pseudomonas aeruginosa AZPAE14810 (contig_8)	1	107	107	100.0	0	0	0	198	MVKKFSDLRAQMSPEAQARVEAKAQELLAEMPLNELRQARGLSQKMLSEVLQVQQPAIAKMERRTDMYISTLRSHIEAMGGQLEVIARFPDGAVKISNFADIEEAGA	MVKKFSDLRAQMSPEAQARVEAKAQELLAEMPLNELRQARGLSQKMLSEVLQVQQPAIAKMERRTDMYISTLRSHIEAMGGQLEVIARFPDGAVKISNFADIEEAGA
CrlA	1	107	AOA75_RS17785	transcriptional regulator	Pseudomonas aeruginosa PASS3 (contig_149)	1	107	107	100.0	0	0	0	198	MVKKFSDLRAQMSPEAQARVEAKAQELLAEMPLNELRQARGLSQKMLSEVLQVQQPAIAKMERRTDMYISTLRSHIEAMGGQLEVIARFPDGAVKISNFADIEEAGA	MVKKFSDLRAQMSPEAQARVEAKAQELLAEMPLNELRQARGLSQKMLSEVLQVQQPAIAKMERRTDMYISTLRSHIEAMGGQLEVIARFPDGAVKISNFADIEEAGA
CrlA	1	107	BUI33_RS12870	transcriptional regulator	Pseudomonas aeruginosa isolate 288 (contig_48)	1	107	107	100.0	0	0	0	198	MVKKFSDLRAQMSPEAQARVEAKAQELLAEMPLNELRQARGLSQKMLSEVLQVQQPAIAKMERRTDMYISTLRSHIEAMGGQLEVIARFPDGAVKISNFADIEEAGA	MVKKFSDLRAQMSPEAQARVEAKAQELLAEMPLNELRQARGLSQKMLSEVLQVQQPAIAKMERRTDMYISTLRSHIEAMGGQLEVIARFPDGAVKISNFADIEEAGA
CrlA	1	107	DZ940_RS29890	helix-turn-helix domain-containing protein	Pseudomonas aeruginosa PABL062 (NODE_71_contig)	1	107	107	100.0	0	0	0	198	MVKKFSDLRAQMSPEAQARVEAKAQELLAEMPLNELRQARGLSQKMLSEVLQVQQPAIAKMERRTDMYISTLRSHIEAMGGQLEVIARFPDGAVKISNFADIEEAGA	MVKKFSDLRAQMSPEAQARVEAKAQELLAEMPLNELRQARGLSQKMLSEVLQVQQPAIAKMERRTDMYISTLRSHIEAMGGQLEVIARFPDGAVKISNFADIEEAGA
CrlA	1	107	EGJ78_RS12935	helix-turn-helix domain-containing protein	Pseudomonas aeruginosa PA_032 (NODE_9_scaffold)	1	107	107	100.0	0	0	0	198	MVKKFSDLRAQMSPEAQARVEAKAQELLAEMPLNELRQARGLSQKMLSEVLQVQQPAIAKMERRTDMYISTLRSHIEAMGGQLEVIARFPDGAVKISNFADIEEAGA	MVKKFSDLRAQMSPEAQARVEAKAQELLAEMPLNELRQARGLSQKMLSEVLQVQQPAIAKMERRTDMYISTLRSHIEAMGGQLEVIARFPDGAVKISNFADIEEAGA
CrlA	1	107	E4095_RS13480	helix-turn-helix domain-containing protein	Pseudomonas aeruginosa XDR-PA / assembly MUR01-018 (contig397)	1	107	107	100.0	0	0	0	198	MVKKFSDLRAQMSPEAQARVEAKAQELLAEMPLNELRQARGLSQKMLSEVLQVQQPAIAKMERRTDMYISTLRSHIEAMGGQLEVIARFPDGAVKISNFADIEEAGA	MVKKFSDLRAQMSPEAQARVEAKAQELLAEMPLNELRQARGLSQKMLSEVLQVQQPAIAKMERRTDMYISTLRSHIEAMGGQLEVIARFPDGAVKISNFADIEEAGA
CrlA	1	107	NR27_RS04255	transcriptional regulator	Pseudomonas aeruginosa AZPAE14732 (contig_8)	1	107	107	100.0	0	0	0	198	MVKKFSDLRAQMSPEAQARVEAKAQELLAEMPLNELRQARGLSQKMLSEVLQVQQPAIAKMERRTDMYISTLRSHIEAMGGQLEVIARFPDGAVKISNFADIEEAGA	MVKKFSDLRAQMSPEAQARVEAKAQELLAEMPLNELRQARGLSQKMLSEVLQVQQPAIAKMERRTDMYISTLRSHIEAMGGQLEVIARFPDGAVKISNFADIEEAGA
CrlA	1	107	AQT61_RS12020	transcriptional regulator	Pseudomonas aeruginosa isolate 15.111a (contig_62)	1	107	107	100.0	0	0	0	198	MVKKFSDLRAQMSPEAQARVEAKAQELLAEMPLNELRQARGLSQKMLSEVLQVQQPAIAKMERRTDMYISTLRSHIEAMGGQLEVIARFPDGAVKISNFADIEEAGA	MVKKFSDLRAQMSPEAQARVEAKAQELLAEMPLNELRQARGLSQKMLSEVLQVQQPAIAKMERRTDMYISTLRSHIEAMGGQLEVIARFPDGAVKISNFADIEEAGA
CrlA	1	107	BUK09_RS15420	transcriptional regulator	Pseudomonas aeruginosa isolate 397 (contig_237)	1	107	107	100.0	0	0	0	198	MVKKFSDLRAQMSPEAQARVEAKAQELLAEMPLNELRQARGLSQKMLSEVLQVQQPAIAKMERRTDMYISTLRSHIEAMGGQLEVIARFPDGAVKISNFADIEEAGA	MVKKFSDLRAQMSPEAQARVEAKAQELLAEMPLNELRQARGLSQKMLSEVLQVQQPAIAKMERRTDMYISTLRSHIEAMGGQLEVIARFPDGAVKISNFADIEEAGA
CrlA	1	107	DZ961_RS04035	helix-turn-helix domain-containing protein	Pseudomonas aeruginosa PABL083 (NODE_2_contig)	1	107	107	100.0	0	0	0	198	MVKKFSDLRAQMSPEAQARVEAKAQELLAEMPLNELRQARGLSQKMLSEVLQVQQPAIAKMERRTDMYISTLRSHIEAMGGQLEVIARFPDGAVKISNFADIEEAGA	MVKKFSDLRAQMSPEAQARVEAKAQELLAEMPLNELRQARGLSQKMLSEVLQVQQPAIAKMERRTDMYISTLRSHIEAMGGQLEVIARFPDGAVKISNFADIEEAGA
CrlA	1	107	EJ607_RS30855	helix-turn-helix domain-containing protein	Pseudomonas aeruginosa R4671 (GCID_CRPK_0010_NODE_59.ctg_1)	1	107	107	100.0	0	0	0	198	MVKKFSDLRAQMSPEAQARVEAKAQELLAEMPLNELRQARGLSQKMLSEVLQVQQPAIAKMERRTDMYISTLRSHIEAMGGQLEVIARFPDGAVKISNFADIEEAGA	MVKKFSDLRAQMSPEAQARVEAKAQELLAEMPLNELRQARGLSQKMLSEVLQVQQPAIAKMERRTDMYISTLRSHIEAMGGQLEVIARFPDGAVKISNFADIEEAGA
CrlA	1	107	E4083_RS23390	helix-turn-helix domain-containing protein	Pseudomonas aeruginosa XDR-PA / assembly MUR01-031 (contig489)	1	107	107	100.0	0	0	0	198	MVKKFSDLRAQMSPEAQARVEAKAQELLAEMPLNELRQARGLSQKMLSEVLQVQQPAIAKMERRTDMYISTLRSHIEAMGGQLEVIARFPDGAVKISNFADIEEAGA	MVKKFSDLRAQMSPEAQARVEAKAQELLAEMPLNELRQARGLSQKMLSEVLQVQQPAIAKMERRTDMYISTLRSHIEAMGGQLEVIARFPDGAVKISNFADIEEAGA
CrlA	1	107	NR25_RS02255	transcriptional regulator	Pseudomonas aeruginosa AZPAE14730 (contig_4)	1	107	107	100.0	0	0	0	198	MVKKFSDLRAQMSPEAQARVEAKAQELLAEMPLNELRQARGLSQKMLSEVLQVQQPAIAKMERRTDMYISTLRSHIEAMGGQLEVIARFPDGAVKISNFADIEEAGA	MVKKFSDLRAQMSPEAQARVEAKAQELLAEMPLNELRQARGLSQKMLSEVLQVQQPAIAKMERRTDMYISTLRSHIEAMGGQLEVIARFPDGAVKISNFADIEEAGA
CrlA	1	107	AQT53_RS12895	C4-dicarboxylate ABC transporter	Pseudomonas aeruginosa isolate RW110 (contig_58)	1	107	107	100.0	0	0	0	198	MVKKFSDLRAQMSPEAQARVEAKAQELLAEMPLNELRQARGLSQKMLSEVLQVQQPAIAKMERRTDMYISTLRSHIEAMGGQLEVIARFPDGAVKISNFADIEEAGA	MVKKFSDLRAQMSPEAQARVEAKAQELLAEMPLNELRQARGLSQKMLSEVLQVQQPAIAKMERRTDMYISTLRSHIEAMGGQLEVIARFPDGAVKISNFADIEEAGA
CrlA	1	107	BUH44_RS16405	transcriptional regulator	Pseudomonas aeruginosa isolate 229 (contig_54)	1	107	107	100.0	0	0	0	198	MVKKFSDLRAQMSPEAQARVEAKAQELLAEMPLNELRQARGLSQKMLSEVLQVQQPAIAKMERRTDMYISTLRSHIEAMGGQLEVIARFPDGAVKISNFADIEEAGA	MVKKFSDLRAQMSPEAQARVEAKAQELLAEMPLNELRQARGLSQKMLSEVLQVQQPAIAKMERRTDMYISTLRSHIEAMGGQLEVIARFPDGAVKISNFADIEEAGA
CrlA	1	107	DZ918_RS27495	helix-turn-helix domain-containing protein	Pseudomonas aeruginosa PABL038 (NODE_71_contig)	1	107	107	100.0	0	0	0	198	MVKKFSDLRAQMSPEAQARVEAKAQELLAEMPLNELRQARGLSQKMLSEVLQVQQPAIAKMERRTDMYISTLRSHIEAMGGQLEVIARFPDGAVKISNFADIEEAGA	MVKKFSDLRAQMSPEAQARVEAKAQELLAEMPLNELRQARGLSQKMLSEVLQVQQPAIAKMERRTDMYISTLRSHIEAMGGQLEVIARFPDGAVKISNFADIEEAGA
CrlA	1	107	EJ601_RS14130	helix-turn-helix domain-containing protein	Pseudomonas aeruginosa R3870 (GCID_CRPK_0013_NODE_57.ctg_1)	1	107	107	100.0	0	0	0	198	MVKKFSDLRAQMSPEAQARVEAKAQELLAEMPLNELRQARGLSQKMLSEVLQVQQPAIAKMERRTDMYISTLRSHIEAMGGQLEVIARFPDGAVKISNFADIEEAGA	MVKKFSDLRAQMSPEAQARVEAKAQELLAEMPLNELRQARGLSQKMLSEVLQVQQPAIAKMERRTDMYISTLRSHIEAMGGQLEVIARFPDGAVKISNFADIEEAGA
CrlA	1	107	E4096_RS33955	helix-turn-helix domain-containing protein	Pseudomonas aeruginosa XDR-PA / assembly NAV01-012 (contig978)	1	107	107	100.0	0	0	0	198	MVKKFSDLRAQMSPEAQARVEAKAQELLAEMPLNELRQARGLSQKMLSEVLQVQQPAIAKMERRTDMYISTLRSHIEAMGGQLEVIARFPDGAVKISNFADIEEAGA	MVKKFSDLRAQMSPEAQARVEAKAQELLAEMPLNELRQARGLSQKMLSEVLQVQQPAIAKMERRTDMYISTLRSHIEAMGGQLEVIARFPDGAVKISNFADIEEAGA
CrlA	1	107	NR24_RS16535	transcriptional regulator	Pseudomonas aeruginosa AZPAE14729 (contig_30)	1	107	107	100.0	0	0	0	198	MVKKFSDLRAQMSPEAQARVEAKAQELLAEMPLNELRQARGLSQKMLSEVLQVQQPAIAKMERRTDMYISTLRSHIEAMGGQLEVIARFPDGAVKISNFADIEEAGA	MVKKFSDLRAQMSPEAQARVEAKAQELLAEMPLNELRQARGLSQKMLSEVLQVQQPAIAKMERRTDMYISTLRSHIEAMGGQLEVIARFPDGAVKISNFADIEEAGA
CrlA	1	107	AQR72_RS13195	transcriptional regulator	Pseudomonas aeruginosa isolate RW202 (contig_65)	1	107	107	100.0	0	0	0	198	MVKKFSDLRAQMSPEAQARVEAKAQELLAEMPLNELRQARGLSQKMLSEVLQVQQPAIAKMERRTDMYISTLRSHIEAMGGQLEVIARFPDGAVKISNFADIEEAGA	MVKKFSDLRAQMSPEAQARVEAKAQELLAEMPLNELRQARGLSQKMLSEVLQVQQPAIAKMERRTDMYISTLRSHIEAMGGQLEVIARFPDGAVKISNFADIEEAGA
CrlA	1	107	BH590_RS07610	transcriptional regulator	Pseudomonas aeruginosa CCF_834 (contig_21)	1	107	107	100.0	0	0	0	198	MVKKFSDLRAQMSPEAQARVEAKAQELLAEMPLNELRQARGLSQKMLSEVLQVQQPAIAKMERRTDMYISTLRSHIEAMGGQLEVIARFPDGAVKISNFADIEEAGA	MVKKFSDLRAQMSPEAQARVEAKAQELLAEMPLNELRQARGLSQKMLSEVLQVQQPAIAKMERRTDMYISTLRSHIEAMGGQLEVIARFPDGAVKISNFADIEEAGA
CrlA	1	107	DZ923_RS28705	helix-turn-helix domain-containing protein	Pseudomonas aeruginosa PABL044 (NODE_129_contig)	1	107	107	100.0	0	0	0	198	MVKKFSDLRAQMSPEAQARVEAKAQELLAEMPLNELRQARGLSQKMLSEVLQVQQPAIAKMERRTDMYISTLRSHIEAMGGQLEVIARFPDGAVKISNFADIEEAGA	MVKKFSDLRAQMSPEAQARVEAKAQELLAEMPLNELRQARGLSQKMLSEVLQVQQPAIAKMERRTDMYISTLRSHIEAMGGQLEVIARFPDGAVKISNFADIEEAGA
CrlA	1	107	EJ892_RS02425	helix-turn-helix domain-containing protein	Pseudomonas aeruginosa R3890 (GCID_CRPK_0007_NODE_9.ctg_1)	1	107	107	100.0	0	0	0	198	MVKKFSDLRAQMSPEAQARVEAKAQELLAEMPLNELRQARGLSQKMLSEVLQVQQPAIAKMERRTDMYISTLRSHIEAMGGQLEVIARFPDGAVKISNFADIEEAGA	MVKKFSDLRAQMSPEAQARVEAKAQELLAEMPLNELRQARGLSQKMLSEVLQVQQPAIAKMERRTDMYISTLRSHIEAMGGQLEVIARFPDGAVKISNFADIEEAGA
CrlA	1	107	E4093_RS04895	helix-turn-helix domain-containing protein	Pseudomonas aeruginosa XDR-PA / assembly PVA01-021 (contig96)	1	107	107	100.0	0	0	0	198	MVKKFSDLRAQMSPEAQARVEAKAQELLAEMPLNELRQARGLSQKMLSEVLQVQQPAIAKMERRTDMYISTLRSHIEAMGGQLEVIARFPDGAVKISNFADIEEAGA	MVKKFSDLRAQMSPEAQARVEAKAQELLAEMPLNELRQARGLSQKMLSEVLQVQQPAIAKMERRTDMYISTLRSHIEAMGGQLEVIARFPDGAVKISNFADIEEAGA
CrlA	1	107	NR21_RS31190	transcriptional regulator	Pseudomonas aeruginosa AZPAE14726 (contig_117)	1	107	107	100.0	0	0	0	198	MVKKFSDLRAQMSPEAQARVEAKAQELLAEMPLNELRQARGLSQKMLSEVLQVQQPAIAKMERRTDMYISTLRSHIEAMGGQLEVIARFPDGAVKISNFADIEEAGA	MVKKFSDLRAQMSPEAQARVEAKAQELLAEMPLNELRQARGLSQKMLSEVLQVQQPAIAKMERRTDMYISTLRSHIEAMGGQLEVIARFPDGAVKISNFADIEEAGA
CrlA	1	107	AQT57_RS27970	pyridine nucleotide-disulfide oxidoreductase	Pseudomonas aeruginosa isolate 12.5% 2.2 (contig_103)	1	107	107	100.0	0	0	0	198	MVKKFSDLRAQMSPEAQARVEAKAQELLAEMPLNELRQARGLSQKMLSEVLQVQQPAIAKMERRTDMYISTLRSHIEAMGGQLEVIARFPDGAVKISNFADIEEAGA	MVKKFSDLRAQMSPEAQARVEAKAQELLAEMPLNELRQARGLSQKMLSEVLQVQQPAIAKMERRTDMYISTLRSHIEAMGGQLEVIARFPDGAVKISNFADIEEAGA
CrlA	1	107	AN468_RS20535	transcriptional regulator	Pseudomonas aeruginosa PHLS08916 (scaffold4.1)	1	107	107	100.0	0	0	0	198	MVKKFSDLRAQMSPEAQARVEAKAQELLAEMPLNELRQARGLSQKMLSEVLQVQQPAIAKMERRTDMYISTLRSHIEAMGGQLEVIARFPDGAVKISNFADIEEAGA	MVKKFSDLRAQMSPEAQARVEAKAQELLAEMPLNELRQARGLSQKMLSEVLQVQQPAIAKMERRTDMYISTLRSHIEAMGGQLEVIARFPDGAVKISNFADIEEAGA
CrlA	1	107	DZ942_RS19735	helix-turn-helix domain-containing protein	Pseudomonas aeruginosa PABL064 (NODE_75_contig)	1	107	107	100.0	0	0	0	198	MVKKFSDLRAQMSPEAQARVEAKAQELLAEMPLNELRQARGLSQKMLSEVLQVQQPAIAKMERRTDMYISTLRSHIEAMGGQLEVIARFPDGAVKISNFADIEEAGA	MVKKFSDLRAQMSPEAQARVEAKAQELLAEMPLNELRQARGLSQKMLSEVLQVQQPAIAKMERRTDMYISTLRSHIEAMGGQLEVIARFPDGAVKISNFADIEEAGA
CrlA	1	107	EKL31_RS27410	helix-turn-helix domain-containing protein	Pseudomonas aeruginosa R4164 (GCID_CRPK_0015_NODE_43.ctg_1)	1	107	107	100.0	0	0	0	198	MVKKFSDLRAQMSPEAQARVEAKAQELLAEMPLNELRQARGLSQKMLSEVLQVQQPAIAKMERRTDMYISTLRSHIEAMGGQLEVIARFPDGAVKISNFADIEEAGA	MVKKFSDLRAQMSPEAQARVEAKAQELLAEMPLNELRQARGLSQKMLSEVLQVQQPAIAKMERRTDMYISTLRSHIEAMGGQLEVIARFPDGAVKISNFADIEEAGA
CrlA	1	107	FJJ09_RS20675	helix-turn-helix domain-containing protein	Pseudomonas aeruginosa isolate blood (contig3)	1	107	107	100.0	0	0	0	198	MVKKFSDLRAQMSPEAQARVEAKAQELLAEMPLNELRQARGLSQKMLSEVLQVQQPAIAKMERRTDMYISTLRSHIEAMGGQLEVIARFPDGAVKISNFADIEEAGA	MVKKFSDLRAQMSPEAQARVEAKAQELLAEMPLNELRQARGLSQKMLSEVLQVQQPAIAKMERRTDMYISTLRSHIEAMGGQLEVIARFPDGAVKISNFADIEEAGA
CrlA	1	107	NQ99_RS29850	transcriptional regulator	Pseudomonas aeruginosa AZPAE14703 (contig_101)	1	107	107	100.0	0	0	0	198	MVKKFSDLRAQMSPEAQARVEAKAQELLAEMPLNELRQARGLSQKMLSEVLQVQQPAIAKMERRTDMYISTLRSHIEAMGGQLEVIARFPDGAVKISNFADIEEAGA	MVKKFSDLRAQMSPEAQARVEAKAQELLAEMPLNELRQARGLSQKMLSEVLQVQQPAIAKMERRTDMYISTLRSHIEAMGGQLEVIARFPDGAVKISNFADIEEAGA
CrlA	1	107	AQU11_RS23615	transcriptional regulator	Pseudomonas aeruginosa isolate 15.111b (contig_50)	1	107	107	100.0	0	0	0	198	MVKKFSDLRAQMSPEAQARVEAKAQELLAEMPLNELRQARGLSQKMLSEVLQVQQPAIAKMERRTDMYISTLRSHIEAMGGQLEVIARFPDGAVKISNFADIEEAGA	MVKKFSDLRAQMSPEAQARVEAKAQELLAEMPLNELRQARGLSQKMLSEVLQVQQPAIAKMERRTDMYISTLRSHIEAMGGQLEVIARFPDGAVKISNFADIEEAGA
CrlA	1	107	BAW73_RS22380	transcriptional regulator	Pseudomonas aeruginosa TNCF_175 (contig_71)	1	107	107	100.0	0	0	0	198	MVKKFSDLRAQMSPEAQARVEAKAQELLAEMPLNELRQARGLSQKMLSEVLQVQQPAIAKMERRTDMYISTLRSHIEAMGGQLEVIARFPDGAVKISNFADIEEAGA	MVKKFSDLRAQMSPEAQARVEAKAQELLAEMPLNELRQARGLSQKMLSEVLQVQQPAIAKMERRTDMYISTLRSHIEAMGGQLEVIARFPDGAVKISNFADIEEAGA
CrlA	1	107	DZ925_RS00620	helix-turn-helix domain-containing protein	Pseudomonas aeruginosa PABL046 (NODE_1_contig)	1	107	107	100.0	0	0	0	198	MVKKFSDLRAQMSPEAQARVEAKAQELLAEMPLNELRQARGLSQKMLSEVLQVQQPAIAKMERRTDMYISTLRSHIEAMGGQLEVIARFPDGAVKISNFADIEEAGA	MVKKFSDLRAQMSPEAQARVEAKAQELLAEMPLNELRQARGLSQKMLSEVLQVQQPAIAKMERRTDMYISTLRSHIEAMGGQLEVIARFPDGAVKISNFADIEEAGA
CrlA	1	107	EJ639_RS27380	helix-turn-helix domain-containing protein	Pseudomonas aeruginosa B13455 (GCID_CRPK_0025_NODE_7.ctg_1)	1	107	107	100.0	0	0	0	198	MVKKFSDLRAQMSPEAQARVEAKAQELLAEMPLNELRQARGLSQKMLSEVLQVQQPAIAKMERRTDMYISTLRSHIEAMGGQLEVIARFPDGAVKISNFADIEEAGA	MVKKFSDLRAQMSPEAQARVEAKAQELLAEMPLNELRQARGLSQKMLSEVLQVQQPAIAKMERRTDMYISTLRSHIEAMGGQLEVIARFPDGAVKISNFADIEEAGA
CrlA	1	107	FGL43_RS26275	helix-turn-helix domain-containing protein	Pseudomonas aeruginosa NCTC13359 (ERS666351SCcontig000001)	1	107	107	100.0	0	0	0	198	MVKKFSDLRAQMSPEAQARVEAKAQELLAEMPLNELRQARGLSQKMLSEVLQVQQPAIAKMERRTDMYISTLRSHIEAMGGQLEVIARFPDGAVKISNFADIEEAGA	MVKKFSDLRAQMSPEAQARVEAKAQELLAEMPLNELRQARGLSQKMLSEVLQVQQPAIAKMERRTDMYISTLRSHIEAMGGQLEVIARFPDGAVKISNFADIEEAGA
CrlA	1	107	NQ98_RS16685	transcriptional regulator	Pseudomonas aeruginosa AZPAE14702 (contig_28)	1	107	107	100.0	0	0	0	198	MVKKFSDLRAQMSPEAQARVEAKAQELLAEMPLNELRQARGLSQKMLSEVLQVQQPAIAKMERRTDMYISTLRSHIEAMGGQLEVIARFPDGAVKISNFADIEEAGA	MVKKFSDLRAQMSPEAQARVEAKAQELLAEMPLNELRQARGLSQKMLSEVLQVQQPAIAKMERRTDMYISTLRSHIEAMGGQLEVIARFPDGAVKISNFADIEEAGA
CrlA	1	107	AQR69_RS08060	transcriptional regulator	Pseudomonas aeruginosa isolate 15.211Ba (contig_40)	1	107	107	100.0	0	0	0	198	MVKKFSDLRAQMSPEAQARVEAKAQELLAEMPLNELRQARGLSQKMLSEVLQVQQPAIAKMERRTDMYISTLRSHIEAMGGQLEVIARFPDGAVKISNFADIEEAGA	MVKKFSDLRAQMSPEAQARVEAKAQELLAEMPLNELRQARGLSQKMLSEVLQVQQPAIAKMERRTDMYISTLRSHIEAMGGQLEVIARFPDGAVKISNFADIEEAGA
CrlA	1	107	BUI03_RS28120	transcriptional regulator	Pseudomonas aeruginosa isolate 267 (contig_112)	1	107	107	100.0	0	0	0	198	MVKKFSDLRAQMSPEAQARVEAKAQELLAEMPLNELRQARGLSQKMLSEVLQVQQPAIAKMERRTDMYISTLRSHIEAMGGQLEVIARFPDGAVKISNFADIEEAGA	MVKKFSDLRAQMSPEAQARVEAKAQELLAEMPLNELRQARGLSQKMLSEVLQVQQPAIAKMERRTDMYISTLRSHIEAMGGQLEVIARFPDGAVKISNFADIEEAGA
CrlA	1	107	DZ941_RS30570	helix-turn-helix domain-containing protein	Pseudomonas aeruginosa PABL063 (NODE_117_contig)	1	107	107	100.0	0	0	0	198	MVKKFSDLRAQMSPEAQARVEAKAQELLAEMPLNELRQARGLSQKMLSEVLQVQQPAIAKMERRTDMYISTLRSHIEAMGGQLEVIARFPDGAVKISNFADIEEAGA	MVKKFSDLRAQMSPEAQARVEAKAQELLAEMPLNELRQARGLSQKMLSEVLQVQQPAIAKMERRTDMYISTLRSHIEAMGGQLEVIARFPDGAVKISNFADIEEAGA
CrlA	1	107	EKL37_RS17470	helix-turn-helix domain-containing protein	Pseudomonas aeruginosa R2637 (GCID_CRPK_0002_NODE_18.ctg_1)	1	107	107	100.0	0	0	0	198	MVKKFSDLRAQMSPEAQARVEAKAQELLAEMPLNELRQARGLSQKMLSEVLQVQQPAIAKMERRTDMYISTLRSHIEAMGGQLEVIARFPDGAVKISNFADIEEAGA	MVKKFSDLRAQMSPEAQARVEAKAQELLAEMPLNELRQARGLSQKMLSEVLQVQQPAIAKMERRTDMYISTLRSHIEAMGGQLEVIARFPDGAVKISNFADIEEAGA
CrlA	1	107	FGL42_RS23810	helix-turn-helix domain-containing protein	Pseudomonas aeruginosa NCTC13618 (ERS666353SCcontig000001)	1	107	107	100.0	0	0	0	198	MVKKFSDLRAQMSPEAQARVEAKAQELLAEMPLNELRQARGLSQKMLSEVLQVQQPAIAKMERRTDMYISTLRSHIEAMGGQLEVIARFPDGAVKISNFADIEEAGA	MVKKFSDLRAQMSPEAQARVEAKAQELLAEMPLNELRQARGLSQKMLSEVLQVQQPAIAKMERRTDMYISTLRSHIEAMGGQLEVIARFPDGAVKISNFADIEEAGA
CrlA	1	107	NQ91_RS26075	transcriptional regulator	Pseudomonas aeruginosa AZPAE14694 (contig_99)	1	107	107	100.0	0	0	0	198	MVKKFSDLRAQMSPEAQARVEAKAQELLAEMPLNELRQARGLSQKMLSEVLQVQQPAIAKMERRTDMYISTLRSHIEAMGGQLEVIARFPDGAVKISNFADIEEAGA	MVKKFSDLRAQMSPEAQARVEAKAQELLAEMPLNELRQARGLSQKMLSEVLQVQQPAIAKMERRTDMYISTLRSHIEAMGGQLEVIARFPDGAVKISNFADIEEAGA
CrlA	1	107	AQT34_RS08720	transcriptional regulator	Pseudomonas aeruginosa isolate 15.321Ga (contig_24)	1	107	107	100.0	0	0	0	198	MVKKFSDLRAQMSPEAQARVEAKAQELLAEMPLNELRQARGLSQKMLSEVLQVQQPAIAKMERRTDMYISTLRSHIEAMGGQLEVIARFPDGAVKISNFADIEEAGA	MVKKFSDLRAQMSPEAQARVEAKAQELLAEMPLNELRQARGLSQKMLSEVLQVQQPAIAKMERRTDMYISTLRSHIEAMGGQLEVIARFPDGAVKISNFADIEEAGA
CrlA	1	107	BAW52_RS22695	transcriptional regulator	Pseudomonas aeruginosa TNCF_68 (contig_6)	1	107	107	100.0	0	0	0	198	MVKKFSDLRAQMSPEAQARVEAKAQELLAEMPLNELRQARGLSQKMLSEVLQVQQPAIAKMERRTDMYISTLRSHIEAMGGQLEVIARFPDGAVKISNFADIEEAGA	MVKKFSDLRAQMSPEAQARVEAKAQELLAEMPLNELRQARGLSQKMLSEVLQVQQPAIAKMERRTDMYISTLRSHIEAMGGQLEVIARFPDGAVKISNFADIEEAGA
CrlA	1	107	DZ932_RS15030	helix-turn-helix domain-containing protein	Pseudomonas aeruginosa PABL054 (NODE_21_contig)	1	107	107	100.0	0	0	0	198	MVKKFSDLRAQMSPEAQARVEAKAQELLAEMPLNELRQARGLSQKMLSEVLQVQQPAIAKMERRTDMYISTLRSHIEAMGGQLEVIARFPDGAVKISNFADIEEAGA	MVKKFSDLRAQMSPEAQARVEAKAQELLAEMPLNELRQARGLSQKMLSEVLQVQQPAIAKMERRTDMYISTLRSHIEAMGGQLEVIARFPDGAVKISNFADIEEAGA
CrlA	1	107	DY930_RS23270	helix-turn-helix domain-containing protein	Pseudomonas aeruginosa MRSN8914 (MRSN8914_contig00122)	1	107	107	100.0	0	0	0	198	MVKKFSDLRAQMSPEAQARVEAKAQELLAEMPLNELRQARGLSQKMLSEVLQVQQPAIAKMERRTDMYISTLRSHIEAMGGQLEVIARFPDGAVKISNFADIEEAGA	MVKKFSDLRAQMSPEAQARVEAKAQELLAEMPLNELRQARGLSQKMLSEVLQVQQPAIAKMERRTDMYISTLRSHIEAMGGQLEVIARFPDGAVKISNFADIEEAGA
CrlA	1	107	IPC137_RS09010	helix-turn-helix domain-containing protein	Pseudomonas aeruginosa PAC14B (contigIPC137_2.1)	1	107	107	100.0	0	0	0	198	MVKKFSDLRAQMSPEAQARVEAKAQELLAEMPLNELRQARGLSQKMLSEVLQVQQPAIAKMERRTDMYISTLRSHIEAMGGQLEVIARFPDGAVKISNFADIEEAGA	MVKKFSDLRAQMSPEAQARVEAKAQELLAEMPLNELRQARGLSQKMLSEVLQVQQPAIAKMERRTDMYISTLRSHIEAMGGQLEVIARFPDGAVKISNFADIEEAGA
CrlA	1	107	NQ90_RS29250	transcriptional regulator	Pseudomonas aeruginosa AZPAE14693 (contig_44)	1	107	107	100.0	0	0	0	198	MVKKFSDLRAQMSPEAQARVEAKAQELLAEMPLNELRQARGLSQKMLSEVLQVQQPAIAKMERRTDMYISTLRSHIEAMGGQLEVIARFPDGAVKISNFADIEEAGA	MVKKFSDLRAQMSPEAQARVEAKAQELLAEMPLNELRQARGLSQKMLSEVLQVQQPAIAKMERRTDMYISTLRSHIEAMGGQLEVIARFPDGAVKISNFADIEEAGA
CrlA	1	107	AQT22_RS23115	transcriptional regulator	Pseudomonas aeruginosa isolate 12.5% 9 (contig_56)	1	107	107	100.0	0	0	0	198	MVKKFSDLRAQMSPEAQARVEAKAQELLAEMPLNELRQARGLSQKMLSEVLQVQQPAIAKMERRTDMYISTLRSHIEAMGGQLEVIARFPDGAVKISNFADIEEAGA	MVKKFSDLRAQMSPEAQARVEAKAQELLAEMPLNELRQARGLSQKMLSEVLQVQQPAIAKMERRTDMYISTLRSHIEAMGGQLEVIARFPDGAVKISNFADIEEAGA
CrlA	1	107	BUK05_RS10850	transcriptional regulator	Pseudomonas aeruginosa isolate 399 (contig_252)	1	107	107	100.0	0	0	0	198	MVKKFSDLRAQMSPEAQARVEAKAQELLAEMPLNELRQARGLSQKMLSEVLQVQQPAIAKMERRTDMYISTLRSHIEAMGGQLEVIARFPDGAVKISNFADIEEAGA	MVKKFSDLRAQMSPEAQARVEAKAQELLAEMPLNELRQARGLSQKMLSEVLQVQQPAIAKMERRTDMYISTLRSHIEAMGGQLEVIARFPDGAVKISNFADIEEAGA
CrlA	1	107	DZ931_RS04785	helix-turn-helix domain-containing protein	Pseudomonas aeruginosa PABL053 (NODE_4_contig)	1	107	107	100.0	0	0	0	198	MVKKFSDLRAQMSPEAQARVEAKAQELLAEMPLNELRQARGLSQKMLSEVLQVQQPAIAKMERRTDMYISTLRSHIEAMGGQLEVIARFPDGAVKISNFADIEEAGA	MVKKFSDLRAQMSPEAQARVEAKAQELLAEMPLNELRQARGLSQKMLSEVLQVQQPAIAKMERRTDMYISTLRSHIEAMGGQLEVIARFPDGAVKISNFADIEEAGA
CrlA	1	107	DY929_RS16640	helix-turn-helix domain-containing protein	Pseudomonas aeruginosa MRSN8915 (MRSN8915_contig00068)	1	107	107	100.0	0	0	0	198	MVKKFSDLRAQMSPEAQARVEAKAQELLAEMPLNELRQARGLSQKMLSEVLQVQQPAIAKMERRTDMYISTLRSHIEAMGGQLEVIARFPDGAVKISNFADIEEAGA	MVKKFSDLRAQMSPEAQARVEAKAQELLAEMPLNELRQARGLSQKMLSEVLQVQQPAIAKMERRTDMYISTLRSHIEAMGGQLEVIARFPDGAVKISNFADIEEAGA
CrlA	1	107	EQ527_RS17560	helix-turn-helix domain-containing protein	Pseudomonas aeruginosa 10 (scaffold_197)	1	107	107	100.0	0	0	0	198	MVKKFSDLRAQMSPEAQARVEAKAQELLAEMPLNELRQARGLSQKMLSEVLQVQQPAIAKMERRTDMYISTLRSHIEAMGGQLEVIARFPDGAVKISNFADIEEAGA	MVKKFSDLRAQMSPEAQARVEAKAQELLAEMPLNELRQARGLSQKMLSEVLQVQQPAIAKMERRTDMYISTLRSHIEAMGGQLEVIARFPDGAVKISNFADIEEAGA
CrlA	1	107	NQ87_RS04385	transcriptional regulator	Pseudomonas aeruginosa AZPAE14690 (contig_4)	1	107	107	100.0	0	0	0	198	MVKKFSDLRAQMSPEAQARVEAKAQELLAEMPLNELRQARGLSQKMLSEVLQVQQPAIAKMERRTDMYISTLRSHIEAMGGQLEVIARFPDGAVKISNFADIEEAGA	MVKKFSDLRAQMSPEAQARVEAKAQELLAEMPLNELRQARGLSQKMLSEVLQVQQPAIAKMERRTDMYISTLRSHIEAMGGQLEVIARFPDGAVKISNFADIEEAGA
CrlA	1	107	AN446_RS17880	transcriptional regulator	Pseudomonas aeruginosa ATCC 33351 (scaffold_27)	1	107	107	100.0	0	0	0	198	MVKKFSDLRAQMSPEAQARVEAKAQELLAEMPLNELRQARGLSQKMLSEVLQVQQPAIAKMERRTDMYISTLRSHIEAMGGQLEVIARFPDGAVKISNFADIEEAGA	MVKKFSDLRAQMSPEAQARVEAKAQELLAEMPLNELRQARGLSQKMLSEVLQVQQPAIAKMERRTDMYISTLRSHIEAMGGQLEVIARFPDGAVKISNFADIEEAGA
CrlA	1	107	BUI10_RS28635	transcriptional regulator	Pseudomonas aeruginosa isolate 237 (contig_3)	1	107	107	100.0	0	0	0	198	MVKKFSDLRAQMSPEAQARVEAKAQELLAEMPLNELRQARGLSQKMLSEVLQVQQPAIAKMERRTDMYISTLRSHIEAMGGQLEVIARFPDGAVKISNFADIEEAGA	MVKKFSDLRAQMSPEAQARVEAKAQELLAEMPLNELRQARGLSQKMLSEVLQVQQPAIAKMERRTDMYISTLRSHIEAMGGQLEVIARFPDGAVKISNFADIEEAGA
CrlA	1	107	DZ929_RS10625	helix-turn-helix domain-containing protein	Pseudomonas aeruginosa PABL051 (NODE_12_contig)	1	107	107	100.0	0	0	0	198	MVKKFSDLRAQMSPEAQARVEAKAQELLAEMPLNELRQARGLSQKMLSEVLQVQQPAIAKMERRTDMYISTLRSHIEAMGGQLEVIARFPDGAVKISNFADIEEAGA	MVKKFSDLRAQMSPEAQARVEAKAQELLAEMPLNELRQARGLSQKMLSEVLQVQQPAIAKMERRTDMYISTLRSHIEAMGGQLEVIARFPDGAVKISNFADIEEAGA
CrlA	1	107	C9899_RS22745	helix-turn-helix domain-containing protein	Pseudomonas aeruginosa MRSN994 (MRSN994_contig00014)	1	107	107	100.0	0	0	0	198	MVKKFSDLRAQMSPEAQARVEAKAQELLAEMPLNELRQARGLSQKMLSEVLQVQQPAIAKMERRTDMYISTLRSHIEAMGGQLEVIARFPDGAVKISNFADIEEAGA	MVKKFSDLRAQMSPEAQARVEAKAQELLAEMPLNELRQARGLSQKMLSEVLQVQQPAIAKMERRTDMYISTLRSHIEAMGGQLEVIARFPDGAVKISNFADIEEAGA
CrlA	1	107	EYZ67_RS28445	XRE family transcriptional regulator	Pseudomonas aeruginosa 174319 (17-4319_S26_R1_001__paired__contig_59)	1	107	107	100.0	0	0	0	198	MVKKFSDLRAQMSPEAQARVEAKAQELLAEMPLNELRQARGLSQKMLSEVLQVQQPAIAKMERRTDMYISTLRSHIEAMGGQLEVIARFPDGAVKISNFADIEEAGA	MVKKFSDLRAQMSPEAQARVEAKAQELLAEMPLNELRQARGLSQKMLSEVLQVQQPAIAKMERRTDMYISTLRSHIEAMGGQLEVIARFPDGAVKISNFADIEEAGA
CrlA	1	107	NQ81_RS31445	transcriptional regulator	Pseudomonas aeruginosa AZPAE14557 (contig_73)	1	107	107	100.0	0	0	0	198	MVKKFSDLRAQMSPEAQARVEAKAQELLAEMPLNELRQARGLSQKMLSEVLQVQQPAIAKMERRTDMYISTLRSHIEAMGGQLEVIARFPDGAVKISNFADIEEAGA	MVKKFSDLRAQMSPEAQARVEAKAQELLAEMPLNELRQARGLSQKMLSEVLQVQQPAIAKMERRTDMYISTLRSHIEAMGGQLEVIARFPDGAVKISNFADIEEAGA
CrlA	1	107	AN448_RS27220	transcriptional regulator	Pseudomonas aeruginosa ATCC 33353 (scaffold_6)	1	107	107	100.0	0	0	0	198	MVKKFSDLRAQMSPEAQARVEAKAQELLAEMPLNELRQARGLSQKMLSEVLQVQQPAIAKMERRTDMYISTLRSHIEAMGGQLEVIARFPDGAVKISNFADIEEAGA	MVKKFSDLRAQMSPEAQARVEAKAQELLAEMPLNELRQARGLSQKMLSEVLQVQQPAIAKMERRTDMYISTLRSHIEAMGGQLEVIARFPDGAVKISNFADIEEAGA
CrlA	1	107	BH594_RS19775	transcriptional regulator	Pseudomonas aeruginosa 511653 (contig_87)	1	107	107	100.0	0	0	0	198	MVKKFSDLRAQMSPEAQARVEAKAQELLAEMPLNELRQARGLSQKMLSEVLQVQQPAIAKMERRTDMYISTLRSHIEAMGGQLEVIARFPDGAVKISNFADIEEAGA	MVKKFSDLRAQMSPEAQARVEAKAQELLAEMPLNELRQARGLSQKMLSEVLQVQQPAIAKMERRTDMYISTLRSHIEAMGGQLEVIARFPDGAVKISNFADIEEAGA
CrlA	1	107	DZ930_RS15275	helix-turn-helix domain-containing protein	Pseudomonas aeruginosa PABL052 (NODE_18_contig)	1	107	107	100.0	0	0	0	198	MVKKFSDLRAQMSPEAQARVEAKAQELLAEMPLNELRQARGLSQKMLSEVLQVQQPAIAKMERRTDMYISTLRSHIEAMGGQLEVIARFPDGAVKISNFADIEEAGA	MVKKFSDLRAQMSPEAQARVEAKAQELLAEMPLNELRQARGLSQKMLSEVLQVQQPAIAKMERRTDMYISTLRSHIEAMGGQLEVIARFPDGAVKISNFADIEEAGA
CrlA	1	107	DY933_RS13445	helix-turn-helix domain-containing protein	Pseudomonas aeruginosa MRSN8139 (MRSN8139_contig00060)	1	107	107	100.0	0	0	0	198	MVKKFSDLRAQMSPEAQARVEAKAQELLAEMPLNELRQARGLSQKMLSEVLQVQQPAIAKMERRTDMYISTLRSHIEAMGGQLEVIARFPDGAVKISNFADIEEAGA	MVKKFSDLRAQMSPEAQARVEAKAQELLAEMPLNELRQARGLSQKMLSEVLQVQQPAIAKMERRTDMYISTLRSHIEAMGGQLEVIARFPDGAVKISNFADIEEAGA
CrlA	1	107	EY641_RS08780	helix-turn-helix domain-containing protein	Pseudomonas aeruginosa 174313 (17-4313_S14_R1_001__paired__contig_14)	1	107	107	100.0	0	0	0	198	MVKKFSDLRAQMSPEAQARVEAKAQELLAEMPLNELRQARGLSQKMLSEVLQVQQPAIAKMERRTDMYISTLRSHIEAMGGQLEVIARFPDGAVKISNFADIEEAGA	MVKKFSDLRAQMSPEAQARVEAKAQELLAEMPLNELRQARGLSQKMLSEVLQVQQPAIAKMERRTDMYISTLRSHIEAMGGQLEVIARFPDGAVKISNFADIEEAGA
CrlA	1	107	NQ80_RS02905	transcriptional regulator	Pseudomonas aeruginosa AZPAE14554 (contig_4)	1	107	107	100.0	0	0	0	198	MVKKFSDLRAQMSPEAQARVEAKAQELLAEMPLNELRQARGLSQKMLSEVLQVQQPAIAKMERRTDMYISTLRSHIEAMGGQLEVIARFPDGAVKISNFADIEEAGA	MVKKFSDLRAQMSPEAQARVEAKAQELLAEMPLNELRQARGLSQKMLSEVLQVQQPAIAKMERRTDMYISTLRSHIEAMGGQLEVIARFPDGAVKISNFADIEEAGA
CrlA	1	107	AN458_RS31355	transcriptional regulator	Pseudomonas aeruginosa ATCC 33363 (scaffold_9)	1	107	107	100.0	0	0	0	198	MVKKFSDLRAQMSPEAQARVEAKAQELLAEMPLNELRQARGLSQKMLSEVLQVQQPAIAKMERRTDMYISTLRSHIEAMGGQLEVIARFPDGAVKISNFADIEEAGA	MVKKFSDLRAQMSPEAQARVEAKAQELLAEMPLNELRQARGLSQKMLSEVLQVQQPAIAKMERRTDMYISTLRSHIEAMGGQLEVIARFPDGAVKISNFADIEEAGA
CrlA	1	107	BVA29_RS12255	transcriptional regulator	Pseudomonas aeruginosa TRN6592 (contig_18_consensus)	1	107	107	100.0	0	0	0	198	MVKKFSDLRAQMSPEAQARVEAKAQELLAEMPLNELRQARGLSQKMLSEVLQVQQPAIAKMERRTDMYISTLRSHIEAMGGQLEVIARFPDGAVKISNFADIEEAGA	MVKKFSDLRAQMSPEAQARVEAKAQELLAEMPLNELRQARGLSQKMLSEVLQVQQPAIAKMERRTDMYISTLRSHIEAMGGQLEVIARFPDGAVKISNFADIEEAGA
CrlA	1	107	DZ905_RS00785	helix-turn-helix domain-containing protein	Pseudomonas aeruginosa PABL023 (NODE_1_contig)	1	107	107	100.0	0	0	0	198	MVKKFSDLRAQMSPEAQARVEAKAQELLAEMPLNELRQARGLSQKMLSEVLQVQQPAIAKMERRTDMYISTLRSHIEAMGGQLEVIARFPDGAVKISNFADIEEAGA	MVKKFSDLRAQMSPEAQARVEAKAQELLAEMPLNELRQARGLSQKMLSEVLQVQQPAIAKMERRTDMYISTLRSHIEAMGGQLEVIARFPDGAVKISNFADIEEAGA
CrlA	1	107	DY934_RS27945	helix-turn-helix domain-containing protein	Pseudomonas aeruginosa MRSN8136 (MRSN8136_contig00033)	1	107	107	100.0	0	0	0	198	MVKKFSDLRAQMSPEAQARVEAKAQELLAEMPLNELRQARGLSQKMLSEVLQVQQPAIAKMERRTDMYISTLRSHIEAMGGQLEVIARFPDGAVKISNFADIEEAGA	MVKKFSDLRAQMSPEAQARVEAKAQELLAEMPLNELRQARGLSQKMLSEVLQVQQPAIAKMERRTDMYISTLRSHIEAMGGQLEVIARFPDGAVKISNFADIEEAGA
CrlA	1	107	DMY53_RS14340	helix-turn-helix domain-containing protein	Pseudomonas aeruginosa EPIC E151 (NODE_6_contig)	1	107	107	100.0	0	0	0	198	MVKKFSDLRAQMSPEAQARVEAKAQELLAEMPLNELRQARGLSQKMLSEVLQVQQPAIAKMERRTDMYISTLRSHIEAMGGQLEVIARFPDGAVKISNFADIEEAGA	MVKKFSDLRAQMSPEAQARVEAKAQELLAEMPLNELRQARGLSQKMLSEVLQVQQPAIAKMERRTDMYISTLRSHIEAMGGQLEVIARFPDGAVKISNFADIEEAGA
CrlA	1	107	NR57_RS22915	transcriptional regulator	Pseudomonas aeruginosa AZPAE14839 (contig_26)	1	107	107	100.0	0	0	0	198	MVKKFSDLRAQMSPEAQARVEAKAQELLAEMPLNELRQARGLSQKMLSEVLQVQQPAIAKMERRTDMYISTLRSHIEAMGGQLEVIARFPDGAVKISNFADIEEAGA	MVKKFSDLRAQMSPEAQARVEAKAQELLAEMPLNELRQARGLSQKMLSEVLQVQQPAIAKMERRTDMYISTLRSHIEAMGGQLEVIARFPDGAVKISNFADIEEAGA
CrlA	1	107	AN453_RS26765	transcriptional regulator	Pseudomonas aeruginosa ATCC 33358 (scaffold_64)	1	107	107	100.0	0	0	0	198	MVKKFSDLRAQMSPEAQARVEAKAQELLAEMPLNELRQARGLSQKMLSEVLQVQQPAIAKMERRTDMYISTLRSHIEAMGGQLEVIARFPDGAVKISNFADIEEAGA	MVKKFSDLRAQMSPEAQARVEAKAQELLAEMPLNELRQARGLSQKMLSEVLQVQQPAIAKMERRTDMYISTLRSHIEAMGGQLEVIARFPDGAVKISNFADIEEAGA
CrlA	1	107	BAW50_RS23585	transcriptional regulator	Pseudomonas aeruginosa TNCF_42M (contig_33)	1	107	107	100.0	0	0	0	198	MVKKFSDLRAQMSPEAQARVEAKAQELLAEMPLNELRQARGLSQKMLSEVLQVQQPAIAKMERRTDMYISTLRSHIEAMGGQLEVIARFPDGAVKISNFADIEEAGA	MVKKFSDLRAQMSPEAQARVEAKAQELLAEMPLNELRQARGLSQKMLSEVLQVQQPAIAKMERRTDMYISTLRSHIEAMGGQLEVIARFPDGAVKISNFADIEEAGA
CrlA	1	107	DZ890_RS00725	helix-turn-helix domain-containing protein	Pseudomonas aeruginosa PABL007 (NODE_1_contig)	1	107	107	100.0	0	0	0	198	MVKKFSDLRAQMSPEAQARVEAKAQELLAEMPLNELRQARGLSQKMLSEVLQVQQPAIAKMERRTDMYISTLRSHIEAMGGQLEVIARFPDGAVKISNFADIEEAGA	MVKKFSDLRAQMSPEAQARVEAKAQELLAEMPLNELRQARGLSQKMLSEVLQVQQPAIAKMERRTDMYISTLRSHIEAMGGQLEVIARFPDGAVKISNFADIEEAGA
CrlA	1	107	DY938_RS05025	helix-turn-helix domain-containing protein	Pseudomonas aeruginosa MRSN6695 (MRSN6695_contig00003)	1	107	107	100.0	0	0	0	198	MVKKFSDLRAQMSPEAQARVEAKAQELLAEMPLNELRQARGLSQKMLSEVLQVQQPAIAKMERRTDMYISTLRSHIEAMGGQLEVIARFPDGAVKISNFADIEEAGA	MVKKFSDLRAQMSPEAQARVEAKAQELLAEMPLNELRQARGLSQKMLSEVLQVQQPAIAKMERRTDMYISTLRSHIEAMGGQLEVIARFPDGAVKISNFADIEEAGA
CrlA	1	107	FNL67_RS19455	XRE family transcriptional regulator	Pseudomonas aeruginosa GO71 (NODE_11_contig)	1	107	107	100.0	0	0	0	198	MVKKFSDLRAQMSPEAQARVEAKAQELLAEMPLNELRQARGLSQKMLSEVLQVQQPAIAKMERRTDMYISTLRSHIEAMGGQLEVIARFPDGAVKISNFADIEEAGA	MVKKFSDLRAQMSPEAQARVEAKAQELLAEMPLNELRQARGLSQKMLSEVLQVQQPAIAKMERRTDMYISTLRSHIEAMGGQLEVIARFPDGAVKISNFADIEEAGA
CrlA	1	107	NR55_RS04360	transcriptional regulator	Pseudomonas aeruginosa AZPAE14837 (contig_5)	1	107	107	100.0	0	0	0	198	MVKKFSDLRAQMSPEAQARVEAKAQELLAEMPLNELRQARGLSQKMLSEVLQVQQPAIAKMERRTDMYISTLRSHIEAMGGQLEVIARFPDGAVKISNFADIEEAGA	MVKKFSDLRAQMSPEAQARVEAKAQELLAEMPLNELRQARGLSQKMLSEVLQVQQPAIAKMERRTDMYISTLRSHIEAMGGQLEVIARFPDGAVKISNFADIEEAGA
CrlA	1	107	AN462_RS23295	transcriptional regulator	Pseudomonas aeruginosa ATCC 43732 (scaffold_6)	1	107	107	100.0	0	0	0	198	MVKKFSDLRAQMSPEAQARVEAKAQELLAEMPLNELRQARGLSQKMLSEVLQVQQPAIAKMERRTDMYISTLRSHIEAMGGQLEVIARFPDGAVKISNFADIEEAGA	MVKKFSDLRAQMSPEAQARVEAKAQELLAEMPLNELRQARGLSQKMLSEVLQVQQPAIAKMERRTDMYISTLRSHIEAMGGQLEVIARFPDGAVKISNFADIEEAGA
CrlA	1	107	BUH71_RS02365	transcriptional regulator	Pseudomonas aeruginosa isolate 241.1 (contig_39)	1	107	107	100.0	0	0	0	198	MVKKFSDLRAQMSPEAQARVEAKAQELLAEMPLNELRQARGLSQKMLSEVLQVQQPAIAKMERRTDMYISTLRSHIEAMGGQLEVIARFPDGAVKISNFADIEEAGA	MVKKFSDLRAQMSPEAQARVEAKAQELLAEMPLNELRQARGLSQKMLSEVLQVQQPAIAKMERRTDMYISTLRSHIEAMGGQLEVIARFPDGAVKISNFADIEEAGA
CrlA	1	107	DZ917_RS25470	helix-turn-helix domain-containing protein	Pseudomonas aeruginosa PABL037 (NODE_25_contig)	1	107	107	100.0	0	0	0	198	MVKKFSDLRAQMSPEAQARVEAKAQELLAEMPLNELRQARGLSQKMLSEVLQVQQPAIAKMERRTDMYISTLRSHIEAMGGQLEVIARFPDGAVKISNFADIEEAGA	MVKKFSDLRAQMSPEAQARVEAKAQELLAEMPLNELRQARGLSQKMLSEVLQVQQPAIAKMERRTDMYISTLRSHIEAMGGQLEVIARFPDGAVKISNFADIEEAGA
CrlA	1	107	DY939_RS27710	helix-turn-helix domain-containing protein	Pseudomonas aeruginosa MRSN6678 (MRSN6678_contig00036)	1	107	107	100.0	0	0	0	198	MVKKFSDLRAQMSPEAQARVEAKAQELLAEMPLNELRQARGLSQKMLSEVLQVQQPAIAKMERRTDMYISTLRSHIEAMGGQLEVIARFPDGAVKISNFADIEEAGA	MVKKFSDLRAQMSPEAQARVEAKAQELLAEMPLNELRQARGLSQKMLSEVLQVQQPAIAKMERRTDMYISTLRSHIEAMGGQLEVIARFPDGAVKISNFADIEEAGA
CrlA	1	107	FOT76_RS02005	XRE family transcriptional regulator	Pseudomonas aeruginosa NSC1791 (NSC1791_S2_Q15_contig_3)	1	107	107	100.0	0	0	0	198	MVKKFSDLRAQMSPEAQARVEAKAQELLAEMPLNELRQARGLSQKMLSEVLQVQQPAIAKMERRTDMYISTLRSHIEAMGGQLEVIARFPDGAVKISNFADIEEAGA	MVKKFSDLRAQMSPEAQARVEAKAQELLAEMPLNELRQARGLSQKMLSEVLQVQQPAIAKMERRTDMYISTLRSHIEAMGGQLEVIARFPDGAVKISNFADIEEAGA
CrlA	1	107	NR53_RS26405	transcriptional regulator	Pseudomonas aeruginosa AZPAE14835 (contig_80)	1	107	107	100.0	0	0	0	198	MVKKFSDLRAQMSPEAQARVEAKAQELLAEMPLNELRQARGLSQKMLSEVLQVQQPAIAKMERRTDMYISTLRSHIEAMGGQLEVIARFPDGAVKISNFADIEEAGA	MVKKFSDLRAQMSPEAQARVEAKAQELLAEMPLNELRQARGLSQKMLSEVLQVQQPAIAKMERRTDMYISTLRSHIEAMGGQLEVIARFPDGAVKISNFADIEEAGA
CrlA	1	107	AO878_RS13205	transcriptional regulator	Pseudomonas aeruginosa WH-SGI-V-07060 (contig2)	1	107	107	100.0	0	0	0	198	MVKKFSDLRAQMSPEAQARVEAKAQELLAEMPLNELRQARGLSQKMLSEVLQVQQPAIAKMERRTDMYISTLRSHIEAMGGQLEVIARFPDGAVKISNFADIEEAGA	MVKKFSDLRAQMSPEAQARVEAKAQELLAEMPLNELRQARGLSQKMLSEVLQVQQPAIAKMERRTDMYISTLRSHIEAMGGQLEVIARFPDGAVKISNFADIEEAGA
CrlA	1	107	BUH80_RS21925	transcriptional regulator	Pseudomonas aeruginosa isolate 240 (contig_62)	1	107	107	100.0	0	0	0	198	MVKKFSDLRAQMSPEAQARVEAKAQELLAEMPLNELRQARGLSQKMLSEVLQVQQPAIAKMERRTDMYISTLRSHIEAMGGQLEVIARFPDGAVKISNFADIEEAGA	MVKKFSDLRAQMSPEAQARVEAKAQELLAEMPLNELRQARGLSQKMLSEVLQVQQPAIAKMERRTDMYISTLRSHIEAMGGQLEVIARFPDGAVKISNFADIEEAGA
CrlA	1	107	DZ892_RS23080	helix-turn-helix domain-containing protein	Pseudomonas aeruginosa PABL010 (NODE_97_contig)	1	107	107	100.0	0	0	0	198	MVKKFSDLRAQMSPEAQARVEAKAQELLAEMPLNELRQARGLSQKMLSEVLQVQQPAIAKMERRTDMYISTLRSHIEAMGGQLEVIARFPDGAVKISNFADIEEAGA	MVKKFSDLRAQMSPEAQARVEAKAQELLAEMPLNELRQARGLSQKMLSEVLQVQQPAIAKMERRTDMYISTLRSHIEAMGGQLEVIARFPDGAVKISNFADIEEAGA
CrlA	1	107	DY943_RS07480	helix-turn-helix domain-containing protein	Pseudomonas aeruginosa MRSN5524 (MRSN5524_contig00005)	1	107	107	100.0	0	0	0	198	MVKKFSDLRAQMSPEAQARVEAKAQELLAEMPLNELRQARGLSQKMLSEVLQVQQPAIAKMERRTDMYISTLRSHIEAMGGQLEVIARFPDGAVKISNFADIEEAGA	MVKKFSDLRAQMSPEAQARVEAKAQELLAEMPLNELRQARGLSQKMLSEVLQVQQPAIAKMERRTDMYISTLRSHIEAMGGQLEVIARFPDGAVKISNFADIEEAGA
CrlA	1	107	FOY90_RS03340	helix-turn-helix domain-containing protein	Pseudomonas aeruginosa 243931 (chromosome)	1	107	107	100.0	0	0	0	198	MVKKFSDLRAQMSPEAQARVEAKAQELLAEMPLNELRQARGLSQKMLSEVLQVQQPAIAKMERRTDMYISTLRSHIEAMGGQLEVIARFPDGAVKISNFADIEEAGA	MVKKFSDLRAQMSPEAQARVEAKAQELLAEMPLNELRQARGLSQKMLSEVLQVQQPAIAKMERRTDMYISTLRSHIEAMGGQLEVIARFPDGAVKISNFADIEEAGA
CrlA	1	107	NR48_RS00140	transcriptional regulator	Pseudomonas aeruginosa AZPAE14830 (contig_1)	1	107	107	100.0	0	0	0	198	MVKKFSDLRAQMSPEAQARVEAKAQELLAEMPLNELRQARGLSQKMLSEVLQVQQPAIAKMERRTDMYISTLRSHIEAMGGQLEVIARFPDGAVKISNFADIEEAGA	MVKKFSDLRAQMSPEAQARVEAKAQELLAEMPLNELRQARGLSQKMLSEVLQVQQPAIAKMERRTDMYISTLRSHIEAMGGQLEVIARFPDGAVKISNFADIEEAGA
CrlA	1	107	AO895_RS06125	transcriptional regulator	Pseudomonas aeruginosa WH-SGI-V-07062 (contig11)	1	107	107	100.0	0	0	0	198	MVKKFSDLRAQMSPEAQARVEAKAQELLAEMPLNELRQARGLSQKMLSEVLQVQQPAIAKMERRTDMYISTLRSHIEAMGGQLEVIARFPDGAVKISNFADIEEAGA	MVKKFSDLRAQMSPEAQARVEAKAQELLAEMPLNELRQARGLSQKMLSEVLQVQQPAIAKMERRTDMYISTLRSHIEAMGGQLEVIARFPDGAVKISNFADIEEAGA
CrlA	1	107	A8O36_RS27640	transcriptional regulator	Pseudomonas aeruginosa S-Pae (contig_188)	1	107	107	100.0	0	0	0	198	MVKKFSDLRAQMSPEAQARVEAKAQELLAEMPLNELRQARGLSQKMLSEVLQVQQPAIAKMERRTDMYISTLRSHIEAMGGQLEVIARFPDGAVKISNFADIEEAGA	MVKKFSDLRAQMSPEAQARVEAKAQELLAEMPLNELRQARGLSQKMLSEVLQVQQPAIAKMERRTDMYISTLRSHIEAMGGQLEVIARFPDGAVKISNFADIEEAGA
CrlA	1	107	DZ913_RS20370	helix-turn-helix domain-containing protein	Pseudomonas aeruginosa PABL032 (NODE_34_contig)	1	107	107	100.0	0	0	0	198	MVKKFSDLRAQMSPEAQARVEAKAQELLAEMPLNELRQARGLSQKMLSEVLQVQQPAIAKMERRTDMYISTLRSHIEAMGGQLEVIARFPDGAVKISNFADIEEAGA	MVKKFSDLRAQMSPEAQARVEAKAQELLAEMPLNELRQARGLSQKMLSEVLQVQQPAIAKMERRTDMYISTLRSHIEAMGGQLEVIARFPDGAVKISNFADIEEAGA
CrlA	1	107	DY942_RS07860	helix-turn-helix domain-containing protein	Pseudomonas aeruginosa MRSN5539 (MRSN5539_contig00008)	1	107	107	100.0	0	0	0	198	MVKKFSDLRAQMSPEAQARVEAKAQELLAEMPLNELRQARGLSQKMLSEVLQVQQPAIAKMERRTDMYISTLRSHIEAMGGQLEVIARFPDGAVKISNFADIEEAGA	MVKKFSDLRAQMSPEAQARVEAKAQELLAEMPLNELRQARGLSQKMLSEVLQVQQPAIAKMERRTDMYISTLRSHIEAMGGQLEVIARFPDGAVKISNFADIEEAGA
CrlA	1	107	FPJ23_RS14455	helix-turn-helix domain-containing protein	Pseudomonas aeruginosa SCAID WND1-2019 (chromosome)	1	107	107	100.0	0	0	0	198	MVKKFSDLRAQMSPEAQARVEAKAQELLAEMPLNELRQARGLSQKMLSEVLQVQQPAIAKMERRTDMYISTLRSHIEAMGGQLEVIARFPDGAVKISNFADIEEAGA	MVKKFSDLRAQMSPEAQARVEAKAQELLAEMPLNELRQARGLSQKMLSEVLQVQQPAIAKMERRTDMYISTLRSHIEAMGGQLEVIARFPDGAVKISNFADIEEAGA
CrlA	1	107	NS49_RS31245	transcriptional regulator	Pseudomonas aeruginosa AZPAE14933 (contig_52)	1	107	107	100.0	0	0	0	198	MVKKFSDLRAQMSPEAQARVEAKAQELLAEMPLNELRQARGLSQKMLSEVLQVQQPAIAKMERRTDMYISTLRSHIEAMGGQLEVIARFPDGAVKISNFADIEEAGA	MVKKFSDLRAQMSPEAQARVEAKAQELLAEMPLNELRQARGLSQKMLSEVLQVQQPAIAKMERRTDMYISTLRSHIEAMGGQLEVIARFPDGAVKISNFADIEEAGA
CrlA	1	107	AO906_RS03060	transcriptional regulator	Pseudomonas aeruginosa WH-SGI-V-07168 (contig10)	1	107	107	100.0	0	0	0	198	MVKKFSDLRAQMSPEAQARVEAKAQELLAEMPLNELRQARGLSQKMLSEVLQVQQPAIAKMERRTDMYISTLRSHIEAMGGQLEVIARFPDGAVKISNFADIEEAGA	MVKKFSDLRAQMSPEAQARVEAKAQELLAEMPLNELRQARGLSQKMLSEVLQVQQPAIAKMERRTDMYISTLRSHIEAMGGQLEVIARFPDGAVKISNFADIEEAGA
CrlA	1	107	BUI23_RS04000	transcriptional regulator	Pseudomonas aeruginosa isolate 277 (contig_133)	1	107	107	100.0	0	0	0	198	MVKKFSDLRAQMSPEAQARVEAKAQELLAEMPLNELRQARGLSQKMLSEVLQVQQPAIAKMERRTDMYISTLRSHIEAMGGQLEVIARFPDGAVKISNFADIEEAGA	MVKKFSDLRAQMSPEAQARVEAKAQELLAEMPLNELRQARGLSQKMLSEVLQVQQPAIAKMERRTDMYISTLRSHIEAMGGQLEVIARFPDGAVKISNFADIEEAGA
CrlA	1	107	DZ889_RS05160	helix-turn-helix domain-containing protein	Pseudomonas aeruginosa PABL006 (NODE_8_contig)	1	107	107	100.0	0	0	0	198	MVKKFSDLRAQMSPEAQARVEAKAQELLAEMPLNELRQARGLSQKMLSEVLQVQQPAIAKMERRTDMYISTLRSHIEAMGGQLEVIARFPDGAVKISNFADIEEAGA	MVKKFSDLRAQMSPEAQARVEAKAQELLAEMPLNELRQARGLSQKMLSEVLQVQQPAIAKMERRTDMYISTLRSHIEAMGGQLEVIARFPDGAVKISNFADIEEAGA
CrlA	1	107	DY945_RS14860	helix-turn-helix domain-containing protein	Pseudomonas aeruginosa MRSN5519 (MRSN5519_contig00011)	1	107	107	100.0	0	0	0	198	MVKKFSDLRAQMSPEAQARVEAKAQELLAEMPLNELRQARGLSQKMLSEVLQVQQPAIAKMERRTDMYISTLRSHIEAMGGQLEVIARFPDGAVKISNFADIEEAGA	MVKKFSDLRAQMSPEAQARVEAKAQELLAEMPLNELRQARGLSQKMLSEVLQVQQPAIAKMERRTDMYISTLRSHIEAMGGQLEVIARFPDGAVKISNFADIEEAGA
CrlA	1	107	FS722_RS03745	XRE family transcriptional regulator	Pseudomonas aeruginosa 6073 (NODE_3_scaffold)	1	107	107	100.0	0	0	0	198	MVKKFSDLRAQMSPEAQARVEAKAQELLAEMPLNELRQARGLSQKMLSEVLQVQQPAIAKMERRTDMYISTLRSHIEAMGGQLEVIARFPDGAVKISNFADIEEAGA	MVKKFSDLRAQMSPEAQARVEAKAQELLAEMPLNELRQARGLSQKMLSEVLQVQQPAIAKMERRTDMYISTLRSHIEAMGGQLEVIARFPDGAVKISNFADIEEAGA
CrlA	1	107	NS28_RS00710	transcriptional regulator	Pseudomonas aeruginosa AZPAE14912 (contig_1)	1	107	107	100.0	0	0	0	198	MVKKFSDLRAQMSPEAQARVEAKAQELLAEMPLNELRQARGLSQKMLSEVLQVQQPAIAKMERRTDMYISTLRSHIEAMGGQLEVIARFPDGAVKISNFADIEEAGA	MVKKFSDLRAQMSPEAQARVEAKAQELLAEMPLNELRQARGLSQKMLSEVLQVQQPAIAKMERRTDMYISTLRSHIEAMGGQLEVIARFPDGAVKISNFADIEEAGA
CrlA	1	107	AO909_RS30225	transcriptional regulator	Pseudomonas aeruginosa WH-SGI-V-07171 (contig8)	1	107	107	100.0	0	0	0	198	MVKKFSDLRAQMSPEAQARVEAKAQELLAEMPLNELRQARGLSQKMLSEVLQVQQPAIAKMERRTDMYISTLRSHIEAMGGQLEVIARFPDGAVKISNFADIEEAGA	MVKKFSDLRAQMSPEAQARVEAKAQELLAEMPLNELRQARGLSQKMLSEVLQVQQPAIAKMERRTDMYISTLRSHIEAMGGQLEVIARFPDGAVKISNFADIEEAGA
CrlA	1	107	BUK20_RS04885	transcriptional regulator	Pseudomonas aeruginosa isolate 383 (contig_65)	1	107	107	100.0	0	0	0	198	MVKKFSDLRAQMSPEAQARVEAKAQELLAEMPLNELRQARGLSQKMLSEVLQVQQPAIAKMERRTDMYISTLRSHIEAMGGQLEVIARFPDGAVKISNFADIEEAGA	MVKKFSDLRAQMSPEAQARVEAKAQELLAEMPLNELRQARGLSQKMLSEVLQVQQPAIAKMERRTDMYISTLRSHIEAMGGQLEVIARFPDGAVKISNFADIEEAGA
CrlA	1	107	DZ900_RS07305	helix-turn-helix domain-containing protein	Pseudomonas aeruginosa PABL018 (NODE_11_contig)	1	107	107	100.0	0	0	0	198	MVKKFSDLRAQMSPEAQARVEAKAQELLAEMPLNELRQARGLSQKMLSEVLQVQQPAIAKMERRTDMYISTLRSHIEAMGGQLEVIARFPDGAVKISNFADIEEAGA	MVKKFSDLRAQMSPEAQARVEAKAQELLAEMPLNELRQARGLSQKMLSEVLQVQQPAIAKMERRTDMYISTLRSHIEAMGGQLEVIARFPDGAVKISNFADIEEAGA
CrlA	1	107	DY948_RS08355	helix-turn-helix domain-containing protein	Pseudomonas aeruginosa MRSN4841 (MRSN4841_contig00006)	1	107	107	100.0	0	0	0	198	MVKKFSDLRAQMSPEAQARVEAKAQELLAEMPLNELRQARGLSQKMLSEVLQVQQPAIAKMERRTDMYISTLRSHIEAMGGQLEVIARFPDGAVKISNFADIEEAGA	MVKKFSDLRAQMSPEAQARVEAKAQELLAEMPLNELRQARGLSQKMLSEVLQVQQPAIAKMERRTDMYISTLRSHIEAMGGQLEVIARFPDGAVKISNFADIEEAGA
CrlA	1	107	DBX32_RS22240	helix-turn-helix domain-containing protein	Pseudomonas aeruginosa IMP67 (chromosome)	1	107	107	100.0	0	0	0	198	MVKKFSDLRAQMSPEAQARVEAKAQELLAEMPLNELRQARGLSQKMLSEVLQVQQPAIAKMERRTDMYISTLRSHIEAMGGQLEVIARFPDGAVKISNFADIEEAGA	MVKKFSDLRAQMSPEAQARVEAKAQELLAEMPLNELRQARGLSQKMLSEVLQVQQPAIAKMERRTDMYISTLRSHIEAMGGQLEVIARFPDGAVKISNFADIEEAGA
CrlA	1	107	NS48_RS07495	transcriptional regulator	Pseudomonas aeruginosa AZPAE14932 (contig_13)	1	107	107	100.0	0	0	0	198	MVKKFSDLRAQMSPEAQARVEAKAQELLAEMPLNELRQARGLSQKMLSEVLQVQQPAIAKMERRTDMYISTLRSHIEAMGGQLEVIARFPDGAVKISNFADIEEAGA	MVKKFSDLRAQMSPEAQARVEAKAQELLAEMPLNELRQARGLSQKMLSEVLQVQQPAIAKMERRTDMYISTLRSHIEAMGGQLEVIARFPDGAVKISNFADIEEAGA
CrlA	1	107	AO912_RS04260	transcriptional regulator	Pseudomonas aeruginosa WH-SGI-V-07174 (contig10)	1	107	107	100.0	0	0	0	198	MVKKFSDLRAQMSPEAQARVEAKAQELLAEMPLNELRQARGLSQKMLSEVLQVQQPAIAKMERRTDMYISTLRSHIEAMGGQLEVIARFPDGAVKISNFADIEEAGA	MVKKFSDLRAQMSPEAQARVEAKAQELLAEMPLNELRQARGLSQKMLSEVLQVQQPAIAKMERRTDMYISTLRSHIEAMGGQLEVIARFPDGAVKISNFADIEEAGA
CrlA	1	107	B0B34_RS12100	transcriptional regulator	Pseudomonas aeruginosa SCH_ABX08 (contig000006)	1	107	107	100.0	0	0	0	198	MVKKFSDLRAQMSPEAQARVEAKAQELLAEMPLNELRQARGLSQKMLSEVLQVQQPAIAKMERRTDMYISTLRSHIEAMGGQLEVIARFPDGAVKISNFADIEEAGA	MVKKFSDLRAQMSPEAQARVEAKAQELLAEMPLNELRQARGLSQKMLSEVLQVQQPAIAKMERRTDMYISTLRSHIEAMGGQLEVIARFPDGAVKISNFADIEEAGA
CrlA	1	107	DZ910_RS24520	helix-turn-helix domain-containing protein	Pseudomonas aeruginosa PABL029 (NODE_149_contig)	1	107	107	100.0	0	0	0	198	MVKKFSDLRAQMSPEAQARVEAKAQELLAEMPLNELRQARGLSQKMLSEVLQVQQPAIAKMERRTDMYISTLRSHIEAMGGQLEVIARFPDGAVKISNFADIEEAGA	MVKKFSDLRAQMSPEAQARVEAKAQELLAEMPLNELRQARGLSQKMLSEVLQVQQPAIAKMERRTDMYISTLRSHIEAMGGQLEVIARFPDGAVKISNFADIEEAGA
CrlA	1	107	DY977_RS04515	helix-turn-helix domain-containing protein	Pseudomonas aeruginosa MRSN19711 (MRSN19711_contig00013)	1	107	107	100.0	0	0	0	198	MVKKFSDLRAQMSPEAQARVEAKAQELLAEMPLNELRQARGLSQKMLSEVLQVQQPAIAKMERRTDMYISTLRSHIEAMGGQLEVIARFPDGAVKISNFADIEEAGA	MVKKFSDLRAQMSPEAQARVEAKAQELLAEMPLNELRQARGLSQKMLSEVLQVQQPAIAKMERRTDMYISTLRSHIEAMGGQLEVIARFPDGAVKISNFADIEEAGA
CrlA	1	107	DBZ62_RS22225	helix-turn-helix domain-containing protein	Pseudomonas aeruginosa IMP68 (chromosome)	1	107	107	100.0	0	0	0	198	MVKKFSDLRAQMSPEAQARVEAKAQELLAEMPLNELRQARGLSQKMLSEVLQVQQPAIAKMERRTDMYISTLRSHIEAMGGQLEVIARFPDGAVKISNFADIEEAGA	MVKKFSDLRAQMSPEAQARVEAKAQELLAEMPLNELRQARGLSQKMLSEVLQVQQPAIAKMERRTDMYISTLRSHIEAMGGQLEVIARFPDGAVKISNFADIEEAGA
CrlA	1	107	NT86_RS11585	transcriptional regulator	Pseudomonas aeruginosa AZPAE15070 (contig_17)	1	107	107	100.0	0	0	0	198	MVKKFSDLRAQMSPEAQARVEAKAQELLAEMPLNELRQARGLSQKMLSEVLQVQQPAIAKMERRTDMYISTLRSHIEAMGGQLEVIARFPDGAVKISNFADIEEAGA	MVKKFSDLRAQMSPEAQARVEAKAQELLAEMPLNELRQARGLSQKMLSEVLQVQQPAIAKMERRTDMYISTLRSHIEAMGGQLEVIARFPDGAVKISNFADIEEAGA
CrlA	1	107	AO913_RS30290	transcriptional regulator	Pseudomonas aeruginosa WH-SGI-V-07175 (contig8)	1	107	107	100.0	0	0	0	198	MVKKFSDLRAQMSPEAQARVEAKAQELLAEMPLNELRQARGLSQKMLSEVLQVQQPAIAKMERRTDMYISTLRSHIEAMGGQLEVIARFPDGAVKISNFADIEEAGA	MVKKFSDLRAQMSPEAQARVEAKAQELLAEMPLNELRQARGLSQKMLSEVLQVQQPAIAKMERRTDMYISTLRSHIEAMGGQLEVIARFPDGAVKISNFADIEEAGA
CrlA	1	107	BUI00_RS15370	transcriptional regulator	Pseudomonas aeruginosa isolate 228 (contig_34)	1	107	107	100.0	0	0	0	198	MVKKFSDLRAQMSPEAQARVEAKAQELLAEMPLNELRQARGLSQKMLSEVLQVQQPAIAKMERRTDMYISTLRSHIEAMGGQLEVIARFPDGAVKISNFADIEEAGA	MVKKFSDLRAQMSPEAQARVEAKAQELLAEMPLNELRQARGLSQKMLSEVLQVQQPAIAKMERRTDMYISTLRSHIEAMGGQLEVIARFPDGAVKISNFADIEEAGA
CrlA	1	107	DZ887_RS03110	helix-turn-helix domain-containing protein	Pseudomonas aeruginosa PABL003 (NODE_3_contig)	1	107	107	100.0	0	0	0	198	MVKKFSDLRAQMSPEAQARVEAKAQELLAEMPLNELRQARGLSQKMLSEVLQVQQPAIAKMERRTDMYISTLRSHIEAMGGQLEVIARFPDGAVKISNFADIEEAGA	MVKKFSDLRAQMSPEAQARVEAKAQELLAEMPLNELRQARGLSQKMLSEVLQVQQPAIAKMERRTDMYISTLRSHIEAMGGQLEVIARFPDGAVKISNFADIEEAGA
CrlA	1	107	DY927_RS32540	helix-turn-helix domain-containing protein	Pseudomonas aeruginosa MRSN9873 (MRSN9873_contig00096)	1	107	107	100.0	0	0	0	198	MVKKFSDLRAQMSPEAQARVEAKAQELLAEMPLNELRQARGLSQKMLSEVLQVQQPAIAKMERRTDMYISTLRSHIEAMGGQLEVIARFPDGAVKISNFADIEEAGA	MVKKFSDLRAQMSPEAQARVEAKAQELLAEMPLNELRQARGLSQKMLSEVLQVQQPAIAKMERRTDMYISTLRSHIEAMGGQLEVIARFPDGAVKISNFADIEEAGA
CrlA	1	107	DBX28_RS22300	helix-turn-helix domain-containing protein	Pseudomonas aeruginosa IMP66 (chromosome)	1	107	107	100.0	0	0	0	198	MVKKFSDLRAQMSPEAQARVEAKAQELLAEMPLNELRQARGLSQKMLSEVLQVQQPAIAKMERRTDMYISTLRSHIEAMGGQLEVIARFPDGAVKISNFADIEEAGA	MVKKFSDLRAQMSPEAQARVEAKAQELLAEMPLNELRQARGLSQKMLSEVLQVQQPAIAKMERRTDMYISTLRSHIEAMGGQLEVIARFPDGAVKISNFADIEEAGA
CrlA	1	107	NT82_RS19995	transcriptional regulator	Pseudomonas aeruginosa AZPAE15066 (contig_40)	1	107	107	100.0	0	0	0	198	MVKKFSDLRAQMSPEAQARVEAKAQELLAEMPLNELRQARGLSQKMLSEVLQVQQPAIAKMERRTDMYISTLRSHIEAMGGQLEVIARFPDGAVKISNFADIEEAGA	MVKKFSDLRAQMSPEAQARVEAKAQELLAEMPLNELRQARGLSQKMLSEVLQVQQPAIAKMERRTDMYISTLRSHIEAMGGQLEVIARFPDGAVKISNFADIEEAGA
CrlA	1	107	AO915_RS13390	transcriptional regulator	Pseudomonas aeruginosa WH-SGI-V-07177 (contig20)	1	107	107	100.0	0	0	0	198	MVKKFSDLRAQMSPEAQARVEAKAQELLAEMPLNELRQARGLSQKMLSEVLQVQQPAIAKMERRTDMYISTLRSHIEAMGGQLEVIARFPDGAVKISNFADIEEAGA	MVKKFSDLRAQMSPEAQARVEAKAQELLAEMPLNELRQARGLSQKMLSEVLQVQQPAIAKMERRTDMYISTLRSHIEAMGGQLEVIARFPDGAVKISNFADIEEAGA
CrlA	1	107	BUI15_RS21800	transcriptional regulator	Pseudomonas aeruginosa isolate 272 (contig_129)	1	107	107	100.0	0	0	0	198	MVKKFSDLRAQMSPEAQARVEAKAQELLAEMPLNELRQARGLSQKMLSEVLQVQQPAIAKMERRTDMYISTLRSHIEAMGGQLEVIARFPDGAVKISNFADIEEAGA	MVKKFSDLRAQMSPEAQARVEAKAQELLAEMPLNELRQARGLSQKMLSEVLQVQQPAIAKMERRTDMYISTLRSHIEAMGGQLEVIARFPDGAVKISNFADIEEAGA
CrlA	1	107	DZK33_RS04760	helix-turn-helix domain-containing protein	Pseudomonas aeruginosa PABL001 (NODE_3_contig)	1	107	107	100.0	0	0	0	198	MVKKFSDLRAQMSPEAQARVEAKAQELLAEMPLNELRQARGLSQKMLSEVLQVQQPAIAKMERRTDMYISTLRSHIEAMGGQLEVIARFPDGAVKISNFADIEEAGA	MVKKFSDLRAQMSPEAQARVEAKAQELLAEMPLNELRQARGLSQKMLSEVLQVQQPAIAKMERRTDMYISTLRSHIEAMGGQLEVIARFPDGAVKISNFADIEEAGA
CrlA	1	107	DY946_RS22570	helix-turn-helix domain-containing protein	Pseudomonas aeruginosa MRSN5508 (MRSN5508B_contig00089)	1	107	107	100.0	0	0	0	198	MVKKFSDLRAQMSPEAQARVEAKAQELLAEMPLNELRQARGLSQKMLSEVLQVQQPAIAKMERRTDMYISTLRSHIEAMGGQLEVIARFPDGAVKISNFADIEEAGA	MVKKFSDLRAQMSPEAQARVEAKAQELLAEMPLNELRQARGLSQKMLSEVLQVQQPAIAKMERRTDMYISTLRSHIEAMGGQLEVIARFPDGAVKISNFADIEEAGA
CrlA	1	107	FY531_RS24935	XRE family transcriptional regulator	Pseudomonas aeruginosa CCUG 59626 (contig_8)	1	107	107	100.0	0	0	0	198	MVKKFSDLRAQMSPEAQARVEAKAQELLAEMPLNELRQARGLSQKMLSEVLQVQQPAIAKMERRTDMYISTLRSHIEAMGGQLEVIARFPDGAVKISNFADIEEAGA	MVKKFSDLRAQMSPEAQARVEAKAQELLAEMPLNELRQARGLSQKMLSEVLQVQQPAIAKMERRTDMYISTLRSHIEAMGGQLEVIARFPDGAVKISNFADIEEAGA
CrlA	1	107	NT79_RS11160	transcriptional regulator	Pseudomonas aeruginosa AZPAE15063 (contig_16)	1	107	107	100.0	0	0	0	198	MVKKFSDLRAQMSPEAQARVEAKAQELLAEMPLNELRQARGLSQKMLSEVLQVQQPAIAKMERRTDMYISTLRSHIEAMGGQLEVIARFPDGAVKISNFADIEEAGA	MVKKFSDLRAQMSPEAQARVEAKAQELLAEMPLNELRQARGLSQKMLSEVLQVQQPAIAKMERRTDMYISTLRSHIEAMGGQLEVIARFPDGAVKISNFADIEEAGA
CrlA	1	107	AO918_RS06280	transcriptional regulator	Pseudomonas aeruginosa WH-SGI-V-07180 (contig13)	1	107	107	100.0	0	0	0	198	MVKKFSDLRAQMSPEAQARVEAKAQELLAEMPLNELRQARGLSQKMLSEVLQVQQPAIAKMERRTDMYISTLRSHIEAMGGQLEVIARFPDGAVKISNFADIEEAGA	MVKKFSDLRAQMSPEAQARVEAKAQELLAEMPLNELRQARGLSQKMLSEVLQVQQPAIAKMERRTDMYISTLRSHIEAMGGQLEVIARFPDGAVKISNFADIEEAGA
CrlA	1	107	BUJ63_RS21320	transcriptional regulator	Pseudomonas aeruginosa isolate 323 (contig_51)	1	107	107	100.0	0	0	0	198	MVKKFSDLRAQMSPEAQARVEAKAQELLAEMPLNELRQARGLSQKMLSEVLQVQQPAIAKMERRTDMYISTLRSHIEAMGGQLEVIARFPDGAVKISNFADIEEAGA	MVKKFSDLRAQMSPEAQARVEAKAQELLAEMPLNELRQARGLSQKMLSEVLQVQQPAIAKMERRTDMYISTLRSHIEAMGGQLEVIARFPDGAVKISNFADIEEAGA
CrlA	1	107	DZ894_RS23140	helix-turn-helix domain-containing protein	Pseudomonas aeruginosa PABL012 (chromosome)	1	107	107	100.0	0	0	0	198	MVKKFSDLRAQMSPEAQARVEAKAQELLAEMPLNELRQARGLSQKMLSEVLQVQQPAIAKMERRTDMYISTLRSHIEAMGGQLEVIARFPDGAVKISNFADIEEAGA	MVKKFSDLRAQMSPEAQARVEAKAQELLAEMPLNELRQARGLSQKMLSEVLQVQQPAIAKMERRTDMYISTLRSHIEAMGGQLEVIARFPDGAVKISNFADIEEAGA
CrlA	1	107	DY954_RS11380	helix-turn-helix domain-containing protein	Pseudomonas aeruginosa MRSN390231 (MRSN390231_contig00007)	1	107	107	100.0	0	0	0	198	MVKKFSDLRAQMSPEAQARVEAKAQELLAEMPLNELRQARGLSQKMLSEVLQVQQPAIAKMERRTDMYISTLRSHIEAMGGQLEVIARFPDGAVKISNFADIEEAGA	MVKKFSDLRAQMSPEAQARVEAKAQELLAEMPLNELRQARGLSQKMLSEVLQVQQPAIAKMERRTDMYISTLRSHIEAMGGQLEVIARFPDGAVKISNFADIEEAGA
CrlA	1	107	FZE14_RS24680	XRE family transcriptional regulator	Pseudomonas aeruginosa CCUG 51971 (chromosome)	1	107	107	100.0	0	0	0	198	MVKKFSDLRAQMSPEAQARVEAKAQELLAEMPLNELRQARGLSQKMLSEVLQVQQPAIAKMERRTDMYISTLRSHIEAMGGQLEVIARFPDGAVKISNFADIEEAGA	MVKKFSDLRAQMSPEAQARVEAKAQELLAEMPLNELRQARGLSQKMLSEVLQVQQPAIAKMERRTDMYISTLRSHIEAMGGQLEVIARFPDGAVKISNFADIEEAGA
CrlA	1	107	NT75_RS04000	transcriptional regulator	Pseudomonas aeruginosa AZPAE15059 (contig_5)	1	107	107	100.0	0	0	0	198	MVKKFSDLRAQMSPEAQARVEAKAQELLAEMPLNELRQARGLSQKMLSEVLQVQQPAIAKMERRTDMYISTLRSHIEAMGGQLEVIARFPDGAVKISNFADIEEAGA	MVKKFSDLRAQMSPEAQARVEAKAQELLAEMPLNELRQARGLSQKMLSEVLQVQQPAIAKMERRTDMYISTLRSHIEAMGGQLEVIARFPDGAVKISNFADIEEAGA
CrlA	1	107	AO919_RS06425	transcriptional regulator	Pseudomonas aeruginosa WH-SGI-V-07221 (contig13)	1	107	107	100.0	0	0	0	198	MVKKFSDLRAQMSPEAQARVEAKAQELLAEMPLNELRQARGLSQKMLSEVLQVQQPAIAKMERRTDMYISTLRSHIEAMGGQLEVIARFPDGAVKISNFADIEEAGA	MVKKFSDLRAQMSPEAQARVEAKAQELLAEMPLNELRQARGLSQKMLSEVLQVQQPAIAKMERRTDMYISTLRSHIEAMGGQLEVIARFPDGAVKISNFADIEEAGA
CrlA	1	107	BUH64_RS14540	transcriptional regulator	Pseudomonas aeruginosa isolate 210 (contig_30)	1	107	107	100.0	0	0	0	198	MVKKFSDLRAQMSPEAQARVEAKAQELLAEMPLNELRQARGLSQKMLSEVLQVQQPAIAKMERRTDMYISTLRSHIEAMGGQLEVIARFPDGAVKISNFADIEEAGA	MVKKFSDLRAQMSPEAQARVEAKAQELLAEMPLNELRQARGLSQKMLSEVLQVQQPAIAKMERRTDMYISTLRSHIEAMGGQLEVIARFPDGAVKISNFADIEEAGA
CrlA	1	107	CTT40_RS24910	helix-turn-helix domain-containing protein	Pseudomonas aeruginosa 24Pae112 (chromosome)	1	107	107	100.0	0	0	0	198	MVKKFSDLRAQMSPEAQARVEAKAQELLAEMPLNELRQARGLSQKMLSEVLQVQQPAIAKMERRTDMYISTLRSHIEAMGGQLEVIARFPDGAVKISNFADIEEAGA	MVKKFSDLRAQMSPEAQARVEAKAQELLAEMPLNELRQARGLSQKMLSEVLQVQQPAIAKMERRTDMYISTLRSHIEAMGGQLEVIARFPDGAVKISNFADIEEAGA
CrlA	1	107	DY970_RS13450	helix-turn-helix domain-containing protein	Pseudomonas aeruginosa MRSN2444 (MRSN2444_contig00051)	1	107	107	100.0	0	0	0	198	MVKKFSDLRAQMSPEAQARVEAKAQELLAEMPLNELRQARGLSQKMLSEVLQVQQPAIAKMERRTDMYISTLRSHIEAMGGQLEVIARFPDGAVKISNFADIEEAGA	MVKKFSDLRAQMSPEAQARVEAKAQELLAEMPLNELRQARGLSQKMLSEVLQVQQPAIAKMERRTDMYISTLRSHIEAMGGQLEVIARFPDGAVKISNFADIEEAGA
CrlA	1	107	FZC29_RS00830	helix-turn-helix domain-containing protein	Pseudomonas aeruginosa 164130 (Pyo16-4130_S71_R1_(paired)_contig_2)	1	107	107	100.0	0	0	0	198	MVKKFSDLRAQMSPEAQARVEAKAQELLAEMPLNELRQARGLSQKMLSEVLQVQQPAIAKMERRTDMYISTLRSHIEAMGGQLEVIARFPDGAVKISNFADIEEAGA	MVKKFSDLRAQMSPEAQARVEAKAQELLAEMPLNELRQARGLSQKMLSEVLQVQQPAIAKMERRTDMYISTLRSHIEAMGGQLEVIARFPDGAVKISNFADIEEAGA
CrlA	1	107	NT72_RS09130	transcriptional regulator	Pseudomonas aeruginosa AZPAE15056 (contig_8)	1	107	107	100.0	0	0	0	198	MVKKFSDLRAQMSPEAQARVEAKAQELLAEMPLNELRQARGLSQKMLSEVLQVQQPAIAKMERRTDMYISTLRSHIEAMGGQLEVIARFPDGAVKISNFADIEEAGA	MVKKFSDLRAQMSPEAQARVEAKAQELLAEMPLNELRQARGLSQKMLSEVLQVQQPAIAKMERRTDMYISTLRSHIEAMGGQLEVIARFPDGAVKISNFADIEEAGA
CrlA	1	107	AO925_RS09415	transcriptional regulator	Pseudomonas aeruginosa WH-SGI-V-07186 (contig17)	1	107	107	100.0	0	0	0	198	MVKKFSDLRAQMSPEAQARVEAKAQELLAEMPLNELRQARGLSQKMLSEVLQVQQPAIAKMERRTDMYISTLRSHIEAMGGQLEVIARFPDGAVKISNFADIEEAGA	MVKKFSDLRAQMSPEAQARVEAKAQELLAEMPLNELRQARGLSQKMLSEVLQVQQPAIAKMERRTDMYISTLRSHIEAMGGQLEVIARFPDGAVKISNFADIEEAGA
CrlA	1	107	BUH43_RS20145	transcriptional regulator	Pseudomonas aeruginosa isolate 188 (contig_84)	1	107	107	100.0	0	0	0	198	MVKKFSDLRAQMSPEAQARVEAKAQELLAEMPLNELRQARGLSQKMLSEVLQVQQPAIAKMERRTDMYISTLRSHIEAMGGQLEVIARFPDGAVKISNFADIEEAGA	MVKKFSDLRAQMSPEAQARVEAKAQELLAEMPLNELRQARGLSQKMLSEVLQVQQPAIAKMERRTDMYISTLRSHIEAMGGQLEVIARFPDGAVKISNFADIEEAGA
CrlA	1	107	AOY09_RS08165	helix-turn-helix domain-containing protein	Pseudomonas aeruginosa N15-01092 (chromosome)	1	107	107	100.0	0	0	0	198	MVKKFSDLRAQMSPEAQARVEAKAQELLAEMPLNELRQARGLSQKMLSEVLQVQQPAIAKMERRTDMYISTLRSHIEAMGGQLEVIARFPDGAVKISNFADIEEAGA	MVKKFSDLRAQMSPEAQARVEAKAQELLAEMPLNELRQARGLSQKMLSEVLQVQQPAIAKMERRTDMYISTLRSHIEAMGGQLEVIARFPDGAVKISNFADIEEAGA
CrlA	1	107	DY982_RS28570	helix-turn-helix domain-containing protein	Pseudomonas aeruginosa MRSN1902 (MRSN1902_contig00025)	1	107	107	100.0	0	0	0	198	MVKKFSDLRAQMSPEAQARVEAKAQELLAEMPLNELRQARGLSQKMLSEVLQVQQPAIAKMERRTDMYISTLRSHIEAMGGQLEVIARFPDGAVKISNFADIEEAGA	MVKKFSDLRAQMSPEAQARVEAKAQELLAEMPLNELRQARGLSQKMLSEVLQVQQPAIAKMERRTDMYISTLRSHIEAMGGQLEVIARFPDGAVKISNFADIEEAGA
CrlA	1	107	FY160_RS17790	XRE family transcriptional regulator	Pseudomonas aeruginosa CF16053 (contig_10)	1	107	107	100.0	0	0	0	198	MVKKFSDLRAQMSPEAQARVEAKAQELLAEMPLNELRQARGLSQKMLSEVLQVQQPAIAKMERRTDMYISTLRSHIEAMGGQLEVIARFPDGAVKISNFADIEEAGA	MVKKFSDLRAQMSPEAQARVEAKAQELLAEMPLNELRQARGLSQKMLSEVLQVQQPAIAKMERRTDMYISTLRSHIEAMGGQLEVIARFPDGAVKISNFADIEEAGA
CrlA	1	107	NT31_RS10740	transcriptional regulator	Pseudomonas aeruginosa AZPAE15015 (contig_15)	1	107	107	100.0	0	0	0	198	MVKKFSDLRAQMSPEAQARVEAKAQELLAEMPLNELRQARGLSQKMLSEVLQVQQPAIAKMERRTDMYISTLRSHIEAMGGQLEVIARFPDGAVKISNFADIEEAGA	MVKKFSDLRAQMSPEAQARVEAKAQELLAEMPLNELRQARGLSQKMLSEVLQVQQPAIAKMERRTDMYISTLRSHIEAMGGQLEVIARFPDGAVKISNFADIEEAGA
CrlA	1	107	AO929_RS30295	transcriptional regulator	Pseudomonas aeruginosa WH-SGI-V-07223 (contig9)	1	107	107	100.0	0	0	0	198	MVKKFSDLRAQMSPEAQARVEAKAQELLAEMPLNELRQARGLSQKMLSEVLQVQQPAIAKMERRTDMYISTLRSHIEAMGGQLEVIARFPDGAVKISNFADIEEAGA	MVKKFSDLRAQMSPEAQARVEAKAQELLAEMPLNELRQARGLSQKMLSEVLQVQQPAIAKMERRTDMYISTLRSHIEAMGGQLEVIARFPDGAVKISNFADIEEAGA
CrlA	1	107	BAW48_RS22635	transcriptional regulator	Pseudomonas aeruginosa TNCF_32M (contig_99)	1	107	107	100.0	0	0	0	198	MVKKFSDLRAQMSPEAQARVEAKAQELLAEMPLNELRQARGLSQKMLSEVLQVQQPAIAKMERRTDMYISTLRSHIEAMGGQLEVIARFPDGAVKISNFADIEEAGA	MVKKFSDLRAQMSPEAQARVEAKAQELLAEMPLNELRQARGLSQKMLSEVLQVQQPAIAKMERRTDMYISTLRSHIEAMGGQLEVIARFPDGAVKISNFADIEEAGA
CrlA	1	107	AXW86_RS25405	helix-turn-helix domain-containing protein	Pseudomonas aeruginosa PA_139357 (NODE_4_contig)	1	107	107	100.0	0	0	0	198	MVKKFSDLRAQMSPEAQARVEAKAQELLAEMPLNELRQARGLSQKMLSEVLQVQQPAIAKMERRTDMYISTLRSHIEAMGGQLEVIARFPDGAVKISNFADIEEAGA	MVKKFSDLRAQMSPEAQARVEAKAQELLAEMPLNELRQARGLSQKMLSEVLQVQQPAIAKMERRTDMYISTLRSHIEAMGGQLEVIARFPDGAVKISNFADIEEAGA
CrlA	1	107	DY998_RS28260	helix-turn-helix domain-containing protein	Pseudomonas aeruginosa MRSN1617 (MRSN1617B_contig00097)	1	107	107	100.0	0	0	0	198	MVKKFSDLRAQMSPEAQARVEAKAQELLAEMPLNELRQARGLSQKMLSEVLQVQQPAIAKMERRTDMYISTLRSHIEAMGGQLEVIARFPDGAVKISNFADIEEAGA	MVKKFSDLRAQMSPEAQARVEAKAQELLAEMPLNELRQARGLSQKMLSEVLQVQQPAIAKMERRTDMYISTLRSHIEAMGGQLEVIARFPDGAVKISNFADIEEAGA
CrlA	1	107	FZO69_RS05025	XRE family transcriptional regulator	Pseudomonas aeruginosa CCUG 73744 (contig_2)	1	107	107	100.0	0	0	0	198	MVKKFSDLRAQMSPEAQARVEAKAQELLAEMPLNELRQARGLSQKMLSEVLQVQQPAIAKMERRTDMYISTLRSHIEAMGGQLEVIARFPDGAVKISNFADIEEAGA	MVKKFSDLRAQMSPEAQARVEAKAQELLAEMPLNELRQARGLSQKMLSEVLQVQQPAIAKMERRTDMYISTLRSHIEAMGGQLEVIARFPDGAVKISNFADIEEAGA
CrlA	1	107	NT28_RS04770	transcriptional regulator	Pseudomonas aeruginosa AZPAE15012 (contig_6)	1	107	107	100.0	0	0	0	198	MVKKFSDLRAQMSPEAQARVEAKAQELLAEMPLNELRQARGLSQKMLSEVLQVQQPAIAKMERRTDMYISTLRSHIEAMGGQLEVIARFPDGAVKISNFADIEEAGA	MVKKFSDLRAQMSPEAQARVEAKAQELLAEMPLNELRQARGLSQKMLSEVLQVQQPAIAKMERRTDMYISTLRSHIEAMGGQLEVIARFPDGAVKISNFADIEEAGA
CrlA	1	107	AO931_RS12220	transcriptional regulator	Pseudomonas aeruginosa WH-SGI-V-07225 (contig18)	1	107	107	100.0	0	0	0	198	MVKKFSDLRAQMSPEAQARVEAKAQELLAEMPLNELRQARGLSQKMLSEVLQVQQPAIAKMERRTDMYISTLRSHIEAMGGQLEVIARFPDGAVKISNFADIEEAGA	MVKKFSDLRAQMSPEAQARVEAKAQELLAEMPLNELRQARGLSQKMLSEVLQVQQPAIAKMERRTDMYISTLRSHIEAMGGQLEVIARFPDGAVKISNFADIEEAGA
CrlA	1	107	BH603_RS24780	transcriptional regulator	Pseudomonas aeruginosa 608748_668748 (contig_133)	1	107	107	100.0	0	0	0	198	MVKKFSDLRAQMSPEAQARVEAKAQELLAEMPLNELRQARGLSQKMLSEVLQVQQPAIAKMERRTDMYISTLRSHIEAMGGQLEVIARFPDGAVKISNFADIEEAGA	MVKKFSDLRAQMSPEAQARVEAKAQELLAEMPLNELRQARGLSQKMLSEVLQVQQPAIAKMERRTDMYISTLRSHIEAMGGQLEVIARFPDGAVKISNFADIEEAGA
CrlA	1	107	AXW89_RS01375	helix-turn-helix domain-containing protein	Pseudomonas aeruginosa PA_94 (NODE_112_contig)	1	107	107	100.0	0	0	0	198	MVKKFSDLRAQMSPEAQARVEAKAQELLAEMPLNELRQARGLSQKMLSEVLQVQQPAIAKMERRTDMYISTLRSHIEAMGGQLEVIARFPDGAVKISNFADIEEAGA	MVKKFSDLRAQMSPEAQARVEAKAQELLAEMPLNELRQARGLSQKMLSEVLQVQQPAIAKMERRTDMYISTLRSHIEAMGGQLEVIARFPDGAVKISNFADIEEAGA
CrlA	1	107	DZA04_RS10895	helix-turn-helix domain-containing protein	Pseudomonas aeruginosa MRSN15678 (MRSN15678_contig00026)	1	107	107	100.0	0	0	0	198	MVKKFSDLRAQMSPEAQARVEAKAQELLAEMPLNELRQARGLSQKMLSEVLQVQQPAIAKMERRTDMYISTLRSHIEAMGGQLEVIARFPDGAVKISNFADIEEAGA	MVKKFSDLRAQMSPEAQARVEAKAQELLAEMPLNELRQARGLSQKMLSEVLQVQQPAIAKMERRTDMYISTLRSHIEAMGGQLEVIARFPDGAVKISNFADIEEAGA
CrlA	1	107	FZO85_RS26410	XRE family transcriptional regulator	Pseudomonas aeruginosa CCUG 73745 (contig_17)	1	107	107	100.0	0	0	0	198	MVKKFSDLRAQMSPEAQARVEAKAQELLAEMPLNELRQARGLSQKMLSEVLQVQQPAIAKMERRTDMYISTLRSHIEAMGGQLEVIARFPDGAVKISNFADIEEAGA	MVKKFSDLRAQMSPEAQARVEAKAQELLAEMPLNELRQARGLSQKMLSEVLQVQQPAIAKMERRTDMYISTLRSHIEAMGGQLEVIARFPDGAVKISNFADIEEAGA
CrlA	1	107	NT24_RS23610	transcriptional regulator	Pseudomonas aeruginosa AZPAE15009 (contig_36)	1	107	107	100.0	0	0	0	198	MVKKFSDLRAQMSPEAQARVEAKAQELLAEMPLNELRQARGLSQKMLSEVLQVQQPAIAKMERRTDMYISTLRSHIEAMGGQLEVIARFPDGAVKISNFADIEEAGA	MVKKFSDLRAQMSPEAQARVEAKAQELLAEMPLNELRQARGLSQKMLSEVLQVQQPAIAKMERRTDMYISTLRSHIEAMGGQLEVIARFPDGAVKISNFADIEEAGA
CrlA	1	107	AO932_RS06560	transcriptional regulator	Pseudomonas aeruginosa WH-SGI-V-07226 (contig12)	1	107	107	100.0	0	0	0	198	MVKKFSDLRAQMSPEAQARVEAKAQELLAEMPLNELRQARGLSQKMLSEVLQVQQPAIAKMERRTDMYISTLRSHIEAMGGQLEVIARFPDGAVKISNFADIEEAGA	MVKKFSDLRAQMSPEAQARVEAKAQELLAEMPLNELRQARGLSQKMLSEVLQVQQPAIAKMERRTDMYISTLRSHIEAMGGQLEVIARFPDGAVKISNFADIEEAGA
CrlA	1	107	BVC11_RS23925	transcriptional regulator	Pseudomonas aeruginosa TRN6635 (contig_58_consensus)	1	107	107	100.0	0	0	0	198	MVKKFSDLRAQMSPEAQARVEAKAQELLAEMPLNELRQARGLSQKMLSEVLQVQQPAIAKMERRTDMYISTLRSHIEAMGGQLEVIARFPDGAVKISNFADIEEAGA	MVKKFSDLRAQMSPEAQARVEAKAQELLAEMPLNELRQARGLSQKMLSEVLQVQQPAIAKMERRTDMYISTLRSHIEAMGGQLEVIARFPDGAVKISNFADIEEAGA
CrlA	1	107	AXW92_RS28510	helix-turn-helix domain-containing protein	Pseudomonas aeruginosa PA_4823 (NODE_8_contig)	1	107	107	100.0	0	0	0	198	MVKKFSDLRAQMSPEAQARVEAKAQELLAEMPLNELRQARGLSQKMLSEVLQVQQPAIAKMERRTDMYISTLRSHIEAMGGQLEVIARFPDGAVKISNFADIEEAGA	MVKKFSDLRAQMSPEAQARVEAKAQELLAEMPLNELRQARGLSQKMLSEVLQVQQPAIAKMERRTDMYISTLRSHIEAMGGQLEVIARFPDGAVKISNFADIEEAGA
CrlA	1	107	DY959_RS27305	helix-turn-helix domain-containing protein	Pseudomonas aeruginosa MRSN351791 (MRSN351791B_contig00068)	1	107	107	100.0	0	0	0	198	MVKKFSDLRAQMSPEAQARVEAKAQELLAEMPLNELRQARGLSQKMLSEVLQVQQPAIAKMERRTDMYISTLRSHIEAMGGQLEVIARFPDGAVKISNFADIEEAGA	MVKKFSDLRAQMSPEAQARVEAKAQELLAEMPLNELRQARGLSQKMLSEVLQVQQPAIAKMERRTDMYISTLRSHIEAMGGQLEVIARFPDGAVKISNFADIEEAGA
CrlA	1	107	PAT23_RS22660	helix-turn-helix domain-containing protein	Pseudomonas aeruginosa GIMC5001:PAT-23 (chromosome)	1	107	107	100.0	0	0	0	198	MVKKFSDLRAQMSPEAQARVEAKAQELLAEMPLNELRQARGLSQKMLSEVLQVQQPAIAKMERRTDMYISTLRSHIEAMGGQLEVIARFPDGAVKISNFADIEEAGA	MVKKFSDLRAQMSPEAQARVEAKAQELLAEMPLNELRQARGLSQKMLSEVLQVQQPAIAKMERRTDMYISTLRSHIEAMGGQLEVIARFPDGAVKISNFADIEEAGA
CrlA	1	107	NT22_RS22165	transcriptional regulator	Pseudomonas aeruginosa AZPAE15007 (contig_35)	1	107	107	100.0	0	0	0	198	MVKKFSDLRAQMSPEAQARVEAKAQELLAEMPLNELRQARGLSQKMLSEVLQVQQPAIAKMERRTDMYISTLRSHIEAMGGQLEVIARFPDGAVKISNFADIEEAGA	MVKKFSDLRAQMSPEAQARVEAKAQELLAEMPLNELRQARGLSQKMLSEVLQVQQPAIAKMERRTDMYISTLRSHIEAMGGQLEVIARFPDGAVKISNFADIEEAGA
CrlA	1	107	AO941_RS20220	transcriptional regulator	Pseudomonas aeruginosa WH-SGI-V-07235 (contig4)	1	107	107	100.0	0	0	0	198	MVKKFSDLRAQMSPEAQARVEAKAQELLAEMPLNELRQARGLSQKMLSEVLQVQQPAIAKMERRTDMYISTLRSHIEAMGGQLEVIARFPDGAVKISNFADIEEAGA	MVKKFSDLRAQMSPEAQARVEAKAQELLAEMPLNELRQARGLSQKMLSEVLQVQQPAIAKMERRTDMYISTLRSHIEAMGGQLEVIARFPDGAVKISNFADIEEAGA
CrlA	1	107	BAW65_RS22495	transcriptional regulator	Pseudomonas aeruginosa TNCF_151M (contig_54)	1	107	107	100.0	0	0	0	198	MVKKFSDLRAQMSPEAQARVEAKAQELLAEMPLNELRQARGLSQKMLSEVLQVQQPAIAKMERRTDMYISTLRSHIEAMGGQLEVIARFPDGAVKISNFADIEEAGA	MVKKFSDLRAQMSPEAQARVEAKAQELLAEMPLNELRQARGLSQKMLSEVLQVQQPAIAKMERRTDMYISTLRSHIEAMGGQLEVIARFPDGAVKISNFADIEEAGA
CrlA	1	107	AXW96_RS07605	helix-turn-helix domain-containing protein	Pseudomonas aeruginosa PA_152603 (NODE_18_contig)	1	107	107	100.0	0	0	0	198	MVKKFSDLRAQMSPEAQARVEAKAQELLAEMPLNELRQARGLSQKMLSEVLQVQQPAIAKMERRTDMYISTLRSHIEAMGGQLEVIARFPDGAVKISNFADIEEAGA	MVKKFSDLRAQMSPEAQARVEAKAQELLAEMPLNELRQARGLSQKMLSEVLQVQQPAIAKMERRTDMYISTLRSHIEAMGGQLEVIARFPDGAVKISNFADIEEAGA
CrlA	1	107	DY960_RS01030	helix-turn-helix domain-containing protein	Pseudomonas aeruginosa MRSN346179 (MRSN346179_contig00001)	1	107	107	100.0	0	0	0	198	MVKKFSDLRAQMSPEAQARVEAKAQELLAEMPLNELRQARGLSQKMLSEVLQVQQPAIAKMERRTDMYISTLRSHIEAMGGQLEVIARFPDGAVKISNFADIEEAGA	MVKKFSDLRAQMSPEAQARVEAKAQELLAEMPLNELRQARGLSQKMLSEVLQVQQPAIAKMERRTDMYISTLRSHIEAMGGQLEVIARFPDGAVKISNFADIEEAGA
CrlA	1	107	PAT169_RS08320	helix-turn-helix domain-containing protein	Pseudomonas aeruginosa GIMC5002:PAT-169 (chromosome)	1	107	107	100.0	0	0	0	198	MVKKFSDLRAQMSPEAQARVEAKAQELLAEMPLNELRQARGLSQKMLSEVLQVQQPAIAKMERRTDMYISTLRSHIEAMGGQLEVIARFPDGAVKISNFADIEEAGA	MVKKFSDLRAQMSPEAQARVEAKAQELLAEMPLNELRQARGLSQKMLSEVLQVQQPAIAKMERRTDMYISTLRSHIEAMGGQLEVIARFPDGAVKISNFADIEEAGA
CrlA	1	107	NT21_RS10215	transcriptional regulator	Pseudomonas aeruginosa AZPAE15006 (contig_12)	1	107	107	100.0	0	0	0	198	MVKKFSDLRAQMSPEAQARVEAKAQELLAEMPLNELRQARGLSQKMLSEVLQVQQPAIAKMERRTDMYISTLRSHIEAMGGQLEVIARFPDGAVKISNFADIEEAGA	MVKKFSDLRAQMSPEAQARVEAKAQELLAEMPLNELRQARGLSQKMLSEVLQVQQPAIAKMERRTDMYISTLRSHIEAMGGQLEVIARFPDGAVKISNFADIEEAGA
CrlA	1	107	AO946_RS34915	transcriptional regulator	Pseudomonas aeruginosa WH-SGI-V-07240 (contig9)	1	107	107	100.0	0	0	0	198	MVKKFSDLRAQMSPEAQARVEAKAQELLAEMPLNELRQARGLSQKMLSEVLQVQQPAIAKMERRTDMYISTLRSHIEAMGGQLEVIARFPDGAVKISNFADIEEAGA	MVKKFSDLRAQMSPEAQARVEAKAQELLAEMPLNELRQARGLSQKMLSEVLQVQQPAIAKMERRTDMYISTLRSHIEAMGGQLEVIARFPDGAVKISNFADIEEAGA
CrlA	1	107	BUR97_RS19655	transcriptional regulator	Pseudomonas aeruginosa isolate LRJ09 (contig_1529)	1	107	107	100.0	0	0	0	198	MVKKFSDLRAQMSPEAQARVEAKAQELLAEMPLNELRQARGLSQKMLSEVLQVQQPAIAKMERRTDMYISTLRSHIEAMGGQLEVIARFPDGAVKISNFADIEEAGA	MVKKFSDLRAQMSPEAQARVEAKAQELLAEMPLNELRQARGLSQKMLSEVLQVQQPAIAKMERRTDMYISTLRSHIEAMGGQLEVIARFPDGAVKISNFADIEEAGA
CrlA	1	107	AXW95_RS27740	helix-turn-helix domain-containing protein	Pseudomonas aeruginosa PA_153837 (NODE_8_contig)	1	107	107	100.0	0	0	0	198	MVKKFSDLRAQMSPEAQARVEAKAQELLAEMPLNELRQARGLSQKMLSEVLQVQQPAIAKMERRTDMYISTLRSHIEAMGGQLEVIARFPDGAVKISNFADIEEAGA	MVKKFSDLRAQMSPEAQARVEAKAQELLAEMPLNELRQARGLSQKMLSEVLQVQQPAIAKMERRTDMYISTLRSHIEAMGGQLEVIARFPDGAVKISNFADIEEAGA
CrlA	1	107	DY966_RS15425	helix-turn-helix domain-containing protein	Pseudomonas aeruginosa MRSN26263 (MRSN26263B_contig00035)	1	107	107	100.0	0	0	0	198	MVKKFSDLRAQMSPEAQARVEAKAQELLAEMPLNELRQARGLSQKMLSEVLQVQQPAIAKMERRTDMYISTLRSHIEAMGGQLEVIARFPDGAVKISNFADIEEAGA	MVKKFSDLRAQMSPEAQARVEAKAQELLAEMPLNELRQARGLSQKMLSEVLQVQQPAIAKMERRTDMYISTLRSHIEAMGGQLEVIARFPDGAVKISNFADIEEAGA
CrlA	1	107	F1C11_RS17320	XRE family transcriptional regulator	Pseudomonas aeruginosa PAE006 (NODE_10_scaffold)	1	107	107	100.0	0	0	0	198	MVKKFSDLRAQMSPEAQARVEAKAQELLAEMPLNELRQARGLSQKMLSEVLQVQQPAIAKMERRTDMYISTLRSHIEAMGGQLEVIARFPDGAVKISNFADIEEAGA	MVKKFSDLRAQMSPEAQARVEAKAQELLAEMPLNELRQARGLSQKMLSEVLQVQQPAIAKMERRTDMYISTLRSHIEAMGGQLEVIARFPDGAVKISNFADIEEAGA
CrlA	1	107	NT18_RS22995	transcriptional regulator	Pseudomonas aeruginosa AZPAE15003 (contig_29)	1	107	107	100.0	0	0	0	198	MVKKFSDLRAQMSPEAQARVEAKAQELLAEMPLNELRQARGLSQKMLSEVLQVQQPAIAKMERRTDMYISTLRSHIEAMGGQLEVIARFPDGAVKISNFADIEEAGA	MVKKFSDLRAQMSPEAQARVEAKAQELLAEMPLNELRQARGLSQKMLSEVLQVQQPAIAKMERRTDMYISTLRSHIEAMGGQLEVIARFPDGAVKISNFADIEEAGA
CrlA	1	107	AO957_RS03125	transcriptional regulator	Pseudomonas aeruginosa WH-SGI-V-07372 (contig1)	1	107	107	100.0	0	0	0	198	MVKKFSDLRAQMSPEAQARVEAKAQELLAEMPLNELRQARGLSQKMLSEVLQVQQPAIAKMERRTDMYISTLRSHIEAMGGQLEVIARFPDGAVKISNFADIEEAGA	MVKKFSDLRAQMSPEAQARVEAKAQELLAEMPLNELRQARGLSQKMLSEVLQVQQPAIAKMERRTDMYISTLRSHIEAMGGQLEVIARFPDGAVKISNFADIEEAGA
CrlA	1	107	BAW43_RS22545	transcriptional regulator	Pseudomonas aeruginosa TNCF_14 (contig_42)	1	107	107	100.0	0	0	0	198	MVKKFSDLRAQMSPEAQARVEAKAQELLAEMPLNELRQARGLSQKMLSEVLQVQQPAIAKMERRTDMYISTLRSHIEAMGGQLEVIARFPDGAVKISNFADIEEAGA	MVKKFSDLRAQMSPEAQARVEAKAQELLAEMPLNELRQARGLSQKMLSEVLQVQQPAIAKMERRTDMYISTLRSHIEAMGGQLEVIARFPDGAVKISNFADIEEAGA
CrlA	1	107	AXW97_RS25975	helix-turn-helix domain-containing protein	Pseudomonas aeruginosa PA_153543 (NODE_5_contig)	1	107	107	100.0	0	0	0	198	MVKKFSDLRAQMSPEAQARVEAKAQELLAEMPLNELRQARGLSQKMLSEVLQVQQPAIAKMERRTDMYISTLRSHIEAMGGQLEVIARFPDGAVKISNFADIEEAGA	MVKKFSDLRAQMSPEAQARVEAKAQELLAEMPLNELRQARGLSQKMLSEVLQVQQPAIAKMERRTDMYISTLRSHIEAMGGQLEVIARFPDGAVKISNFADIEEAGA
CrlA	1	107	DY958_RS11870	helix-turn-helix domain-containing protein	Pseudomonas aeruginosa MRSN358800 (MRSN358800_contig00042)	1	107	107	100.0	0	0	0	198	MVKKFSDLRAQMSPEAQARVEAKAQELLAEMPLNELRQARGLSQKMLSEVLQVQQPAIAKMERRTDMYISTLRSHIEAMGGQLEVIARFPDGAVKISNFADIEEAGA	MVKKFSDLRAQMSPEAQARVEAKAQELLAEMPLNELRQARGLSQKMLSEVLQVQQPAIAKMERRTDMYISTLRSHIEAMGGQLEVIARFPDGAVKISNFADIEEAGA
CrlA	1	107	F3H15_RS12350	XRE family transcriptional regulator	Pseudomonas aeruginosa L33 (L33_L1.R1.clean_(paired)_contig_8)	1	107	107	100.0	0	0	0	198	MVKKFSDLRAQMSPEAQARVEAKAQELLAEMPLNELRQARGLSQKMLSEVLQVQQPAIAKMERRTDMYISTLRSHIEAMGGQLEVIARFPDGAVKISNFADIEEAGA	MVKKFSDLRAQMSPEAQARVEAKAQELLAEMPLNELRQARGLSQKMLSEVLQVQQPAIAKMERRTDMYISTLRSHIEAMGGQLEVIARFPDGAVKISNFADIEEAGA
CrlA	1	107	NT17_RS10910	transcriptional regulator	Pseudomonas aeruginosa AZPAE15002 (contig_15)	1	107	107	100.0	0	0	0	198	MVKKFSDLRAQMSPEAQARVEAKAQELLAEMPLNELRQARGLSQKMLSEVLQVQQPAIAKMERRTDMYISTLRSHIEAMGGQLEVIARFPDGAVKISNFADIEEAGA	MVKKFSDLRAQMSPEAQARVEAKAQELLAEMPLNELRQARGLSQKMLSEVLQVQQPAIAKMERRTDMYISTLRSHIEAMGGQLEVIARFPDGAVKISNFADIEEAGA
CrlA	1	107	AO963_RS04305	transcriptional regulator	Pseudomonas aeruginosa WH-SGI-V-07378 (contig11)	1	107	107	100.0	0	0	0	198	MVKKFSDLRAQMSPEAQARVEAKAQELLAEMPLNELRQARGLSQKMLSEVLQVQQPAIAKMERRTDMYISTLRSHIEAMGGQLEVIARFPDGAVKISNFADIEEAGA	MVKKFSDLRAQMSPEAQARVEAKAQELLAEMPLNELRQARGLSQKMLSEVLQVQQPAIAKMERRTDMYISTLRSHIEAMGGQLEVIARFPDGAVKISNFADIEEAGA
CrlA	1	107	BVC47_RS19930	transcriptional regulator	Pseudomonas aeruginosa TRN6649 (contig_41_consensus)	1	107	107	100.0	0	0	0	198	MVKKFSDLRAQMSPEAQARVEAKAQELLAEMPLNELRQARGLSQKMLSEVLQVQQPAIAKMERRTDMYISTLRSHIEAMGGQLEVIARFPDGAVKISNFADIEEAGA	MVKKFSDLRAQMSPEAQARVEAKAQELLAEMPLNELRQARGLSQKMLSEVLQVQQPAIAKMERRTDMYISTLRSHIEAMGGQLEVIARFPDGAVKISNFADIEEAGA
CrlA	1	107	DQI74_RS21055	helix-turn-helix domain-containing protein	Pseudomonas aeruginosa HUM-303 (contigPA3_A9_NODE_5_length_279318_cov_49.0421_ID_9)	1	107	107	100.0	0	0	0	198	MVKKFSDLRAQMSPEAQARVEAKAQELLAEMPLNELRQARGLSQKMLSEVLQVQQPAIAKMERRTDMYISTLRSHIEAMGGQLEVIARFPDGAVKISNFADIEEAGA	MVKKFSDLRAQMSPEAQARVEAKAQELLAEMPLNELRQARGLSQKMLSEVLQVQQPAIAKMERRTDMYISTLRSHIEAMGGQLEVIARFPDGAVKISNFADIEEAGA
CrlA	1	107	DZA11_RS03950	helix-turn-helix domain-containing protein	Pseudomonas aeruginosa MRSN1344 (MRSN1344_contig00008)	1	107	107	100.0	0	0	0	198	MVKKFSDLRAQMSPEAQARVEAKAQELLAEMPLNELRQARGLSQKMLSEVLQVQQPAIAKMERRTDMYISTLRSHIEAMGGQLEVIARFPDGAVKISNFADIEEAGA	MVKKFSDLRAQMSPEAQARVEAKAQELLAEMPLNELRQARGLSQKMLSEVLQVQQPAIAKMERRTDMYISTLRSHIEAMGGQLEVIARFPDGAVKISNFADIEEAGA
CrlA	1	107	F3G64_RS16550	XRE family transcriptional regulator	Pseudomonas aeruginosa L32 (L32_L1.R1.clean_(paired)_contig_15)	1	107	107	100.0	0	0	0	198	MVKKFSDLRAQMSPEAQARVEAKAQELLAEMPLNELRQARGLSQKMLSEVLQVQQPAIAKMERRTDMYISTLRSHIEAMGGQLEVIARFPDGAVKISNFADIEEAGA	MVKKFSDLRAQMSPEAQARVEAKAQELLAEMPLNELRQARGLSQKMLSEVLQVQQPAIAKMERRTDMYISTLRSHIEAMGGQLEVIARFPDGAVKISNFADIEEAGA
CrlA	1	107	NT15_RS08075	transcriptional regulator	Pseudomonas aeruginosa AZPAE15000 (contig_11)	1	107	107	100.0	0	0	0	198	MVKKFSDLRAQMSPEAQARVEAKAQELLAEMPLNELRQARGLSQKMLSEVLQVQQPAIAKMERRTDMYISTLRSHIEAMGGQLEVIARFPDGAVKISNFADIEEAGA	MVKKFSDLRAQMSPEAQARVEAKAQELLAEMPLNELRQARGLSQKMLSEVLQVQQPAIAKMERRTDMYISTLRSHIEAMGGQLEVIARFPDGAVKISNFADIEEAGA
CrlA	1	107	AO880_RS00725	transcriptional regulator	Pseudomonas aeruginosa WH-SGI-V-07053 (contig1)	1	107	107	100.0	0	0	0	198	MVKKFSDLRAQMSPEAQARVEAKAQELLAEMPLNELRQARGLSQKMLSEVLQVQQPAIAKMERRTDMYISTLRSHIEAMGGQLEVIARFPDGAVKISNFADIEEAGA	MVKKFSDLRAQMSPEAQARVEAKAQELLAEMPLNELRQARGLSQKMLSEVLQVQQPAIAKMERRTDMYISTLRSHIEAMGGQLEVIARFPDGAVKISNFADIEEAGA
CrlA	1	107	BAW60_RS22650	transcriptional regulator	Pseudomonas aeruginosa TNCF_109 (contig_31)	1	107	107	100.0	0	0	0	198	MVKKFSDLRAQMSPEAQARVEAKAQELLAEMPLNELRQARGLSQKMLSEVLQVQQPAIAKMERRTDMYISTLRSHIEAMGGQLEVIARFPDGAVKISNFADIEEAGA	MVKKFSDLRAQMSPEAQARVEAKAQELLAEMPLNELRQARGLSQKMLSEVLQVQQPAIAKMERRTDMYISTLRSHIEAMGGQLEVIARFPDGAVKISNFADIEEAGA
CrlA	1	107	DQI73_RS02920	helix-turn-helix domain-containing protein	Pseudomonas aeruginosa VET-71 (contigPA2_H8_NODE_10_length_64350_cov_22.233_ID_19)	1	107	107	100.0	0	0	0	198	MVKKFSDLRAQMSPEAQARVEAKAQELLAEMPLNELRQARGLSQKMLSEVLQVQQPAIAKMERRTDMYISTLRSHIEAMGGQLEVIARFPDGAVKISNFADIEEAGA	MVKKFSDLRAQMSPEAQARVEAKAQELLAEMPLNELRQARGLSQKMLSEVLQVQQPAIAKMERRTDMYISTLRSHIEAMGGQLEVIARFPDGAVKISNFADIEEAGA
CrlA	1	107	DZA20_RS21365	helix-turn-helix domain-containing protein	Pseudomonas aeruginosa MRSN11286 (MRSN11286B_contig00080)	1	107	107	100.0	0	0	0	198	MVKKFSDLRAQMSPEAQARVEAKAQELLAEMPLNELRQARGLSQKMLSEVLQVQQPAIAKMERRTDMYISTLRSHIEAMGGQLEVIARFPDGAVKISNFADIEEAGA	MVKKFSDLRAQMSPEAQARVEAKAQELLAEMPLNELRQARGLSQKMLSEVLQVQQPAIAKMERRTDMYISTLRSHIEAMGGQLEVIARFPDGAVKISNFADIEEAGA
CrlA	1	107	F3H14_RS07375	XRE family transcriptional regulator	Pseudomonas aeruginosa L23 (L23_L1.R1.clean_(paired)_contig_5)	1	107	107	100.0	0	0	0	198	MVKKFSDLRAQMSPEAQARVEAKAQELLAEMPLNELRQARGLSQKMLSEVLQVQQPAIAKMERRTDMYISTLRSHIEAMGGQLEVIARFPDGAVKISNFADIEEAGA	MVKKFSDLRAQMSPEAQARVEAKAQELLAEMPLNELRQARGLSQKMLSEVLQVQQPAIAKMERRTDMYISTLRSHIEAMGGQLEVIARFPDGAVKISNFADIEEAGA
CrlA	1	107	NT12_RS01425	transcriptional regulator	Pseudomonas aeruginosa AZPAE14997 (contig_2)	1	107	107	100.0	0	0	0	198	MVKKFSDLRAQMSPEAQARVEAKAQELLAEMPLNELRQARGLSQKMLSEVLQVQQPAIAKMERRTDMYISTLRSHIEAMGGQLEVIARFPDGAVKISNFADIEEAGA	MVKKFSDLRAQMSPEAQARVEAKAQELLAEMPLNELRQARGLSQKMLSEVLQVQQPAIAKMERRTDMYISTLRSHIEAMGGQLEVIARFPDGAVKISNFADIEEAGA
CrlA	1	107	AO885_RS09485	transcriptional regulator	Pseudomonas aeruginosa WH-SGI-V-07065 (contig15)	1	107	107	100.0	0	0	0	198	MVKKFSDLRAQMSPEAQARVEAKAQELLAEMPLNELRQARGLSQKMLSEVLQVQQPAIAKMERRTDMYISTLRSHIEAMGGQLEVIARFPDGAVKISNFADIEEAGA	MVKKFSDLRAQMSPEAQARVEAKAQELLAEMPLNELRQARGLSQKMLSEVLQVQQPAIAKMERRTDMYISTLRSHIEAMGGQLEVIARFPDGAVKISNFADIEEAGA
CrlA	1	107	BUK36_RS30160	transcriptional regulator	Pseudomonas aeruginosa isolate 410 (contig_53)	1	107	107	100.0	0	0	0	198	MVKKFSDLRAQMSPEAQARVEAKAQELLAEMPLNELRQARGLSQKMLSEVLQVQQPAIAKMERRTDMYISTLRSHIEAMGGQLEVIARFPDGAVKISNFADIEEAGA	MVKKFSDLRAQMSPEAQARVEAKAQELLAEMPLNELRQARGLSQKMLSEVLQVQQPAIAKMERRTDMYISTLRSHIEAMGGQLEVIARFPDGAVKISNFADIEEAGA
CrlA	1	107	DQI72_RS27725	helix-turn-helix domain-containing protein	Pseudomonas aeruginosa VET-23 (NODE_2_contig)	1	107	107	100.0	0	0	0	198	MVKKFSDLRAQMSPEAQARVEAKAQELLAEMPLNELRQARGLSQKMLSEVLQVQQPAIAKMERRTDMYISTLRSHIEAMGGQLEVIARFPDGAVKISNFADIEEAGA	MVKKFSDLRAQMSPEAQARVEAKAQELLAEMPLNELRQARGLSQKMLSEVLQVQQPAIAKMERRTDMYISTLRSHIEAMGGQLEVIARFPDGAVKISNFADIEEAGA
CrlA	1	107	DZA17_RS24760	helix-turn-helix domain-containing protein	Pseudomonas aeruginosa MRSN11976 (MRSN11976_contig00113)	1	107	107	100.0	0	0	0	198	MVKKFSDLRAQMSPEAQARVEAKAQELLAEMPLNELRQARGLSQKMLSEVLQVQQPAIAKMERRTDMYISTLRSHIEAMGGQLEVIARFPDGAVKISNFADIEEAGA	MVKKFSDLRAQMSPEAQARVEAKAQELLAEMPLNELRQARGLSQKMLSEVLQVQQPAIAKMERRTDMYISTLRSHIEAMGGQLEVIARFPDGAVKISNFADIEEAGA
CrlA	1	107	F3H16_RS09075	XRE family transcriptional regulator	Pseudomonas aeruginosa L6 (L6_L1.R1.clean_(paired)_contig_6)	1	107	107	100.0	0	0	0	198	MVKKFSDLRAQMSPEAQARVEAKAQELLAEMPLNELRQARGLSQKMLSEVLQVQQPAIAKMERRTDMYISTLRSHIEAMGGQLEVIARFPDGAVKISNFADIEEAGA	MVKKFSDLRAQMSPEAQARVEAKAQELLAEMPLNELRQARGLSQKMLSEVLQVQQPAIAKMERRTDMYISTLRSHIEAMGGQLEVIARFPDGAVKISNFADIEEAGA
CrlA	1	107	NS98_RS13215	transcriptional regulator	Pseudomonas aeruginosa AZPAE14983 (contig_20)	1	107	107	100.0	0	0	0	198	MVKKFSDLRAQMSPEAQARVEAKAQELLAEMPLNELRQARGLSQKMLSEVLQVQQPAIAKMERRTDMYISTLRSHIEAMGGQLEVIARFPDGAVKISNFADIEEAGA	MVKKFSDLRAQMSPEAQARVEAKAQELLAEMPLNELRQARGLSQKMLSEVLQVQQPAIAKMERRTDMYISTLRSHIEAMGGQLEVIARFPDGAVKISNFADIEEAGA
CrlA	1	107	AO888_RS09690	transcriptional regulator	Pseudomonas aeruginosa WH-SGI-V-07067 (contig18)	1	107	107	100.0	0	0	0	198	MVKKFSDLRAQMSPEAQARVEAKAQELLAEMPLNELRQARGLSQKMLSEVLQVQQPAIAKMERRTDMYISTLRSHIEAMGGQLEVIARFPDGAVKISNFADIEEAGA	MVKKFSDLRAQMSPEAQARVEAKAQELLAEMPLNELRQARGLSQKMLSEVLQVQQPAIAKMERRTDMYISTLRSHIEAMGGQLEVIARFPDGAVKISNFADIEEAGA
CrlA	1	107	BUR78_RS22780	transcriptional regulator	Pseudomonas aeruginosa isolate 95 (contig_249)	1	107	107	100.0	0	0	0	198	MVKKFSDLRAQMSPEAQARVEAKAQELLAEMPLNELRQARGLSQKMLSEVLQVQQPAIAKMERRTDMYISTLRSHIEAMGGQLEVIARFPDGAVKISNFADIEEAGA	MVKKFSDLRAQMSPEAQARVEAKAQELLAEMPLNELRQARGLSQKMLSEVLQVQQPAIAKMERRTDMYISTLRSHIEAMGGQLEVIARFPDGAVKISNFADIEEAGA
CrlA	1	107	DQI71_RS21550	helix-turn-helix domain-containing protein	Pseudomonas aeruginosa VET-74 (contigPA2_C9_NODE_69_length_23523_cov_33.0807_ID_137)	1	107	107	100.0	0	0	0	198	MVKKFSDLRAQMSPEAQARVEAKAQELLAEMPLNELRQARGLSQKMLSEVLQVQQPAIAKMERRTDMYISTLRSHIEAMGGQLEVIARFPDGAVKISNFADIEEAGA	MVKKFSDLRAQMSPEAQARVEAKAQELLAEMPLNELRQARGLSQKMLSEVLQVQQPAIAKMERRTDMYISTLRSHIEAMGGQLEVIARFPDGAVKISNFADIEEAGA
CrlA	1	107	EJU38_RS27295	helix-turn-helix domain-containing protein	Pseudomonas aeruginosa U4581 (GCID_CRPK_0027_NODE_8.ctg_1)	1	107	107	100.0	0	0	0	198	MVKKFSDLRAQMSPEAQARVEAKAQELLAEMPLNELRQARGLSQKMLSEVLQVQQPAIAKMERRTDMYISTLRSHIEAMGGQLEVIARFPDGAVKISNFADIEEAGA	MVKKFSDLRAQMSPEAQARVEAKAQELLAEMPLNELRQARGLSQKMLSEVLQVQQPAIAKMERRTDMYISTLRSHIEAMGGQLEVIARFPDGAVKISNFADIEEAGA
CrlA	1	107	F6X67_RS10940	XRE family transcriptional regulator	Pseudomonas aeruginosa KCJ3K1 (NODE_21_contig)	1	107	107	100.0	0	0	0	198	MVKKFSDLRAQMSPEAQARVEAKAQELLAEMPLNELRQARGLSQKMLSEVLQVQQPAIAKMERRTDMYISTLRSHIEAMGGQLEVIARFPDGAVKISNFADIEEAGA	MVKKFSDLRAQMSPEAQARVEAKAQELLAEMPLNELRQARGLSQKMLSEVLQVQQPAIAKMERRTDMYISTLRSHIEAMGGQLEVIARFPDGAVKISNFADIEEAGA
CrlA	1	107	NS94_RS06165	transcriptional regulator	Pseudomonas aeruginosa AZPAE14979 (contig_8)	1	107	107	100.0	0	0	0	198	MVKKFSDLRAQMSPEAQARVEAKAQELLAEMPLNELRQARGLSQKMLSEVLQVQQPAIAKMERRTDMYISTLRSHIEAMGGQLEVIARFPDGAVKISNFADIEEAGA	MVKKFSDLRAQMSPEAQARVEAKAQELLAEMPLNELRQARGLSQKMLSEVLQVQQPAIAKMERRTDMYISTLRSHIEAMGGQLEVIARFPDGAVKISNFADIEEAGA
CrlA	1	107	AO894_RS06735	transcriptional regulator	Pseudomonas aeruginosa WH-SGI-V-07061 (contig12)	1	107	107	100.0	0	0	0	198	MVKKFSDLRAQMSPEAQARVEAKAQELLAEMPLNELRQARGLSQKMLSEVLQVQQPAIAKMERRTDMYISTLRSHIEAMGGQLEVIARFPDGAVKISNFADIEEAGA	MVKKFSDLRAQMSPEAQARVEAKAQELLAEMPLNELRQARGLSQKMLSEVLQVQQPAIAKMERRTDMYISTLRSHIEAMGGQLEVIARFPDGAVKISNFADIEEAGA
CrlA	1	107	BUH00_RS01225	transcriptional regulator	Pseudomonas aeruginosa isolate 212 (contig_44)	1	107	107	100.0	0	0	0	198	MVKKFSDLRAQMSPEAQARVEAKAQELLAEMPLNELRQARGLSQKMLSEVLQVQQPAIAKMERRTDMYISTLRSHIEAMGGQLEVIARFPDGAVKISNFADIEEAGA	MVKKFSDLRAQMSPEAQARVEAKAQELLAEMPLNELRQARGLSQKMLSEVLQVQQPAIAKMERRTDMYISTLRSHIEAMGGQLEVIARFPDGAVKISNFADIEEAGA
CrlA	1	107	DQI58_RS14455	helix-turn-helix domain-containing protein	Pseudomonas aeruginosa HUM-265 (contigPA3_B5_NODE_14_length_163082_cov_17.1481_ID_27)	1	107	107	100.0	0	0	0	198	MVKKFSDLRAQMSPEAQARVEAKAQELLAEMPLNELRQARGLSQKMLSEVLQVQQPAIAKMERRTDMYISTLRSHIEAMGGQLEVIARFPDGAVKISNFADIEEAGA	MVKKFSDLRAQMSPEAQARVEAKAQELLAEMPLNELRQARGLSQKMLSEVLQVQQPAIAKMERRTDMYISTLRSHIEAMGGQLEVIARFPDGAVKISNFADIEEAGA
CrlA	1	107	IPC1623_RS23310	helix-turn-helix domain-containing protein	Pseudomonas aeruginosa 33CFBRPA (contigIPC1623_16.1)	1	107	107	100.0	0	0	0	198	MVKKFSDLRAQMSPEAQARVEAKAQELLAEMPLNELRQARGLSQKMLSEVLQVQQPAIAKMERRTDMYISTLRSHIEAMGGQLEVIARFPDGAVKISNFADIEEAGA	MVKKFSDLRAQMSPEAQARVEAKAQELLAEMPLNELRQARGLSQKMLSEVLQVQQPAIAKMERRTDMYISTLRSHIEAMGGQLEVIARFPDGAVKISNFADIEEAGA
CrlA	1	107	F7O90_RS19550	XRE family transcriptional regulator	Pseudomonas aeruginosa KCJ3K10 (NODE_48_contig)	1	107	107	100.0	0	0	0	198	MVKKFSDLRAQMSPEAQARVEAKAQELLAEMPLNELRQARGLSQKMLSEVLQVQQPAIAKMERRTDMYISTLRSHIEAMGGQLEVIARFPDGAVKISNFADIEEAGA	MVKKFSDLRAQMSPEAQARVEAKAQELLAEMPLNELRQARGLSQKMLSEVLQVQQPAIAKMERRTDMYISTLRSHIEAMGGQLEVIARFPDGAVKISNFADIEEAGA
CrlA	1	107	NS90_RS28995	transcriptional regulator	Pseudomonas aeruginosa AZPAE14975 (contig_84)	1	107	107	100.0	0	0	0	198	MVKKFSDLRAQMSPEAQARVEAKAQELLAEMPLNELRQARGLSQKMLSEVLQVQQPAIAKMERRTDMYISTLRSHIEAMGGQLEVIARFPDGAVKISNFADIEEAGA	MVKKFSDLRAQMSPEAQARVEAKAQELLAEMPLNELRQARGLSQKMLSEVLQVQQPAIAKMERRTDMYISTLRSHIEAMGGQLEVIARFPDGAVKISNFADIEEAGA
CrlA	1	107	AO908_RS27965	transcriptional regulator	Pseudomonas aeruginosa WH-SGI-V-07170 (contig7)	1	107	107	100.0	0	0	0	198	MVKKFSDLRAQMSPEAQARVEAKAQELLAEMPLNELRQARGLSQKMLSEVLQVQQPAIAKMERRTDMYISTLRSHIEAMGGQLEVIARFPDGAVKISNFADIEEAGA	MVKKFSDLRAQMSPEAQARVEAKAQELLAEMPLNELRQARGLSQKMLSEVLQVQQPAIAKMERRTDMYISTLRSHIEAMGGQLEVIARFPDGAVKISNFADIEEAGA
CrlA	1	107	BUI39_RS13285	transcriptional regulator	Pseudomonas aeruginosa isolate 326 (contig_37)	1	107	107	100.0	0	0	0	198	MVKKFSDLRAQMSPEAQARVEAKAQELLAEMPLNELRQARGLSQKMLSEVLQVQQPAIAKMERRTDMYISTLRSHIEAMGGQLEVIARFPDGAVKISNFADIEEAGA	MVKKFSDLRAQMSPEAQARVEAKAQELLAEMPLNELRQARGLSQKMLSEVLQVQQPAIAKMERRTDMYISTLRSHIEAMGGQLEVIARFPDGAVKISNFADIEEAGA
CrlA	1	107	DQI39_RS09240	helix-turn-helix domain-containing protein	Pseudomonas aeruginosa VET-22 (NODE_36_contig)	1	107	107	100.0	0	0	0	198	MVKKFSDLRAQMSPEAQARVEAKAQELLAEMPLNELRQARGLSQKMLSEVLQVQQPAIAKMERRTDMYISTLRSHIEAMGGQLEVIARFPDGAVKISNFADIEEAGA	MVKKFSDLRAQMSPEAQARVEAKAQELLAEMPLNELRQARGLSQKMLSEVLQVQQPAIAKMERRTDMYISTLRSHIEAMGGQLEVIARFPDGAVKISNFADIEEAGA
CrlA	1	107	IPC1423_RS12105	helix-turn-helix domain-containing protein	Pseudomonas aeruginosa BJ4 (contigIPC1423_3.1)	1	107	107	100.0	0	0	0	198	MVKKFSDLRAQMSPEAQARVEAKAQELLAEMPLNELRQARGLSQKMLSEVLQVQQPAIAKMERRTDMYISTLRSHIEAMGGQLEVIARFPDGAVKISNFADIEEAGA	MVKKFSDLRAQMSPEAQARVEAKAQELLAEMPLNELRQARGLSQKMLSEVLQVQQPAIAKMERRTDMYISTLRSHIEAMGGQLEVIARFPDGAVKISNFADIEEAGA
CrlA	1	107	GAB04_RS17170	XRE family transcriptional regulator	Pseudomonas aeruginosa MUC-P5 (contig12)	1	107	107	100.0	0	0	0	198	MVKKFSDLRAQMSPEAQARVEAKAQELLAEMPLNELRQARGLSQKMLSEVLQVQQPAIAKMERRTDMYISTLRSHIEAMGGQLEVIARFPDGAVKISNFADIEEAGA	MVKKFSDLRAQMSPEAQARVEAKAQELLAEMPLNELRQARGLSQKMLSEVLQVQQPAIAKMERRTDMYISTLRSHIEAMGGQLEVIARFPDGAVKISNFADIEEAGA
CrlA	1	107	NS88_RS27530	transcriptional regulator	Pseudomonas aeruginosa AZPAE14973 (contig_55)	1	107	107	100.0	0	0	0	198	MVKKFSDLRAQMSPEAQARVEAKAQELLAEMPLNELRQARGLSQKMLSEVLQVQQPAIAKMERRTDMYISTLRSHIEAMGGQLEVIARFPDGAVKISNFADIEEAGA	MVKKFSDLRAQMSPEAQARVEAKAQELLAEMPLNELRQARGLSQKMLSEVLQVQQPAIAKMERRTDMYISTLRSHIEAMGGQLEVIARFPDGAVKISNFADIEEAGA
CrlA	1	107	AO911_RS04255	transcriptional regulator	Pseudomonas aeruginosa WH-SGI-V-07173 (contig11)	1	107	107	100.0	0	0	0	198	MVKKFSDLRAQMSPEAQARVEAKAQELLAEMPLNELRQARGLSQKMLSEVLQVQQPAIAKMERRTDMYISTLRSHIEAMGGQLEVIARFPDGAVKISNFADIEEAGA	MVKKFSDLRAQMSPEAQARVEAKAQELLAEMPLNELRQARGLSQKMLSEVLQVQQPAIAKMERRTDMYISTLRSHIEAMGGQLEVIARFPDGAVKISNFADIEEAGA
CrlA	1	107	BUH63_RS03780	transcriptional regulator	Pseudomonas aeruginosa isolate 215 (contig_32)	1	107	107	100.0	0	0	0	198	MVKKFSDLRAQMSPEAQARVEAKAQELLAEMPLNELRQARGLSQKMLSEVLQVQQPAIAKMERRTDMYISTLRSHIEAMGGQLEVIARFPDGAVKISNFADIEEAGA	MVKKFSDLRAQMSPEAQARVEAKAQELLAEMPLNELRQARGLSQKMLSEVLQVQQPAIAKMERRTDMYISTLRSHIEAMGGQLEVIARFPDGAVKISNFADIEEAGA
CrlA	1	107	DQI20_RS17745	helix-turn-helix domain-containing protein	Pseudomonas aeruginosa VET-35 (contigPA2_A1_NODE_49_length_32831_cov_21.6507_ID_97)	1	107	107	100.0	0	0	0	198	MVKKFSDLRAQMSPEAQARVEAKAQELLAEMPLNELRQARGLSQKMLSEVLQVQQPAIAKMERRTDMYISTLRSHIEAMGGQLEVIARFPDGAVKISNFADIEEAGA	MVKKFSDLRAQMSPEAQARVEAKAQELLAEMPLNELRQARGLSQKMLSEVLQVQQPAIAKMERRTDMYISTLRSHIEAMGGQLEVIARFPDGAVKISNFADIEEAGA
CrlA	1	107	IPC1422_RS21600	helix-turn-helix domain-containing protein	Pseudomonas aeruginosa HCF73 (contigIPC1422_9.1)	1	107	107	100.0	0	0	0	198	MVKKFSDLRAQMSPEAQARVEAKAQELLAEMPLNELRQARGLSQKMLSEVLQVQQPAIAKMERRTDMYISTLRSHIEAMGGQLEVIARFPDGAVKISNFADIEEAGA	MVKKFSDLRAQMSPEAQARVEAKAQELLAEMPLNELRQARGLSQKMLSEVLQVQQPAIAKMERRTDMYISTLRSHIEAMGGQLEVIARFPDGAVKISNFADIEEAGA
CrlA	1	107	F8138_RS06365	XRE family transcriptional regulator	Pseudomonas aeruginosa GO76 (NODE_7_contig)	1	107	107	100.0	0	0	0	198	MVKKFSDLRAQMSPEAQARVEAKAQELLAEMPLNELRQARGLSQKMLSEVLQVQQPAIAKMERRTDMYISTLRSHIEAMGGQLEVIARFPDGAVKISNFADIEEAGA	MVKKFSDLRAQMSPEAQARVEAKAQELLAEMPLNELRQARGLSQKMLSEVLQVQQPAIAKMERRTDMYISTLRSHIEAMGGQLEVIARFPDGAVKISNFADIEEAGA
CrlA	1	107	NS83_RS13780	transcriptional regulator	Pseudomonas aeruginosa AZPAE14968 (scaffold_32)	1	107	107	100.0	0	0	0	198	MVKKFSDLRAQMSPEAQARVEAKAQELLAEMPLNELRQARGLSQKMLSEVLQVQQPAIAKMERRTDMYISTLRSHIEAMGGQLEVIARFPDGAVKISNFADIEEAGA	MVKKFSDLRAQMSPEAQARVEAKAQELLAEMPLNELRQARGLSQKMLSEVLQVQQPAIAKMERRTDMYISTLRSHIEAMGGQLEVIARFPDGAVKISNFADIEEAGA
CrlA	1	107	AO914_RS09025	transcriptional regulator	Pseudomonas aeruginosa WH-SGI-V-07176 (contig17)	1	107	107	100.0	0	0	0	198	MVKKFSDLRAQMSPEAQARVEAKAQELLAEMPLNELRQARGLSQKMLSEVLQVQQPAIAKMERRTDMYISTLRSHIEAMGGQLEVIARFPDGAVKISNFADIEEAGA	MVKKFSDLRAQMSPEAQARVEAKAQELLAEMPLNELRQARGLSQKMLSEVLQVQQPAIAKMERRTDMYISTLRSHIEAMGGQLEVIARFPDGAVKISNFADIEEAGA
CrlA	1	107	BUH34_RS09850	transcriptional regulator	Pseudomonas aeruginosa isolate 199 (contig_62)	1	107	107	100.0	0	0	0	198	MVKKFSDLRAQMSPEAQARVEAKAQELLAEMPLNELRQARGLSQKMLSEVLQVQQPAIAKMERRTDMYISTLRSHIEAMGGQLEVIARFPDGAVKISNFADIEEAGA	MVKKFSDLRAQMSPEAQARVEAKAQELLAEMPLNELRQARGLSQKMLSEVLQVQQPAIAKMERRTDMYISTLRSHIEAMGGQLEVIARFPDGAVKISNFADIEEAGA
CrlA	1	107	DQI19_RS02270	helix-turn-helix domain-containing protein	Pseudomonas aeruginosa HUM-276 (NODE_1_contig)	1	107	107	100.0	0	0	0	198	MVKKFSDLRAQMSPEAQARVEAKAQELLAEMPLNELRQARGLSQKMLSEVLQVQQPAIAKMERRTDMYISTLRSHIEAMGGQLEVIARFPDGAVKISNFADIEEAGA	MVKKFSDLRAQMSPEAQARVEAKAQELLAEMPLNELRQARGLSQKMLSEVLQVQQPAIAKMERRTDMYISTLRSHIEAMGGQLEVIARFPDGAVKISNFADIEEAGA
CrlA	1	107	IPC1381_RS25920	helix-turn-helix domain-containing protein	Pseudomonas aeruginosa Zw31 (contigIPC1381_11.1)	1	107	107	100.0	0	0	0	198	MVKKFSDLRAQMSPEAQARVEAKAQELLAEMPLNELRQARGLSQKMLSEVLQVQQPAIAKMERRTDMYISTLRSHIEAMGGQLEVIARFPDGAVKISNFADIEEAGA	MVKKFSDLRAQMSPEAQARVEAKAQELLAEMPLNELRQARGLSQKMLSEVLQVQQPAIAKMERRTDMYISTLRSHIEAMGGQLEVIARFPDGAVKISNFADIEEAGA
CrlA	1	107	FKO26_RS07755	XRE family transcriptional regulator	Pseudomonas aeruginosa PA120 (NODE_8_contig)	1	107	107	100.0	0	0	0	198	MVKKFSDLRAQMSPEAQARVEAKAQELLAEMPLNELRQARGLSQKMLSEVLQVQQPAIAKMERRTDMYISTLRSHIEAMGGQLEVIARFPDGAVKISNFADIEEAGA	MVKKFSDLRAQMSPEAQARVEAKAQELLAEMPLNELRQARGLSQKMLSEVLQVQQPAIAKMERRTDMYISTLRSHIEAMGGQLEVIARFPDGAVKISNFADIEEAGA
CrlA	1	107	NS81_RS23095	transcriptional regulator	Pseudomonas aeruginosa AZPAE14965 (contig_21)	1	107	107	100.0	0	0	0	198	MVKKFSDLRAQMSPEAQARVEAKAQELLAEMPLNELRQARGLSQKMLSEVLQVQQPAIAKMERRTDMYISTLRSHIEAMGGQLEVIARFPDGAVKISNFADIEEAGA	MVKKFSDLRAQMSPEAQARVEAKAQELLAEMPLNELRQARGLSQKMLSEVLQVQQPAIAKMERRTDMYISTLRSHIEAMGGQLEVIARFPDGAVKISNFADIEEAGA
CrlA	1	107	APB64_RS03115	transcriptional regulator	Pseudomonas aeruginosa WH-SGI-V-07317 (contig10)	1	107	107	100.0	0	0	0	198	MVKKFSDLRAQMSPEAQARVEAKAQELLAEMPLNELRQARGLSQKMLSEVLQVQQPAIAKMERRTDMYISTLRSHIEAMGGQLEVIARFPDGAVKISNFADIEEAGA	MVKKFSDLRAQMSPEAQARVEAKAQELLAEMPLNELRQARGLSQKMLSEVLQVQQPAIAKMERRTDMYISTLRSHIEAMGGQLEVIARFPDGAVKISNFADIEEAGA
CrlA	1	107	BUR62_RS25060	transcriptional regulator	Pseudomonas aeruginosa isolate 96 (contig_141)	1	107	107	100.0	0	0	0	198	MVKKFSDLRAQMSPEAQARVEAKAQELLAEMPLNELRQARGLSQKMLSEVLQVQQPAIAKMERRTDMYISTLRSHIEAMGGQLEVIARFPDGAVKISNFADIEEAGA	MVKKFSDLRAQMSPEAQARVEAKAQELLAEMPLNELRQARGLSQKMLSEVLQVQQPAIAKMERRTDMYISTLRSHIEAMGGQLEVIARFPDGAVKISNFADIEEAGA
CrlA	1	107	DQI17_RS22340	helix-turn-helix domain-containing protein	Pseudomonas aeruginosa HUM-268 (NODE_32_contig)	1	107	107	100.0	0	0	0	198	MVKKFSDLRAQMSPEAQARVEAKAQELLAEMPLNELRQARGLSQKMLSEVLQVQQPAIAKMERRTDMYISTLRSHIEAMGGQLEVIARFPDGAVKISNFADIEEAGA	MVKKFSDLRAQMSPEAQARVEAKAQELLAEMPLNELRQARGLSQKMLSEVLQVQQPAIAKMERRTDMYISTLRSHIEAMGGQLEVIARFPDGAVKISNFADIEEAGA
CrlA	1	107	IPC1376_RS14245	helix-turn-helix domain-containing protein	Pseudomonas aeruginosa SS1 (contigIPC1376_4.1)	1	107	107	100.0	0	0	0	198	MVKKFSDLRAQMSPEAQARVEAKAQELLAEMPLNELRQARGLSQKMLSEVLQVQQPAIAKMERRTDMYISTLRSHIEAMGGQLEVIARFPDGAVKISNFADIEEAGA	MVKKFSDLRAQMSPEAQARVEAKAQELLAEMPLNELRQARGLSQKMLSEVLQVQQPAIAKMERRTDMYISTLRSHIEAMGGQLEVIARFPDGAVKISNFADIEEAGA
CrlA	1	107	GFH36_RS15675	XRE family transcriptional regulator	Pseudomonas aeruginosa PA132 (scaffold_11)	1	107	107	100.0	0	0	0	198	MVKKFSDLRAQMSPEAQARVEAKAQELLAEMPLNELRQARGLSQKMLSEVLQVQQPAIAKMERRTDMYISTLRSHIEAMGGQLEVIARFPDGAVKISNFADIEEAGA	MVKKFSDLRAQMSPEAQARVEAKAQELLAEMPLNELRQARGLSQKMLSEVLQVQQPAIAKMERRTDMYISTLRSHIEAMGGQLEVIARFPDGAVKISNFADIEEAGA
CrlA	1	107	NT47_RS21240	transcriptional regulator	Pseudomonas aeruginosa AZPAE15031 (contig_21)	1	107	107	100.0	0	0	0	198	MVKKFSDLRAQMSPEAQARVEAKAQELLAEMPLNELRQARGLSQKMLSEVLQVQQPAIAKMERRTDMYISTLRSHIEAMGGQLEVIARFPDGAVKISNFADIEEAGA	MVKKFSDLRAQMSPEAQARVEAKAQELLAEMPLNELRQARGLSQKMLSEVLQVQQPAIAKMERRTDMYISTLRSHIEAMGGQLEVIARFPDGAVKISNFADIEEAGA
CrlA	1	107	APB67_RS09850	transcriptional regulator	Pseudomonas aeruginosa WH-SGI-V-07322 (WH_SGI_V_07322_17)	1	107	107	100.0	0	0	0	198	MVKKFSDLRAQMSPEAQARVEAKAQELLAEMPLNELRQARGLSQKMLSEVLQVQQPAIAKMERRTDMYISTLRSHIEAMGGQLEVIARFPDGAVKISNFADIEEAGA	MVKKFSDLRAQMSPEAQARVEAKAQELLAEMPLNELRQARGLSQKMLSEVLQVQQPAIAKMERRTDMYISTLRSHIEAMGGQLEVIARFPDGAVKISNFADIEEAGA
CrlA	1	107	BUI04_RS22160	transcriptional regulator	Pseudomonas aeruginosa isolate 244 (contig_123)	1	107	107	100.0	0	0	0	198	MVKKFSDLRAQMSPEAQARVEAKAQELLAEMPLNELRQARGLSQKMLSEVLQVQQPAIAKMERRTDMYISTLRSHIEAMGGQLEVIARFPDGAVKISNFADIEEAGA	MVKKFSDLRAQMSPEAQARVEAKAQELLAEMPLNELRQARGLSQKMLSEVLQVQQPAIAKMERRTDMYISTLRSHIEAMGGQLEVIARFPDGAVKISNFADIEEAGA
CrlA	1	107	DQI08_RS13435	helix-turn-helix domain-containing protein	Pseudomonas aeruginosa VET-40 (contigPA4_C1_NODE_2_length_401093_cov_36.5656_ID_3)	1	107	107	100.0	0	0	0	198	MVKKFSDLRAQMSPEAQARVEAKAQELLAEMPLNELRQARGLSQKMLSEVLQVQQPAIAKMERRTDMYISTLRSHIEAMGGQLEVIARFPDGAVKISNFADIEEAGA	MVKKFSDLRAQMSPEAQARVEAKAQELLAEMPLNELRQARGLSQKMLSEVLQVQQPAIAKMERRTDMYISTLRSHIEAMGGQLEVIARFPDGAVKISNFADIEEAGA
CrlA	1	107	IPC1622_RS15255	helix-turn-helix domain-containing protein	Pseudomonas aeruginosa 32CFBRPA (contigIPC1622_6.1)	1	107	107	100.0	0	0	0	198	MVKKFSDLRAQMSPEAQARVEAKAQELLAEMPLNELRQARGLSQKMLSEVLQVQQPAIAKMERRTDMYISTLRSHIEAMGGQLEVIARFPDGAVKISNFADIEEAGA	MVKKFSDLRAQMSPEAQARVEAKAQELLAEMPLNELRQARGLSQKMLSEVLQVQQPAIAKMERRTDMYISTLRSHIEAMGGQLEVIARFPDGAVKISNFADIEEAGA
CrlA	1	107	GFH37_RS34480	XRE family transcriptional regulator	Pseudomonas aeruginosa PA138 (NODE_163_contig)	1	107	107	100.0	0	0	0	198	MVKKFSDLRAQMSPEAQARVEAKAQELLAEMPLNELRQARGLSQKMLSEVLQVQQPAIAKMERRTDMYISTLRSHIEAMGGQLEVIARFPDGAVKISNFADIEEAGA	MVKKFSDLRAQMSPEAQARVEAKAQELLAEMPLNELRQARGLSQKMLSEVLQVQQPAIAKMERRTDMYISTLRSHIEAMGGQLEVIARFPDGAVKISNFADIEEAGA
CrlA	1	107	NS80_RS24675	transcriptional regulator	Pseudomonas aeruginosa AZPAE14964 (contig_26)	1	107	107	100.0	0	0	0	198	MVKKFSDLRAQMSPEAQARVEAKAQELLAEMPLNELRQARGLSQKMLSEVLQVQQPAIAKMERRTDMYISTLRSHIEAMGGQLEVIARFPDGAVKISNFADIEEAGA	MVKKFSDLRAQMSPEAQARVEAKAQELLAEMPLNELRQARGLSQKMLSEVLQVQQPAIAKMERRTDMYISTLRSHIEAMGGQLEVIARFPDGAVKISNFADIEEAGA
CrlA	1	107	APB68_RS14480	transcriptional regulator	Pseudomonas aeruginosa WH-SGI-V-07323 (WH_SGI_V_07323_22)	1	107	107	100.0	0	0	0	198	MVKKFSDLRAQMSPEAQARVEAKAQELLAEMPLNELRQARGLSQKMLSEVLQVQQPAIAKMERRTDMYISTLRSHIEAMGGQLEVIARFPDGAVKISNFADIEEAGA	MVKKFSDLRAQMSPEAQARVEAKAQELLAEMPLNELRQARGLSQKMLSEVLQVQQPAIAKMERRTDMYISTLRSHIEAMGGQLEVIARFPDGAVKISNFADIEEAGA
CrlA	1	107	BUK16_RS08730	transcriptional regulator	Pseudomonas aeruginosa isolate 408 (contig_124)	1	107	107	100.0	0	0	0	198	MVKKFSDLRAQMSPEAQARVEAKAQELLAEMPLNELRQARGLSQKMLSEVLQVQQPAIAKMERRTDMYISTLRSHIEAMGGQLEVIARFPDGAVKISNFADIEEAGA	MVKKFSDLRAQMSPEAQARVEAKAQELLAEMPLNELRQARGLSQKMLSEVLQVQQPAIAKMERRTDMYISTLRSHIEAMGGQLEVIARFPDGAVKISNFADIEEAGA
CrlA	1	107	DQH92_RS17720	helix-turn-helix domain-containing protein	Pseudomonas aeruginosa VET-21 (NODE_2_contig)	1	107	107	100.0	0	0	0	198	MVKKFSDLRAQMSPEAQARVEAKAQELLAEMPLNELRQARGLSQKMLSEVLQVQQPAIAKMERRTDMYISTLRSHIEAMGGQLEVIARFPDGAVKISNFADIEEAGA	MVKKFSDLRAQMSPEAQARVEAKAQELLAEMPLNELRQARGLSQKMLSEVLQVQQPAIAKMERRTDMYISTLRSHIEAMGGQLEVIARFPDGAVKISNFADIEEAGA
CrlA	1	107	IPC1374_RS24335	helix-turn-helix domain-containing protein	Pseudomonas aeruginosa HJ2 (contigIPC1374_9.1)	1	107	107	100.0	0	0	0	198	MVKKFSDLRAQMSPEAQARVEAKAQELLAEMPLNELRQARGLSQKMLSEVLQVQQPAIAKMERRTDMYISTLRSHIEAMGGQLEVIARFPDGAVKISNFADIEEAGA	MVKKFSDLRAQMSPEAQARVEAKAQELLAEMPLNELRQARGLSQKMLSEVLQVQQPAIAKMERRTDMYISTLRSHIEAMGGQLEVIARFPDGAVKISNFADIEEAGA
CrlA	1	107	GFH39_RS17780	XRE family transcriptional regulator	Pseudomonas aeruginosa PA152 (NODE_125_contig)	1	107	107	100.0	0	0	0	198	MVKKFSDLRAQMSPEAQARVEAKAQELLAEMPLNELRQARGLSQKMLSEVLQVQQPAIAKMERRTDMYISTLRSHIEAMGGQLEVIARFPDGAVKISNFADIEEAGA	MVKKFSDLRAQMSPEAQARVEAKAQELLAEMPLNELRQARGLSQKMLSEVLQVQQPAIAKMERRTDMYISTLRSHIEAMGGQLEVIARFPDGAVKISNFADIEEAGA
CrlA	1	107	NS79_RS29250	transcriptional regulator	Pseudomonas aeruginosa AZPAE14963 (scaffold_38)	1	107	107	100.0	0	0	0	198	MVKKFSDLRAQMSPEAQARVEAKAQELLAEMPLNELRQARGLSQKMLSEVLQVQQPAIAKMERRTDMYISTLRSHIEAMGGQLEVIARFPDGAVKISNFADIEEAGA	MVKKFSDLRAQMSPEAQARVEAKAQELLAEMPLNELRQARGLSQKMLSEVLQVQQPAIAKMERRTDMYISTLRSHIEAMGGQLEVIARFPDGAVKISNFADIEEAGA
CrlA	1	107	APB69_RS06895	transcriptional regulator	Pseudomonas aeruginosa WH-SGI-V-07324 (WH_SGI_V_07324_14)	1	107	107	100.0	0	0	0	198	MVKKFSDLRAQMSPEAQARVEAKAQELLAEMPLNELRQARGLSQKMLSEVLQVQQPAIAKMERRTDMYISTLRSHIEAMGGQLEVIARFPDGAVKISNFADIEEAGA	MVKKFSDLRAQMSPEAQARVEAKAQELLAEMPLNELRQARGLSQKMLSEVLQVQQPAIAKMERRTDMYISTLRSHIEAMGGQLEVIARFPDGAVKISNFADIEEAGA
CrlA	1	107	BUK66_RS18220	transcriptional regulator	Pseudomonas aeruginosa isolate 385 (contig_63)	1	107	107	100.0	0	0	0	198	MVKKFSDLRAQMSPEAQARVEAKAQELLAEMPLNELRQARGLSQKMLSEVLQVQQPAIAKMERRTDMYISTLRSHIEAMGGQLEVIARFPDGAVKISNFADIEEAGA	MVKKFSDLRAQMSPEAQARVEAKAQELLAEMPLNELRQARGLSQKMLSEVLQVQQPAIAKMERRTDMYISTLRSHIEAMGGQLEVIARFPDGAVKISNFADIEEAGA
CrlA	1	107	DQH91_RS20915	helix-turn-helix domain-containing protein	Pseudomonas aeruginosa ENV-203 (contigPA2_E1_NODE_20_length_64004_cov_13.2382_ID_39)	1	107	107	100.0	0	0	0	198	MVKKFSDLRAQMSPEAQARVEAKAQELLAEMPLNELRQARGLSQKMLSEVLQVQQPAIAKMERRTDMYISTLRSHIEAMGGQLEVIARFPDGAVKISNFADIEEAGA	MVKKFSDLRAQMSPEAQARVEAKAQELLAEMPLNELRQARGLSQKMLSEVLQVQQPAIAKMERRTDMYISTLRSHIEAMGGQLEVIARFPDGAVKISNFADIEEAGA
CrlA	1	107	IPC1619_RS16625	helix-turn-helix domain-containing protein	Pseudomonas aeruginosa SMC5450 (contigIPC1619_6.1)	1	107	107	100.0	0	0	0	198	MVKKFSDLRAQMSPEAQARVEAKAQELLAEMPLNELRQARGLSQKMLSEVLQVQQPAIAKMERRTDMYISTLRSHIEAMGGQLEVIARFPDGAVKISNFADIEEAGA	MVKKFSDLRAQMSPEAQARVEAKAQELLAEMPLNELRQARGLSQKMLSEVLQVQQPAIAKMERRTDMYISTLRSHIEAMGGQLEVIARFPDGAVKISNFADIEEAGA
CrlA	1	107	GFH40_RS14180	XRE family transcriptional regulator	Pseudomonas aeruginosa PA155 (NODE_50_contig)	1	107	107	100.0	0	0	0	198	MVKKFSDLRAQMSPEAQARVEAKAQELLAEMPLNELRQARGLSQKMLSEVLQVQQPAIAKMERRTDMYISTLRSHIEAMGGQLEVIARFPDGAVKISNFADIEEAGA	MVKKFSDLRAQMSPEAQARVEAKAQELLAEMPLNELRQARGLSQKMLSEVLQVQQPAIAKMERRTDMYISTLRSHIEAMGGQLEVIARFPDGAVKISNFADIEEAGA
CrlA	1	107	NS71_RS07625	transcriptional regulator	Pseudomonas aeruginosa AZPAE14955 (contig_10)	1	107	107	100.0	0	0	0	198	MVKKFSDLRAQMSPEAQARVEAKAQELLAEMPLNELRQARGLSQKMLSEVLQVQQPAIAKMERRTDMYISTLRSHIEAMGGQLEVIARFPDGAVKISNFADIEEAGA	MVKKFSDLRAQMSPEAQARVEAKAQELLAEMPLNELRQARGLSQKMLSEVLQVQQPAIAKMERRTDMYISTLRSHIEAMGGQLEVIARFPDGAVKISNFADIEEAGA
CrlA	1	107	AO928_RS29615	transcriptional regulator	Pseudomonas aeruginosa WH-SGI-V-07222 (contig9)	1	107	107	100.0	0	0	0	198	MVKKFSDLRAQMSPEAQARVEAKAQELLAEMPLNELRQARGLSQKMLSEVLQVQQPAIAKMERRTDMYISTLRSHIEAMGGQLEVIARFPDGAVKISNFADIEEAGA	MVKKFSDLRAQMSPEAQARVEAKAQELLAEMPLNELRQARGLSQKMLSEVLQVQQPAIAKMERRTDMYISTLRSHIEAMGGQLEVIARFPDGAVKISNFADIEEAGA
CrlA	1	107	B0B19_RS10135	transcriptional regulator	Pseudomonas aeruginosa SCH_ABX12 (contig000005)	1	107	107	100.0	0	0	0	198	MVKKFSDLRAQMSPEAQARVEAKAQELLAEMPLNELRQARGLSQKMLSEVLQVQQPAIAKMERRTDMYISTLRSHIEAMGGQLEVIARFPDGAVKISNFADIEEAGA	MVKKFSDLRAQMSPEAQARVEAKAQELLAEMPLNELRQARGLSQKMLSEVLQVQQPAIAKMERRTDMYISTLRSHIEAMGGQLEVIARFPDGAVKISNFADIEEAGA
CrlA	1	107	DQH90_RS28270	helix-turn-helix domain-containing protein	Pseudomonas aeruginosa HUM-252 (contigPA3_F3_NODE_11_length_197723_cov_46.113_ID_21)	1	107	107	100.0	0	0	0	198	MVKKFSDLRAQMSPEAQARVEAKAQELLAEMPLNELRQARGLSQKMLSEVLQVQQPAIAKMERRTDMYISTLRSHIEAMGGQLEVIARFPDGAVKISNFADIEEAGA	MVKKFSDLRAQMSPEAQARVEAKAQELLAEMPLNELRQARGLSQKMLSEVLQVQQPAIAKMERRTDMYISTLRSHIEAMGGQLEVIARFPDGAVKISNFADIEEAGA
CrlA	1	107	IPC1615_RS22580	helix-turn-helix domain-containing protein	Pseudomonas aeruginosa SMC1585 (contigIPC1615_9.1)	1	107	107	100.0	0	0	0	198	MVKKFSDLRAQMSPEAQARVEAKAQELLAEMPLNELRQARGLSQKMLSEVLQVQQPAIAKMERRTDMYISTLRSHIEAMGGQLEVIARFPDGAVKISNFADIEEAGA	MVKKFSDLRAQMSPEAQARVEAKAQELLAEMPLNELRQARGLSQKMLSEVLQVQQPAIAKMERRTDMYISTLRSHIEAMGGQLEVIARFPDGAVKISNFADIEEAGA
CrlA	1	107	CPZ93_RS23485	helix-turn-helix domain-containing protein	Pseudomonas aeruginosa PA59 (chromosome)	1	107	107	100.0	0	0	0	198	MVKKFSDLRAQMSPEAQARVEAKAQELLAEMPLNELRQARGLSQKMLSEVLQVQQPAIAKMERRTDMYISTLRSHIEAMGGQLEVIARFPDGAVKISNFADIEEAGA	MVKKFSDLRAQMSPEAQARVEAKAQELLAEMPLNELRQARGLSQKMLSEVLQVQQPAIAKMERRTDMYISTLRSHIEAMGGQLEVIARFPDGAVKISNFADIEEAGA
CrlA	1	107	NS65_RS20380	transcriptional regulator	Pseudomonas aeruginosa AZPAE14949 (contig_20)	1	107	107	100.0	0	0	0	198	MVKKFSDLRAQMSPEAQARVEAKAQELLAEMPLNELRQARGLSQKMLSEVLQVQQPAIAKMERRTDMYISTLRSHIEAMGGQLEVIARFPDGAVKISNFADIEEAGA	MVKKFSDLRAQMSPEAQARVEAKAQELLAEMPLNELRQARGLSQKMLSEVLQVQQPAIAKMERRTDMYISTLRSHIEAMGGQLEVIARFPDGAVKISNFADIEEAGA
CrlA	1	107	APB70_RS07175	transcriptional regulator	Pseudomonas aeruginosa WH-SGI-V-07325 (WH_SGI_V_07325_13)	1	107	107	100.0	0	0	0	198	MVKKFSDLRAQMSPEAQARVEAKAQELLAEMPLNELRQARGLSQKMLSEVLQVQQPAIAKMERRTDMYISTLRSHIEAMGGQLEVIARFPDGAVKISNFADIEEAGA	MVKKFSDLRAQMSPEAQARVEAKAQELLAEMPLNELRQARGLSQKMLSEVLQVQQPAIAKMERRTDMYISTLRSHIEAMGGQLEVIARFPDGAVKISNFADIEEAGA
CrlA	1	107	BUI65_RS09330	transcriptional regulator	Pseudomonas aeruginosa isolate 291 (contig_42)	1	107	107	100.0	0	0	0	198	MVKKFSDLRAQMSPEAQARVEAKAQELLAEMPLNELRQARGLSQKMLSEVLQVQQPAIAKMERRTDMYISTLRSHIEAMGGQLEVIARFPDGAVKISNFADIEEAGA	MVKKFSDLRAQMSPEAQARVEAKAQELLAEMPLNELRQARGLSQKMLSEVLQVQQPAIAKMERRTDMYISTLRSHIEAMGGQLEVIARFPDGAVKISNFADIEEAGA
CrlA	1	107	DQH88_RS11005	helix-turn-helix domain-containing protein	Pseudomonas aeruginosa VET-52 (contigPA2_C3_NODE_22_length_48085_cov_22.4412_ID_43)	1	107	107	100.0	0	0	0	198	MVKKFSDLRAQMSPEAQARVEAKAQELLAEMPLNELRQARGLSQKMLSEVLQVQQPAIAKMERRTDMYISTLRSHIEAMGGQLEVIARFPDGAVKISNFADIEEAGA	MVKKFSDLRAQMSPEAQARVEAKAQELLAEMPLNELRQARGLSQKMLSEVLQVQQPAIAKMERRTDMYISTLRSHIEAMGGQLEVIARFPDGAVKISNFADIEEAGA
CrlA	1	107	IPC1433_RS09745	helix-turn-helix domain-containing protein	Pseudomonas aeruginosa NN5 (contigIPC1433_3.1)	1	107	107	100.0	0	0	0	198	MVKKFSDLRAQMSPEAQARVEAKAQELLAEMPLNELRQARGLSQKMLSEVLQVQQPAIAKMERRTDMYISTLRSHIEAMGGQLEVIARFPDGAVKISNFADIEEAGA	MVKKFSDLRAQMSPEAQARVEAKAQELLAEMPLNELRQARGLSQKMLSEVLQVQQPAIAKMERRTDMYISTLRSHIEAMGGQLEVIARFPDGAVKISNFADIEEAGA
CrlA	1	107	GFD20_RS17005	helix-turn-helix domain-containing protein	Pseudomonas aeruginosa CFSAN084950 (chromosome)	1	107	107	100.0	0	0	0	198	MVKKFSDLRAQMSPEAQARVEAKAQELLAEMPLNELRQARGLSQKMLSEVLQVQQPAIAKMERRTDMYISTLRSHIEAMGGQLEVIARFPDGAVKISNFADIEEAGA	MVKKFSDLRAQMSPEAQARVEAKAQELLAEMPLNELRQARGLSQKMLSEVLQVQQPAIAKMERRTDMYISTLRSHIEAMGGQLEVIARFPDGAVKISNFADIEEAGA
CrlA	1	107	NT68_RS08425	transcriptional regulator	Pseudomonas aeruginosa AZPAE15052 (contig_13)	1	107	107	100.0	0	0	0	198	MVKKFSDLRAQMSPEAQARVEAKAQELLAEMPLNELRQARGLSQKMLSEVLQVQQPAIAKMERRTDMYISTLRSHIEAMGGQLEVIARFPDGAVKISNFADIEEAGA	MVKKFSDLRAQMSPEAQARVEAKAQELLAEMPLNELRQARGLSQKMLSEVLQVQQPAIAKMERRTDMYISTLRSHIEAMGGQLEVIARFPDGAVKISNFADIEEAGA
CrlA	1	107	APB73_RS31330	transcriptional regulator	Pseudomonas aeruginosa WH-SGI-V-07328 (WH_SGI_V_07328_9)	1	107	107	100.0	0	0	0	198	MVKKFSDLRAQMSPEAQARVEAKAQELLAEMPLNELRQARGLSQKMLSEVLQVQQPAIAKMERRTDMYISTLRSHIEAMGGQLEVIARFPDGAVKISNFADIEEAGA	MVKKFSDLRAQMSPEAQARVEAKAQELLAEMPLNELRQARGLSQKMLSEVLQVQQPAIAKMERRTDMYISTLRSHIEAMGGQLEVIARFPDGAVKISNFADIEEAGA
CrlA	1	107	BAW45_RS22580	transcriptional regulator	Pseudomonas aeruginosa TNCF_23 (contig_29)	1	107	107	100.0	0	0	0	198	MVKKFSDLRAQMSPEAQARVEAKAQELLAEMPLNELRQARGLSQKMLSEVLQVQQPAIAKMERRTDMYISTLRSHIEAMGGQLEVIARFPDGAVKISNFADIEEAGA	MVKKFSDLRAQMSPEAQARVEAKAQELLAEMPLNELRQARGLSQKMLSEVLQVQQPAIAKMERRTDMYISTLRSHIEAMGGQLEVIARFPDGAVKISNFADIEEAGA
CrlA	1	107	DQH87_RS12660	helix-turn-helix domain-containing protein	Pseudomonas aeruginosa HUM-249 (NODE_35_contig)	1	107	107	100.0	0	0	0	198	MVKKFSDLRAQMSPEAQARVEAKAQELLAEMPLNELRQARGLSQKMLSEVLQVQQPAIAKMERRTDMYISTLRSHIEAMGGQLEVIARFPDGAVKISNFADIEEAGA	MVKKFSDLRAQMSPEAQARVEAKAQELLAEMPLNELRQARGLSQKMLSEVLQVQQPAIAKMERRTDMYISTLRSHIEAMGGQLEVIARFPDGAVKISNFADIEEAGA
CrlA	1	107	IPC1409_RS27510	helix-turn-helix domain-containing protein	Pseudomonas aeruginosa HCF100 (contigIPC1409_20.1)	1	107	107	100.0	0	0	0	198	MVKKFSDLRAQMSPEAQARVEAKAQELLAEMPLNELRQARGLSQKMLSEVLQVQQPAIAKMERRTDMYISTLRSHIEAMGGQLEVIARFPDGAVKISNFADIEEAGA	MVKKFSDLRAQMSPEAQARVEAKAQELLAEMPLNELRQARGLSQKMLSEVLQVQQPAIAKMERRTDMYISTLRSHIEAMGGQLEVIARFPDGAVKISNFADIEEAGA
CrlA	1	107	PaeAG1_RS25100	helix-turn-helix domain-containing protein	Pseudomonas aeruginosa AG1 (chromosome)	1	107	107	100.0	0	0	0	198	MVKKFSDLRAQMSPEAQARVEAKAQELLAEMPLNELRQARGLSQKMLSEVLQVQQPAIAKMERRTDMYISTLRSHIEAMGGQLEVIARFPDGAVKISNFADIEEAGA	MVKKFSDLRAQMSPEAQARVEAKAQELLAEMPLNELRQARGLSQKMLSEVLQVQQPAIAKMERRTDMYISTLRSHIEAMGGQLEVIARFPDGAVKISNFADIEEAGA
CrlA	1	107	NS62_RS05050	transcriptional regulator	Pseudomonas aeruginosa AZPAE14946 (contig_6)	1	107	107	100.0	0	0	0	198	MVKKFSDLRAQMSPEAQARVEAKAQELLAEMPLNELRQARGLSQKMLSEVLQVQQPAIAKMERRTDMYISTLRSHIEAMGGQLEVIARFPDGAVKISNFADIEEAGA	MVKKFSDLRAQMSPEAQARVEAKAQELLAEMPLNELRQARGLSQKMLSEVLQVQQPAIAKMERRTDMYISTLRSHIEAMGGQLEVIARFPDGAVKISNFADIEEAGA
CrlA	1	107	APB74_RS16590	transcriptional regulator	Pseudomonas aeruginosa WH-SGI-V-07329 (WH_SGI_V_07329_23)	1	107	107	100.0	0	0	0	198	MVKKFSDLRAQMSPEAQARVEAKAQELLAEMPLNELRQARGLSQKMLSEVLQVQQPAIAKMERRTDMYISTLRSHIEAMGGQLEVIARFPDGAVKISNFADIEEAGA	MVKKFSDLRAQMSPEAQARVEAKAQELLAEMPLNELRQARGLSQKMLSEVLQVQQPAIAKMERRTDMYISTLRSHIEAMGGQLEVIARFPDGAVKISNFADIEEAGA
CrlA	1	107	BUI87_RS02570	transcriptional regulator	Pseudomonas aeruginosa isolate 325 (contig_66)	1	107	107	100.0	0	0	0	198	MVKKFSDLRAQMSPEAQARVEAKAQELLAEMPLNELRQARGLSQKMLSEVLQVQQPAIAKMERRTDMYISTLRSHIEAMGGQLEVIARFPDGAVKISNFADIEEAGA	MVKKFSDLRAQMSPEAQARVEAKAQELLAEMPLNELRQARGLSQKMLSEVLQVQQPAIAKMERRTDMYISTLRSHIEAMGGQLEVIARFPDGAVKISNFADIEEAGA
CrlA	1	107	DQH86_RS05315	helix-turn-helix domain-containing protein	Pseudomonas aeruginosa HUM-228 (contigPA3_D1_NODE_3_length_233999_cov_34.0274_ID_5)	1	107	107	100.0	0	0	0	198	MVKKFSDLRAQMSPEAQARVEAKAQELLAEMPLNELRQARGLSQKMLSEVLQVQQPAIAKMERRTDMYISTLRSHIEAMGGQLEVIARFPDGAVKISNFADIEEAGA	MVKKFSDLRAQMSPEAQARVEAKAQELLAEMPLNELRQARGLSQKMLSEVLQVQQPAIAKMERRTDMYISTLRSHIEAMGGQLEVIARFPDGAVKISNFADIEEAGA
CrlA	1	107	IPC1367_RS11655	helix-turn-helix domain-containing protein	Pseudomonas aeruginosa MCF104 (contigIPC1367_4.1)	1	107	107	100.0	0	0	0	198	MVKKFSDLRAQMSPEAQARVEAKAQELLAEMPLNELRQARGLSQKMLSEVLQVQQPAIAKMERRTDMYISTLRSHIEAMGGQLEVIARFPDGAVKISNFADIEEAGA	MVKKFSDLRAQMSPEAQARVEAKAQELLAEMPLNELRQARGLSQKMLSEVLQVQQPAIAKMERRTDMYISTLRSHIEAMGGQLEVIARFPDGAVKISNFADIEEAGA
CrlA	1	107	GJV01_RS25645	helix-turn-helix domain-containing protein	Pseudomonas aeruginosa 1811-13R031 (chromosome)	1	107	107	100.0	0	0	0	198	MVKKFSDLRAQMSPEAQARVEAKAQELLAEMPLNELRQARGLSQKMLSEVLQVQQPAIAKMERRTDMYISTLRSHIEAMGGQLEVIARFPDGAVKISNFADIEEAGA	MVKKFSDLRAQMSPEAQARVEAKAQELLAEMPLNELRQARGLSQKMLSEVLQVQQPAIAKMERRTDMYISTLRSHIEAMGGQLEVIARFPDGAVKISNFADIEEAGA
CrlA	1	107	NS18_RS04645	transcriptional regulator	Pseudomonas aeruginosa AZPAE14902 (contig_5)	1	107	107	100.0	0	0	0	198	MVKKFSDLRAQMSPEAQARVEAKAQELLAEMPLNELRQARGLSQKMLSEVLQVQQPAIAKMERRTDMYISTLRSHIEAMGGQLEVIARFPDGAVKISNFADIEEAGA	MVKKFSDLRAQMSPEAQARVEAKAQELLAEMPLNELRQARGLSQKMLSEVLQVQQPAIAKMERRTDMYISTLRSHIEAMGGQLEVIARFPDGAVKISNFADIEEAGA
CrlA	1	107	APB75_RS09170	transcriptional regulator	Pseudomonas aeruginosa WH-SGI-V-07330 (WH_SGI_V_07330_16)	1	107	107	100.0	0	0	0	198	MVKKFSDLRAQMSPEAQARVEAKAQELLAEMPLNELRQARGLSQKMLSEVLQVQQPAIAKMERRTDMYISTLRSHIEAMGGQLEVIARFPDGAVKISNFADIEEAGA	MVKKFSDLRAQMSPEAQARVEAKAQELLAEMPLNELRQARGLSQKMLSEVLQVQQPAIAKMERRTDMYISTLRSHIEAMGGQLEVIARFPDGAVKISNFADIEEAGA
CrlA	1	107	BUJ87_RS09765	transcriptional regulator	Pseudomonas aeruginosa isolate 409 (contig_160)	1	107	107	100.0	0	0	0	198	MVKKFSDLRAQMSPEAQARVEAKAQELLAEMPLNELRQARGLSQKMLSEVLQVQQPAIAKMERRTDMYISTLRSHIEAMGGQLEVIARFPDGAVKISNFADIEEAGA	MVKKFSDLRAQMSPEAQARVEAKAQELLAEMPLNELRQARGLSQKMLSEVLQVQQPAIAKMERRTDMYISTLRSHIEAMGGQLEVIARFPDGAVKISNFADIEEAGA
CrlA	1	107	DQH85_RS22675	helix-turn-helix domain-containing protein	Pseudomonas aeruginosa HUM-292 (contigPA3_H7_NODE_21_length_99264_cov_49.7031_ID_41)	1	107	107	100.0	0	0	0	198	MVKKFSDLRAQMSPEAQARVEAKAQELLAEMPLNELRQARGLSQKMLSEVLQVQQPAIAKMERRTDMYISTLRSHIEAMGGQLEVIARFPDGAVKISNFADIEEAGA	MVKKFSDLRAQMSPEAQARVEAKAQELLAEMPLNELRQARGLSQKMLSEVLQVQQPAIAKMERRTDMYISTLRSHIEAMGGQLEVIARFPDGAVKISNFADIEEAGA
CrlA	1	107	IPC1364_RS09265	helix-turn-helix domain-containing protein	Pseudomonas aeruginosa MCF134 (contigIPC1364_3.1)	1	107	107	100.0	0	0	0	198	MVKKFSDLRAQMSPEAQARVEAKAQELLAEMPLNELRQARGLSQKMLSEVLQVQQPAIAKMERRTDMYISTLRSHIEAMGGQLEVIARFPDGAVKISNFADIEEAGA	MVKKFSDLRAQMSPEAQARVEAKAQELLAEMPLNELRQARGLSQKMLSEVLQVQQPAIAKMERRTDMYISTLRSHIEAMGGQLEVIARFPDGAVKISNFADIEEAGA
CrlA	1	107	GJV02_RS25640	helix-turn-helix domain-containing protein	Pseudomonas aeruginosa 1811-18R001 (chromosome)	1	107	107	100.0	0	0	0	198	MVKKFSDLRAQMSPEAQARVEAKAQELLAEMPLNELRQARGLSQKMLSEVLQVQQPAIAKMERRTDMYISTLRSHIEAMGGQLEVIARFPDGAVKISNFADIEEAGA	MVKKFSDLRAQMSPEAQARVEAKAQELLAEMPLNELRQARGLSQKMLSEVLQVQQPAIAKMERRTDMYISTLRSHIEAMGGQLEVIARFPDGAVKISNFADIEEAGA
CrlA	1	107	NS10_RS17135	transcriptional regulator	Pseudomonas aeruginosa AZPAE14893 (contig_36)	1	107	107	100.0	0	0	0	198	MVKKFSDLRAQMSPEAQARVEAKAQELLAEMPLNELRQARGLSQKMLSEVLQVQQPAIAKMERRTDMYISTLRSHIEAMGGQLEVIARFPDGAVKISNFADIEEAGA	MVKKFSDLRAQMSPEAQARVEAKAQELLAEMPLNELRQARGLSQKMLSEVLQVQQPAIAKMERRTDMYISTLRSHIEAMGGQLEVIARFPDGAVKISNFADIEEAGA
CrlA	1	107	APB32_RS25385	transcriptional regulator	Pseudomonas aeruginosa WH-SGI-V-07268 (contig5)	1	107	107	100.0	0	0	0	198	MVKKFSDLRAQMSPEAQARVEAKAQELLAEMPLNELRQARGLSQKMLSEVLQVQQPAIAKMERRTDMYISTLRSHIEAMGGQLEVIARFPDGAVKISNFADIEEAGA	MVKKFSDLRAQMSPEAQARVEAKAQELLAEMPLNELRQARGLSQKMLSEVLQVQQPAIAKMERRTDMYISTLRSHIEAMGGQLEVIARFPDGAVKISNFADIEEAGA
CrlA	1	107	BUK10_RS30935	transcriptional regulator	Pseudomonas aeruginosa isolate 400 (contig_471)	1	107	107	100.0	0	0	0	198	MVKKFSDLRAQMSPEAQARVEAKAQELLAEMPLNELRQARGLSQKMLSEVLQVQQPAIAKMERRTDMYISTLRSHIEAMGGQLEVIARFPDGAVKISNFADIEEAGA	MVKKFSDLRAQMSPEAQARVEAKAQELLAEMPLNELRQARGLSQKMLSEVLQVQQPAIAKMERRTDMYISTLRSHIEAMGGQLEVIARFPDGAVKISNFADIEEAGA
CrlA	1	107	DQH84_RS19555	helix-turn-helix domain-containing protein	Pseudomonas aeruginosa HUM-352 (contigPA2_H3_NODE_6_length_54418_cov_22.0952_ID_11)	1	107	107	100.0	0	0	0	198	MVKKFSDLRAQMSPEAQARVEAKAQELLAEMPLNELRQARGLSQKMLSEVLQVQQPAIAKMERRTDMYISTLRSHIEAMGGQLEVIARFPDGAVKISNFADIEEAGA	MVKKFSDLRAQMSPEAQARVEAKAQELLAEMPLNELRQARGLSQKMLSEVLQVQQPAIAKMERRTDMYISTLRSHIEAMGGQLEVIARFPDGAVKISNFADIEEAGA
CrlA	1	107	IPC1369_RS10505	helix-turn-helix domain-containing protein	Pseudomonas aeruginosa MCF182 (contigIPC1369_3.1)	1	107	107	100.0	0	0	0	198	MVKKFSDLRAQMSPEAQARVEAKAQELLAEMPLNELRQARGLSQKMLSEVLQVQQPAIAKMERRTDMYISTLRSHIEAMGGQLEVIARFPDGAVKISNFADIEEAGA	MVKKFSDLRAQMSPEAQARVEAKAQELLAEMPLNELRQARGLSQKMLSEVLQVQQPAIAKMERRTDMYISTLRSHIEAMGGQLEVIARFPDGAVKISNFADIEEAGA
CrlA	1	107	KRP1_RS22115	helix-turn-helix domain-containing protein	Pseudomonas aeruginosa KRP1 (chromosome)	1	107	107	100.0	0	0	0	198	MVKKFSDLRAQMSPEAQARVEAKAQELLAEMPLNELRQARGLSQKMLSEVLQVQQPAIAKMERRTDMYISTLRSHIEAMGGQLEVIARFPDGAVKISNFADIEEAGA	MVKKFSDLRAQMSPEAQARVEAKAQELLAEMPLNELRQARGLSQKMLSEVLQVQQPAIAKMERRTDMYISTLRSHIEAMGGQLEVIARFPDGAVKISNFADIEEAGA
CrlA	1	107	NS09_RS16215	transcriptional regulator	Pseudomonas aeruginosa AZPAE14892 (contig_21)	1	107	107	100.0	0	0	0	198	MVKKFSDLRAQMSPEAQARVEAKAQELLAEMPLNELRQARGLSQKMLSEVLQVQQPAIAKMERRTDMYISTLRSHIEAMGGQLEVIARFPDGAVKISNFADIEEAGA	MVKKFSDLRAQMSPEAQARVEAKAQELLAEMPLNELRQARGLSQKMLSEVLQVQQPAIAKMERRTDMYISTLRSHIEAMGGQLEVIARFPDGAVKISNFADIEEAGA
CrlA	1	107	AO972_RS23315	transcriptional regulator	Pseudomonas aeruginosa WH-SGI-V-07387 (contig5)	1	107	107	100.0	0	0	0	198	MVKKFSDLRAQMSPEAQARVEAKAQELLAEMPLNELRQARGLSQKMLSEVLQVQQPAIAKMERRTDMYISTLRSHIEAMGGQLEVIARFPDGAVKISNFADIEEAGA	MVKKFSDLRAQMSPEAQARVEAKAQELLAEMPLNELRQARGLSQKMLSEVLQVQQPAIAKMERRTDMYISTLRSHIEAMGGQLEVIARFPDGAVKISNFADIEEAGA
CrlA	1	107	BUH87_RS11600	transcriptional regulator	Pseudomonas aeruginosa isolate 226 (contig_52)	1	107	107	100.0	0	0	0	198	MVKKFSDLRAQMSPEAQARVEAKAQELLAEMPLNELRQARGLSQKMLSEVLQVQQPAIAKMERRTDMYISTLRSHIEAMGGQLEVIARFPDGAVKISNFADIEEAGA	MVKKFSDLRAQMSPEAQARVEAKAQELLAEMPLNELRQARGLSQKMLSEVLQVQQPAIAKMERRTDMYISTLRSHIEAMGGQLEVIARFPDGAVKISNFADIEEAGA
CrlA	1	107	DQH83_RS11465	helix-turn-helix domain-containing protein	Pseudomonas aeruginosa HUM-239 (contigPA3_D2_NODE_28_length_85847_cov_29.4764_ID_55)	1	107	107	100.0	0	0	0	198	MVKKFSDLRAQMSPEAQARVEAKAQELLAEMPLNELRQARGLSQKMLSEVLQVQQPAIAKMERRTDMYISTLRSHIEAMGGQLEVIARFPDGAVKISNFADIEEAGA	MVKKFSDLRAQMSPEAQARVEAKAQELLAEMPLNELRQARGLSQKMLSEVLQVQQPAIAKMERRTDMYISTLRSHIEAMGGQLEVIARFPDGAVKISNFADIEEAGA
CrlA	1	107	IPC1385_RS14580	helix-turn-helix domain-containing protein	Pseudomonas aeruginosa PT6 (contigIPC1385_7.1)	1	107	107	100.0	0	0	0	198	MVKKFSDLRAQMSPEAQARVEAKAQELLAEMPLNELRQARGLSQKMLSEVLQVQQPAIAKMERRTDMYISTLRSHIEAMGGQLEVIARFPDGAVKISNFADIEEAGA	MVKKFSDLRAQMSPEAQARVEAKAQELLAEMPLNELRQARGLSQKMLSEVLQVQQPAIAKMERRTDMYISTLRSHIEAMGGQLEVIARFPDGAVKISNFADIEEAGA
CrlA	1	107	FDK04_RS22640	helix-turn-helix domain-containing protein	Pseudomonas aeruginosa T2101 (chromosome)	1	107	107	100.0	0	0	0	198	MVKKFSDLRAQMSPEAQARVEAKAQELLAEMPLNELRQARGLSQKMLSEVLQVQQPAIAKMERRTDMYISTLRSHIEAMGGQLEVIARFPDGAVKISNFADIEEAGA	MVKKFSDLRAQMSPEAQARVEAKAQELLAEMPLNELRQARGLSQKMLSEVLQVQQPAIAKMERRTDMYISTLRSHIEAMGGQLEVIARFPDGAVKISNFADIEEAGA
CrlA	1	107	NS03_RS18155	transcriptional regulator	Pseudomonas aeruginosa AZPAE14887 (contig_34)	1	107	107	100.0	0	0	0	198	MVKKFSDLRAQMSPEAQARVEAKAQELLAEMPLNELRQARGLSQKMLSEVLQVQQPAIAKMERRTDMYISTLRSHIEAMGGQLEVIARFPDGAVKISNFADIEEAGA	MVKKFSDLRAQMSPEAQARVEAKAQELLAEMPLNELRQARGLSQKMLSEVLQVQQPAIAKMERRTDMYISTLRSHIEAMGGQLEVIARFPDGAVKISNFADIEEAGA
CrlA	1	107	AO977_RS07365	transcriptional regulator	Pseudomonas aeruginosa WH-SGI-V-07392 (contig14)	1	107	107	100.0	0	0	0	198	MVKKFSDLRAQMSPEAQARVEAKAQELLAEMPLNELRQARGLSQKMLSEVLQVQQPAIAKMERRTDMYISTLRSHIEAMGGQLEVIARFPDGAVKISNFADIEEAGA	MVKKFSDLRAQMSPEAQARVEAKAQELLAEMPLNELRQARGLSQKMLSEVLQVQQPAIAKMERRTDMYISTLRSHIEAMGGQLEVIARFPDGAVKISNFADIEEAGA
CrlA	1	107	AM433_RS05375	transcriptional regulator	Pseudomonas aeruginosa AR_0054 (scaffold00001)	1	107	107	100.0	0	0	0	198	MVKKFSDLRAQMSPEAQARVEAKAQELLAEMPLNELRQARGLSQKMLSEVLQVQQPAIAKMERRTDMYISTLRSHIEAMGGQLEVIARFPDGAVKISNFADIEEAGA	MVKKFSDLRAQMSPEAQARVEAKAQELLAEMPLNELRQARGLSQKMLSEVLQVQQPAIAKMERRTDMYISTLRSHIEAMGGQLEVIARFPDGAVKISNFADIEEAGA
CrlA	1	107	DQH82_RS30455	helix-turn-helix domain-containing protein	Pseudomonas aeruginosa HUM-248 (contigPA3_C3_NODE_22_length_94459_cov_32.6462_ID_43)	1	107	107	100.0	0	0	0	198	MVKKFSDLRAQMSPEAQARVEAKAQELLAEMPLNELRQARGLSQKMLSEVLQVQQPAIAKMERRTDMYISTLRSHIEAMGGQLEVIARFPDGAVKISNFADIEEAGA	MVKKFSDLRAQMSPEAQARVEAKAQELLAEMPLNELRQARGLSQKMLSEVLQVQQPAIAKMERRTDMYISTLRSHIEAMGGQLEVIARFPDGAVKISNFADIEEAGA
CrlA	1	107	IPC1366_RS14595	helix-turn-helix domain-containing protein	Pseudomonas aeruginosa MCF178 (contigIPC1366_5.1)	1	107	107	100.0	0	0	0	198	MVKKFSDLRAQMSPEAQARVEAKAQELLAEMPLNELRQARGLSQKMLSEVLQVQQPAIAKMERRTDMYISTLRSHIEAMGGQLEVIARFPDGAVKISNFADIEEAGA	MVKKFSDLRAQMSPEAQARVEAKAQELLAEMPLNELRQARGLSQKMLSEVLQVQQPAIAKMERRTDMYISTLRSHIEAMGGQLEVIARFPDGAVKISNFADIEEAGA
CrlA	1	107	GNQ25_RS20855	XRE family transcriptional regulator	Pseudomonas aeruginosa PA193 (NODE_10_contig)	1	107	107	100.0	0	0	0	198	MVKKFSDLRAQMSPEAQARVEAKAQELLAEMPLNELRQARGLSQKMLSEVLQVQQPAIAKMERRTDMYISTLRSHIEAMGGQLEVIARFPDGAVKISNFADIEEAGA	MVKKFSDLRAQMSPEAQARVEAKAQELLAEMPLNELRQARGLSQKMLSEVLQVQQPAIAKMERRTDMYISTLRSHIEAMGGQLEVIARFPDGAVKISNFADIEEAGA
CrlA	1	107	NS02_RS26300	transcriptional regulator	Pseudomonas aeruginosa AZPAE14886 (contig_52)	1	107	107	100.0	0	0	0	198	MVKKFSDLRAQMSPEAQARVEAKAQELLAEMPLNELRQARGLSQKMLSEVLQVQQPAIAKMERRTDMYISTLRSHIEAMGGQLEVIARFPDGAVKISNFADIEEAGA	MVKKFSDLRAQMSPEAQARVEAKAQELLAEMPLNELRQARGLSQKMLSEVLQVQQPAIAKMERRTDMYISTLRSHIEAMGGQLEVIARFPDGAVKISNFADIEEAGA
CrlA	1	107	AO979_RS02570	transcriptional regulator	Pseudomonas aeruginosa WH-SGI-V-07405 (contig10)	1	107	107	100.0	0	0	0	198	MVKKFSDLRAQMSPEAQARVEAKAQELLAEMPLNELRQARGLSQKMLSEVLQVQQPAIAKMERRTDMYISTLRSHIEAMGGQLEVIARFPDGAVKISNFADIEEAGA	MVKKFSDLRAQMSPEAQARVEAKAQELLAEMPLNELRQARGLSQKMLSEVLQVQQPAIAKMERRTDMYISTLRSHIEAMGGQLEVIARFPDGAVKISNFADIEEAGA
CrlA	1	107	BUH75_RS22940	transcriptional regulator	Pseudomonas aeruginosa isolate 224 (contig_66)	1	107	107	100.0	0	0	0	198	MVKKFSDLRAQMSPEAQARVEAKAQELLAEMPLNELRQARGLSQKMLSEVLQVQQPAIAKMERRTDMYISTLRSHIEAMGGQLEVIARFPDGAVKISNFADIEEAGA	MVKKFSDLRAQMSPEAQARVEAKAQELLAEMPLNELRQARGLSQKMLSEVLQVQQPAIAKMERRTDMYISTLRSHIEAMGGQLEVIARFPDGAVKISNFADIEEAGA
CrlA	1	107	DQH81_RS27305	helix-turn-helix domain-containing protein	Pseudomonas aeruginosa HUM-317-D1 (contigPA3_C10_NODE_67_length_15801_cov_44.1959_ID_133)	1	107	107	100.0	0	0	0	198	MVKKFSDLRAQMSPEAQARVEAKAQELLAEMPLNELRQARGLSQKMLSEVLQVQQPAIAKMERRTDMYISTLRSHIEAMGGQLEVIARFPDGAVKISNFADIEEAGA	MVKKFSDLRAQMSPEAQARVEAKAQELLAEMPLNELRQARGLSQKMLSEVLQVQQPAIAKMERRTDMYISTLRSHIEAMGGQLEVIARFPDGAVKISNFADIEEAGA
CrlA	1	107	IPC1356_RS20390	helix-turn-helix domain-containing protein	Pseudomonas aeruginosa MCF206 (contigIPC1356_14.1)	1	107	107	100.0	0	0	0	198	MVKKFSDLRAQMSPEAQARVEAKAQELLAEMPLNELRQARGLSQKMLSEVLQVQQPAIAKMERRTDMYISTLRSHIEAMGGQLEVIARFPDGAVKISNFADIEEAGA	MVKKFSDLRAQMSPEAQARVEAKAQELLAEMPLNELRQARGLSQKMLSEVLQVQQPAIAKMERRTDMYISTLRSHIEAMGGQLEVIARFPDGAVKISNFADIEEAGA
CrlA	1	107	GNQ26_RS23500	XRE family transcriptional regulator	Pseudomonas aeruginosa PA189 (NODE_11_contig)	1	107	107	100.0	0	0	0	198	MVKKFSDLRAQMSPEAQARVEAKAQELLAEMPLNELRQARGLSQKMLSEVLQVQQPAIAKMERRTDMYISTLRSHIEAMGGQLEVIARFPDGAVKISNFADIEEAGA	MVKKFSDLRAQMSPEAQARVEAKAQELLAEMPLNELRQARGLSQKMLSEVLQVQQPAIAKMERRTDMYISTLRSHIEAMGGQLEVIARFPDGAVKISNFADIEEAGA
CrlA	1	107	NS01_RS14330	transcriptional regulator	Pseudomonas aeruginosa AZPAE14885 (contig_32)	1	107	107	100.0	0	0	0	198	MVKKFSDLRAQMSPEAQARVEAKAQELLAEMPLNELRQARGLSQKMLSEVLQVQQPAIAKMERRTDMYISTLRSHIEAMGGQLEVIARFPDGAVKISNFADIEEAGA	MVKKFSDLRAQMSPEAQARVEAKAQELLAEMPLNELRQARGLSQKMLSEVLQVQQPAIAKMERRTDMYISTLRSHIEAMGGQLEVIARFPDGAVKISNFADIEEAGA
CrlA	1	107	AO980_RS19375	transcriptional regulator	Pseudomonas aeruginosa WH-SGI-V-07406 (contig3)	1	107	107	100.0	0	0	0	198	MVKKFSDLRAQMSPEAQARVEAKAQELLAEMPLNELRQARGLSQKMLSEVLQVQQPAIAKMERRTDMYISTLRSHIEAMGGQLEVIARFPDGAVKISNFADIEEAGA	MVKKFSDLRAQMSPEAQARVEAKAQELLAEMPLNELRQARGLSQKMLSEVLQVQQPAIAKMERRTDMYISTLRSHIEAMGGQLEVIARFPDGAVKISNFADIEEAGA
CrlA	1	107	BUK56_RS09600	transcriptional regulator	Pseudomonas aeruginosa isolate 357 (contig_156)	1	107	107	100.0	0	0	0	198	MVKKFSDLRAQMSPEAQARVEAKAQELLAEMPLNELRQARGLSQKMLSEVLQVQQPAIAKMERRTDMYISTLRSHIEAMGGQLEVIARFPDGAVKISNFADIEEAGA	MVKKFSDLRAQMSPEAQARVEAKAQELLAEMPLNELRQARGLSQKMLSEVLQVQQPAIAKMERRTDMYISTLRSHIEAMGGQLEVIARFPDGAVKISNFADIEEAGA
CrlA	1	107	DQH80_RS16335	helix-turn-helix domain-containing protein	Pseudomonas aeruginosa HUM-266 (NODE_5_contig)	1	107	107	100.0	0	0	0	198	MVKKFSDLRAQMSPEAQARVEAKAQELLAEMPLNELRQARGLSQKMLSEVLQVQQPAIAKMERRTDMYISTLRSHIEAMGGQLEVIARFPDGAVKISNFADIEEAGA	MVKKFSDLRAQMSPEAQARVEAKAQELLAEMPLNELRQARGLSQKMLSEVLQVQQPAIAKMERRTDMYISTLRSHIEAMGGQLEVIARFPDGAVKISNFADIEEAGA
CrlA	1	107	IPC1234_RS26475	helix-turn-helix domain-containing protein	Pseudomonas aeruginosa JYH23 (contigIPC1234_20.1)	1	107	107	100.0	0	0	0	198	MVKKFSDLRAQMSPEAQARVEAKAQELLAEMPLNELRQARGLSQKMLSEVLQVQQPAIAKMERRTDMYISTLRSHIEAMGGQLEVIARFPDGAVKISNFADIEEAGA	MVKKFSDLRAQMSPEAQARVEAKAQELLAEMPLNELRQARGLSQKMLSEVLQVQQPAIAKMERRTDMYISTLRSHIEAMGGQLEVIARFPDGAVKISNFADIEEAGA
CrlA	1	107	GNQ76_RS17945	XRE family transcriptional regulator	Pseudomonas aeruginosa PA182 (NODE_7_contig)	1	107	107	100.0	0	0	0	198	MVKKFSDLRAQMSPEAQARVEAKAQELLAEMPLNELRQARGLSQKMLSEVLQVQQPAIAKMERRTDMYISTLRSHIEAMGGQLEVIARFPDGAVKISNFADIEEAGA	MVKKFSDLRAQMSPEAQARVEAKAQELLAEMPLNELRQARGLSQKMLSEVLQVQQPAIAKMERRTDMYISTLRSHIEAMGGQLEVIARFPDGAVKISNFADIEEAGA
CrlA	1	107	NR91_RS05680	transcriptional regulator	Pseudomonas aeruginosa AZPAE14875 (contig_6)	1	107	107	100.0	0	0	0	198	MVKKFSDLRAQMSPEAQARVEAKAQELLAEMPLNELRQARGLSQKMLSEVLQVQQPAIAKMERRTDMYISTLRSHIEAMGGQLEVIARFPDGAVKISNFADIEEAGA	MVKKFSDLRAQMSPEAQARVEAKAQELLAEMPLNELRQARGLSQKMLSEVLQVQQPAIAKMERRTDMYISTLRSHIEAMGGQLEVIARFPDGAVKISNFADIEEAGA
CrlA	1	107	APB42_RS05480	transcriptional regulator	Pseudomonas aeruginosa WH-SGI-V-07283 (WH_SGI_V_07283_12)	1	107	107	100.0	0	0	0	198	MVKKFSDLRAQMSPEAQARVEAKAQELLAEMPLNELRQARGLSQKMLSEVLQVQQPAIAKMERRTDMYISTLRSHIEAMGGQLEVIARFPDGAVKISNFADIEEAGA	MVKKFSDLRAQMSPEAQARVEAKAQELLAEMPLNELRQARGLSQKMLSEVLQVQQPAIAKMERRTDMYISTLRSHIEAMGGQLEVIARFPDGAVKISNFADIEEAGA
CrlA	1	107	BAW72_RS23680	transcriptional regulator	Pseudomonas aeruginosa TNCF_174 (contig_66)	1	107	107	100.0	0	0	0	198	MVKKFSDLRAQMSPEAQARVEAKAQELLAEMPLNELRQARGLSQKMLSEVLQVQQPAIAKMERRTDMYISTLRSHIEAMGGQLEVIARFPDGAVKISNFADIEEAGA	MVKKFSDLRAQMSPEAQARVEAKAQELLAEMPLNELRQARGLSQKMLSEVLQVQQPAIAKMERRTDMYISTLRSHIEAMGGQLEVIARFPDGAVKISNFADIEEAGA
CrlA	1	107	DQH79_RS31135	helix-turn-helix domain-containing protein	Pseudomonas aeruginosa HUM-287 (contigPA3_D7_NODE_31_length_79610_cov_44.5793_ID_61)	1	107	107	100.0	0	0	0	198	MVKKFSDLRAQMSPEAQARVEAKAQELLAEMPLNELRQARGLSQKMLSEVLQVQQPAIAKMERRTDMYISTLRSHIEAMGGQLEVIARFPDGAVKISNFADIEEAGA	MVKKFSDLRAQMSPEAQARVEAKAQELLAEMPLNELRQARGLSQKMLSEVLQVQQPAIAKMERRTDMYISTLRSHIEAMGGQLEVIARFPDGAVKISNFADIEEAGA
CrlA	1	107	IPC1236_RS18465	helix-turn-helix domain-containing protein	Pseudomonas aeruginosa JYH25 (contigIPC1236_9.1)	1	107	107	100.0	0	0	0	198	MVKKFSDLRAQMSPEAQARVEAKAQELLAEMPLNELRQARGLSQKMLSEVLQVQQPAIAKMERRTDMYISTLRSHIEAMGGQLEVIARFPDGAVKISNFADIEEAGA	MVKKFSDLRAQMSPEAQARVEAKAQELLAEMPLNELRQARGLSQKMLSEVLQVQQPAIAKMERRTDMYISTLRSHIEAMGGQLEVIARFPDGAVKISNFADIEEAGA
CrlA	1	107	GNQ06_RS21550	XRE family transcriptional regulator	Pseudomonas aeruginosa PA188 (NODE_10_contig)	1	107	107	100.0	0	0	0	198	MVKKFSDLRAQMSPEAQARVEAKAQELLAEMPLNELRQARGLSQKMLSEVLQVQQPAIAKMERRTDMYISTLRSHIEAMGGQLEVIARFPDGAVKISNFADIEEAGA	MVKKFSDLRAQMSPEAQARVEAKAQELLAEMPLNELRQARGLSQKMLSEVLQVQQPAIAKMERRTDMYISTLRSHIEAMGGQLEVIARFPDGAVKISNFADIEEAGA
CrlA	1	107	NR90_RS01635	transcriptional regulator	Pseudomonas aeruginosa AZPAE14874 (contig_4)	1	107	107	100.0	0	0	0	198	MVKKFSDLRAQMSPEAQARVEAKAQELLAEMPLNELRQARGLSQKMLSEVLQVQQPAIAKMERRTDMYISTLRSHIEAMGGQLEVIARFPDGAVKISNFADIEEAGA	MVKKFSDLRAQMSPEAQARVEAKAQELLAEMPLNELRQARGLSQKMLSEVLQVQQPAIAKMERRTDMYISTLRSHIEAMGGQLEVIARFPDGAVKISNFADIEEAGA
CrlA	1	107	APB54_RS25675	transcriptional regulator	Pseudomonas aeruginosa WH-SGI-V-07302 (WH_SGI_V_07302_6)	1	107	107	100.0	0	0	0	198	MVKKFSDLRAQMSPEAQARVEAKAQELLAEMPLNELRQARGLSQKMLSEVLQVQQPAIAKMERRTDMYISTLRSHIEAMGGQLEVIARFPDGAVKISNFADIEEAGA	MVKKFSDLRAQMSPEAQARVEAKAQELLAEMPLNELRQARGLSQKMLSEVLQVQQPAIAKMERRTDMYISTLRSHIEAMGGQLEVIARFPDGAVKISNFADIEEAGA
CrlA	1	107	BAW44_RS22635	transcriptional regulator	Pseudomonas aeruginosa TNCF_16 (contig_6)	1	107	107	100.0	0	0	0	198	MVKKFSDLRAQMSPEAQARVEAKAQELLAEMPLNELRQARGLSQKMLSEVLQVQQPAIAKMERRTDMYISTLRSHIEAMGGQLEVIARFPDGAVKISNFADIEEAGA	MVKKFSDLRAQMSPEAQARVEAKAQELLAEMPLNELRQARGLSQKMLSEVLQVQQPAIAKMERRTDMYISTLRSHIEAMGGQLEVIARFPDGAVKISNFADIEEAGA
CrlA	1	107	DQH77_RS08805	helix-turn-helix domain-containing protein	Pseudomonas aeruginosa HUM-397 (contigPA2_E9_NODE_112_length_18275_cov_28.4821_ID_223)	1	107	107	100.0	0	0	0	198	MVKKFSDLRAQMSPEAQARVEAKAQELLAEMPLNELRQARGLSQKMLSEVLQVQQPAIAKMERRTDMYISTLRSHIEAMGGQLEVIARFPDGAVKISNFADIEEAGA	MVKKFSDLRAQMSPEAQARVEAKAQELLAEMPLNELRQARGLSQKMLSEVLQVQQPAIAKMERRTDMYISTLRSHIEAMGGQLEVIARFPDGAVKISNFADIEEAGA
CrlA	1	107	IPC1230_RS26425	helix-turn-helix domain-containing protein	Pseudomonas aeruginosa JYH19 (contigIPC1230_15.1)	1	107	107	100.0	0	0	0	198	MVKKFSDLRAQMSPEAQARVEAKAQELLAEMPLNELRQARGLSQKMLSEVLQVQQPAIAKMERRTDMYISTLRSHIEAMGGQLEVIARFPDGAVKISNFADIEEAGA	MVKKFSDLRAQMSPEAQARVEAKAQELLAEMPLNELRQARGLSQKMLSEVLQVQQPAIAKMERRTDMYISTLRSHIEAMGGQLEVIARFPDGAVKISNFADIEEAGA
CrlA	1	107	GNQ12_RS05315	XRE family transcriptional regulator	Pseudomonas aeruginosa PA126 (NODE_2_contig)	1	107	107	100.0	0	0	0	198	MVKKFSDLRAQMSPEAQARVEAKAQELLAEMPLNELRQARGLSQKMLSEVLQVQQPAIAKMERRTDMYISTLRSHIEAMGGQLEVIARFPDGAVKISNFADIEEAGA	MVKKFSDLRAQMSPEAQARVEAKAQELLAEMPLNELRQARGLSQKMLSEVLQVQQPAIAKMERRTDMYISTLRSHIEAMGGQLEVIARFPDGAVKISNFADIEEAGA
CrlA	1	107	NR84_RS00705	transcriptional regulator	Pseudomonas aeruginosa AZPAE14868 (contig_2)	1	107	107	100.0	0	0	0	198	MVKKFSDLRAQMSPEAQARVEAKAQELLAEMPLNELRQARGLSQKMLSEVLQVQQPAIAKMERRTDMYISTLRSHIEAMGGQLEVIARFPDGAVKISNFADIEEAGA	MVKKFSDLRAQMSPEAQARVEAKAQELLAEMPLNELRQARGLSQKMLSEVLQVQQPAIAKMERRTDMYISTLRSHIEAMGGQLEVIARFPDGAVKISNFADIEEAGA
CrlA	1	107	AO993_RS12570	transcriptional regulator	Pseudomonas aeruginosa WH-SGI-V-07419 (contig2)	1	107	107	100.0	0	0	0	198	MVKKFSDLRAQMSPEAQARVEAKAQELLAEMPLNELRQARGLSQKMLSEVLQVQQPAIAKMERRTDMYISTLRSHIEAMGGQLEVIARFPDGAVKISNFADIEEAGA	MVKKFSDLRAQMSPEAQARVEAKAQELLAEMPLNELRQARGLSQKMLSEVLQVQQPAIAKMERRTDMYISTLRSHIEAMGGQLEVIARFPDGAVKISNFADIEEAGA
CrlA	1	107	BAW64_RS22410	transcriptional regulator	Pseudomonas aeruginosa TNCF_151 (contig_7)	1	107	107	100.0	0	0	0	198	MVKKFSDLRAQMSPEAQARVEAKAQELLAEMPLNELRQARGLSQKMLSEVLQVQQPAIAKMERRTDMYISTLRSHIEAMGGQLEVIARFPDGAVKISNFADIEEAGA	MVKKFSDLRAQMSPEAQARVEAKAQELLAEMPLNELRQARGLSQKMLSEVLQVQQPAIAKMERRTDMYISTLRSHIEAMGGQLEVIARFPDGAVKISNFADIEEAGA
CrlA	1	107	DQH78_RS03090	helix-turn-helix domain-containing protein	Pseudomonas aeruginosa HUM-317-D2 (contigPA2_E5_NODE_22_length_53120_cov_21.079_ID_43)	1	107	107	100.0	0	0	0	198	MVKKFSDLRAQMSPEAQARVEAKAQELLAEMPLNELRQARGLSQKMLSEVLQVQQPAIAKMERRTDMYISTLRSHIEAMGGQLEVIARFPDGAVKISNFADIEEAGA	MVKKFSDLRAQMSPEAQARVEAKAQELLAEMPLNELRQARGLSQKMLSEVLQVQQPAIAKMERRTDMYISTLRSHIEAMGGQLEVIARFPDGAVKISNFADIEEAGA
CrlA	1	107	IPC1218_RS20015	helix-turn-helix domain-containing protein	Pseudomonas aeruginosa JYH7 (contigIPC1218_7.1)	1	107	107	100.0	0	0	0	198	MVKKFSDLRAQMSPEAQARVEAKAQELLAEMPLNELRQARGLSQKMLSEVLQVQQPAIAKMERRTDMYISTLRSHIEAMGGQLEVIARFPDGAVKISNFADIEEAGA	MVKKFSDLRAQMSPEAQARVEAKAQELLAEMPLNELRQARGLSQKMLSEVLQVQQPAIAKMERRTDMYISTLRSHIEAMGGQLEVIARFPDGAVKISNFADIEEAGA
CrlA	1	107	FZE40_RS02700	XRE family transcriptional regulator	Pseudomonas aeruginosa P28 (NODE_2_contig)	1	107	107	100.0	0	0	0	198	MVKKFSDLRAQMSPEAQARVEAKAQELLAEMPLNELRQARGLSQKMLSEVLQVQQPAIAKMERRTDMYISTLRSHIEAMGGQLEVIARFPDGAVKISNFADIEEAGA	MVKKFSDLRAQMSPEAQARVEAKAQELLAEMPLNELRQARGLSQKMLSEVLQVQQPAIAKMERRTDMYISTLRSHIEAMGGQLEVIARFPDGAVKISNFADIEEAGA
CrlA	1	107	NR80_RS22935	transcriptional regulator	Pseudomonas aeruginosa AZPAE14864 (contig_33)	1	107	107	100.0	0	0	0	198	MVKKFSDLRAQMSPEAQARVEAKAQELLAEMPLNELRQARGLSQKMLSEVLQVQQPAIAKMERRTDMYISTLRSHIEAMGGQLEVIARFPDGAVKISNFADIEEAGA	MVKKFSDLRAQMSPEAQARVEAKAQELLAEMPLNELRQARGLSQKMLSEVLQVQQPAIAKMERRTDMYISTLRSHIEAMGGQLEVIARFPDGAVKISNFADIEEAGA
CrlA	1	107	APB66_RS11830	transcriptional regulator	Pseudomonas aeruginosa WH-SGI-V-07320 (WH_SGI_V_07320_19)	1	107	107	100.0	0	0	0	198	MVKKFSDLRAQMSPEAQARVEAKAQELLAEMPLNELRQARGLSQKMLSEVLQVQQPAIAKMERRTDMYISTLRSHIEAMGGQLEVIARFPDGAVKISNFADIEEAGA	MVKKFSDLRAQMSPEAQARVEAKAQELLAEMPLNELRQARGLSQKMLSEVLQVQQPAIAKMERRTDMYISTLRSHIEAMGGQLEVIARFPDGAVKISNFADIEEAGA
CrlA	1	107	BUI27_RS26115	transcriptional regulator	Pseudomonas aeruginosa isolate 270 (contig_106)	1	107	107	100.0	0	0	0	198	MVKKFSDLRAQMSPEAQARVEAKAQELLAEMPLNELRQARGLSQKMLSEVLQVQQPAIAKMERRTDMYISTLRSHIEAMGGQLEVIARFPDGAVKISNFADIEEAGA	MVKKFSDLRAQMSPEAQARVEAKAQELLAEMPLNELRQARGLSQKMLSEVLQVQQPAIAKMERRTDMYISTLRSHIEAMGGQLEVIARFPDGAVKISNFADIEEAGA
CrlA	1	107	DQH76_RS05470	helix-turn-helix domain-containing protein	Pseudomonas aeruginosa HUM-309 (NODE_31_contig)	1	107	107	100.0	0	0	0	198	MVKKFSDLRAQMSPEAQARVEAKAQELLAEMPLNELRQARGLSQKMLSEVLQVQQPAIAKMERRTDMYISTLRSHIEAMGGQLEVIARFPDGAVKISNFADIEEAGA	MVKKFSDLRAQMSPEAQARVEAKAQELLAEMPLNELRQARGLSQKMLSEVLQVQQPAIAKMERRTDMYISTLRSHIEAMGGQLEVIARFPDGAVKISNFADIEEAGA
CrlA	1	107	IPC1132_RS26325	helix-turn-helix domain-containing protein	Pseudomonas aeruginosa T3382 (contigIPC1132_11.1)	1	107	107	100.0	0	0	0	198	MVKKFSDLRAQMSPEAQARVEAKAQELLAEMPLNELRQARGLSQKMLSEVLQVQQPAIAKMERRTDMYISTLRSHIEAMGGQLEVIARFPDGAVKISNFADIEEAGA	MVKKFSDLRAQMSPEAQARVEAKAQELLAEMPLNELRQARGLSQKMLSEVLQVQQPAIAKMERRTDMYISTLRSHIEAMGGQLEVIARFPDGAVKISNFADIEEAGA
CrlA	1	107	FZE49_RS03245	XRE family transcriptional regulator	Pseudomonas aeruginosa P30 (NODE_2_contig)	1	107	107	100.0	0	0	0	198	MVKKFSDLRAQMSPEAQARVEAKAQELLAEMPLNELRQARGLSQKMLSEVLQVQQPAIAKMERRTDMYISTLRSHIEAMGGQLEVIARFPDGAVKISNFADIEEAGA	MVKKFSDLRAQMSPEAQARVEAKAQELLAEMPLNELRQARGLSQKMLSEVLQVQQPAIAKMERRTDMYISTLRSHIEAMGGQLEVIARFPDGAVKISNFADIEEAGA
CrlA	1	107	NR77_RS06815	transcriptional regulator	Pseudomonas aeruginosa AZPAE14861 (contig_10)	1	107	107	100.0	0	0	0	198	MVKKFSDLRAQMSPEAQARVEAKAQELLAEMPLNELRQARGLSQKMLSEVLQVQQPAIAKMERRTDMYISTLRSHIEAMGGQLEVIARFPDGAVKISNFADIEEAGA	MVKKFSDLRAQMSPEAQARVEAKAQELLAEMPLNELRQARGLSQKMLSEVLQVQQPAIAKMERRTDMYISTLRSHIEAMGGQLEVIARFPDGAVKISNFADIEEAGA
CrlA	1	107	AO999_RS25340	transcriptional regulator	Pseudomonas aeruginosa WH-SGI-V-07425 (contig5)	1	107	107	100.0	0	0	0	198	MVKKFSDLRAQMSPEAQARVEAKAQELLAEMPLNELRQARGLSQKMLSEVLQVQQPAIAKMERRTDMYISTLRSHIEAMGGQLEVIARFPDGAVKISNFADIEEAGA	MVKKFSDLRAQMSPEAQARVEAKAQELLAEMPLNELRQARGLSQKMLSEVLQVQQPAIAKMERRTDMYISTLRSHIEAMGGQLEVIARFPDGAVKISNFADIEEAGA
CrlA	1	107	BUI34_RS24060	transcriptional regulator	Pseudomonas aeruginosa isolate 282 (contig_121)	1	107	107	100.0	0	0	0	198	MVKKFSDLRAQMSPEAQARVEAKAQELLAEMPLNELRQARGLSQKMLSEVLQVQQPAIAKMERRTDMYISTLRSHIEAMGGQLEVIARFPDGAVKISNFADIEEAGA	MVKKFSDLRAQMSPEAQARVEAKAQELLAEMPLNELRQARGLSQKMLSEVLQVQQPAIAKMERRTDMYISTLRSHIEAMGGQLEVIARFPDGAVKISNFADIEEAGA
CrlA	1	107	DQH75_RS09575	helix-turn-helix domain-containing protein	Pseudomonas aeruginosa HUM-310 (contigPA3_G9_NODE_26_length_79570_cov_43.9046_ID_51)	1	107	107	100.0	0	0	0	198	MVKKFSDLRAQMSPEAQARVEAKAQELLAEMPLNELRQARGLSQKMLSEVLQVQQPAIAKMERRTDMYISTLRSHIEAMGGQLEVIARFPDGAVKISNFADIEEAGA	MVKKFSDLRAQMSPEAQARVEAKAQELLAEMPLNELRQARGLSQKMLSEVLQVQQPAIAKMERRTDMYISTLRSHIEAMGGQLEVIARFPDGAVKISNFADIEEAGA
CrlA	1	107	IPC1111_RS07340	helix-turn-helix domain-containing protein	Pseudomonas aeruginosa 2810 (contigIPC1111_3.1)	1	107	107	100.0	0	0	0	198	MVKKFSDLRAQMSPEAQARVEAKAQELLAEMPLNELRQARGLSQKMLSEVLQVQQPAIAKMERRTDMYISTLRSHIEAMGGQLEVIARFPDGAVKISNFADIEEAGA	MVKKFSDLRAQMSPEAQARVEAKAQELLAEMPLNELRQARGLSQKMLSEVLQVQQPAIAKMERRTDMYISTLRSHIEAMGGQLEVIARFPDGAVKISNFADIEEAGA
CrlA	1	107	FZE44_RS11750	XRE family transcriptional regulator	Pseudomonas aeruginosa P2 (NODE_10_contig)	1	107	107	100.0	0	0	0	198	MVKKFSDLRAQMSPEAQARVEAKAQELLAEMPLNELRQARGLSQKMLSEVLQVQQPAIAKMERRTDMYISTLRSHIEAMGGQLEVIARFPDGAVKISNFADIEEAGA	MVKKFSDLRAQMSPEAQARVEAKAQELLAEMPLNELRQARGLSQKMLSEVLQVQQPAIAKMERRTDMYISTLRSHIEAMGGQLEVIARFPDGAVKISNFADIEEAGA
CrlA	1	107	NT53_RS12715	transcriptional regulator	Pseudomonas aeruginosa AZPAE15037 (contig_18)	1	107	107	100.0	0	0	0	198	MVKKFSDLRAQMSPEAQARVEAKAQELLAEMPLNELRQARGLSQKMLSEVLQVQQPAIAKMERRTDMYISTLRSHIEAMGGQLEVIARFPDGAVKISNFADIEEAGA	MVKKFSDLRAQMSPEAQARVEAKAQELLAEMPLNELRQARGLSQKMLSEVLQVQQPAIAKMERRTDMYISTLRSHIEAMGGQLEVIARFPDGAVKISNFADIEEAGA
CrlA	1	107	APB71_RS31380	transcriptional regulator	Pseudomonas aeruginosa WH-SGI-V-07326 (WH_SGI_V_07326_8)	1	107	107	100.0	0	0	0	198	MVKKFSDLRAQMSPEAQARVEAKAQELLAEMPLNELRQARGLSQKMLSEVLQVQQPAIAKMERRTDMYISTLRSHIEAMGGQLEVIARFPDGAVKISNFADIEEAGA	MVKKFSDLRAQMSPEAQARVEAKAQELLAEMPLNELRQARGLSQKMLSEVLQVQQPAIAKMERRTDMYISTLRSHIEAMGGQLEVIARFPDGAVKISNFADIEEAGA
CrlA	1	107	BUH29_RS18110	transcriptional regulator	Pseudomonas aeruginosa isolate 198 (contig_43)	1	107	107	100.0	0	0	0	198	MVKKFSDLRAQMSPEAQARVEAKAQELLAEMPLNELRQARGLSQKMLSEVLQVQQPAIAKMERRTDMYISTLRSHIEAMGGQLEVIARFPDGAVKISNFADIEEAGA	MVKKFSDLRAQMSPEAQARVEAKAQELLAEMPLNELRQARGLSQKMLSEVLQVQQPAIAKMERRTDMYISTLRSHIEAMGGQLEVIARFPDGAVKISNFADIEEAGA
CrlA	1	107	DQH74_RS27380	helix-turn-helix domain-containing protein	Pseudomonas aeruginosa HUM-307 (NODE_13_contig)	1	107	107	100.0	0	0	0	198	MVKKFSDLRAQMSPEAQARVEAKAQELLAEMPLNELRQARGLSQKMLSEVLQVQQPAIAKMERRTDMYISTLRSHIEAMGGQLEVIARFPDGAVKISNFADIEEAGA	MVKKFSDLRAQMSPEAQARVEAKAQELLAEMPLNELRQARGLSQKMLSEVLQVQQPAIAKMERRTDMYISTLRSHIEAMGGQLEVIARFPDGAVKISNFADIEEAGA
CrlA	1	107	IPC826_RS28070	helix-turn-helix domain-containing protein	Pseudomonas aeruginosa W15Dec14 (contigIPC826_15.1)	1	107	107	100.0	0	0	0	198	MVKKFSDLRAQMSPEAQARVEAKAQELLAEMPLNELRQARGLSQKMLSEVLQVQQPAIAKMERRTDMYISTLRSHIEAMGGQLEVIARFPDGAVKISNFADIEEAGA	MVKKFSDLRAQMSPEAQARVEAKAQELLAEMPLNELRQARGLSQKMLSEVLQVQQPAIAKMERRTDMYISTLRSHIEAMGGQLEVIARFPDGAVKISNFADIEEAGA
CrlA	1	107	GRH67_RS21010	XRE family transcriptional regulator	Pseudomonas aeruginosa UMB0501 (NODE_55_contig)	1	107	107	100.0	0	0	0	198	MVKKFSDLRAQMSPEAQARVEAKAQELLAEMPLNELRQARGLSQKMLSEVLQVQQPAIAKMERRTDMYISTLRSHIEAMGGQLEVIARFPDGAVKISNFADIEEAGA	MVKKFSDLRAQMSPEAQARVEAKAQELLAEMPLNELRQARGLSQKMLSEVLQVQQPAIAKMERRTDMYISTLRSHIEAMGGQLEVIARFPDGAVKISNFADIEEAGA
CrlA	1	107	NR68_RS03045	transcriptional regulator	Pseudomonas aeruginosa AZPAE14851 (contig_4)	1	107	107	100.0	0	0	0	198	MVKKFSDLRAQMSPEAQARVEAKAQELLAEMPLNELRQARGLSQKMLSEVLQVQQPAIAKMERRTDMYISTLRSHIEAMGGQLEVIARFPDGAVKISNFADIEEAGA	MVKKFSDLRAQMSPEAQARVEAKAQELLAEMPLNELRQARGLSQKMLSEVLQVQQPAIAKMERRTDMYISTLRSHIEAMGGQLEVIARFPDGAVKISNFADIEEAGA
CrlA	1	107	APA04_RS20680	transcriptional regulator	Pseudomonas aeruginosa WH-SGI-V-07428 (contig4)	1	107	107	100.0	0	0	0	198	MVKKFSDLRAQMSPEAQARVEAKAQELLAEMPLNELRQARGLSQKMLSEVLQVQQPAIAKMERRTDMYISTLRSHIEAMGGQLEVIARFPDGAVKISNFADIEEAGA	MVKKFSDLRAQMSPEAQARVEAKAQELLAEMPLNELRQARGLSQKMLSEVLQVQQPAIAKMERRTDMYISTLRSHIEAMGGQLEVIARFPDGAVKISNFADIEEAGA
CrlA	1	107	BUH49_RS25020	transcriptional regulator	Pseudomonas aeruginosa isolate 245 (contig_110)	1	107	107	100.0	0	0	0	198	MVKKFSDLRAQMSPEAQARVEAKAQELLAEMPLNELRQARGLSQKMLSEVLQVQQPAIAKMERRTDMYISTLRSHIEAMGGQLEVIARFPDGAVKISNFADIEEAGA	MVKKFSDLRAQMSPEAQARVEAKAQELLAEMPLNELRQARGLSQKMLSEVLQVQQPAIAKMERRTDMYISTLRSHIEAMGGQLEVIARFPDGAVKISNFADIEEAGA
CrlA	1	107	DQH73_RS06645	helix-turn-helix domain-containing protein	Pseudomonas aeruginosa HUM-297 (contigPA3_D8_NODE_30_length_79617_cov_33.8194_ID_59)	1	107	107	100.0	0	0	0	198	MVKKFSDLRAQMSPEAQARVEAKAQELLAEMPLNELRQARGLSQKMLSEVLQVQQPAIAKMERRTDMYISTLRSHIEAMGGQLEVIARFPDGAVKISNFADIEEAGA	MVKKFSDLRAQMSPEAQARVEAKAQELLAEMPLNELRQARGLSQKMLSEVLQVQQPAIAKMERRTDMYISTLRSHIEAMGGQLEVIARFPDGAVKISNFADIEEAGA
CrlA	1	107	IPC824_RS12975	helix-turn-helix domain-containing protein	Pseudomonas aeruginosa W15Apr4 (contigIPC824_4.1)	1	107	107	100.0	0	0	0	198	MVKKFSDLRAQMSPEAQARVEAKAQELLAEMPLNELRQARGLSQKMLSEVLQVQQPAIAKMERRTDMYISTLRSHIEAMGGQLEVIARFPDGAVKISNFADIEEAGA	MVKKFSDLRAQMSPEAQARVEAKAQELLAEMPLNELRQARGLSQKMLSEVLQVQQPAIAKMERRTDMYISTLRSHIEAMGGQLEVIARFPDGAVKISNFADIEEAGA
CrlA	1	107	GRH77_RS16245	XRE family transcriptional regulator	Pseudomonas aeruginosa UMB7567 (NODE_39_contig)	1	107	107	100.0	0	0	0	198	MVKKFSDLRAQMSPEAQARVEAKAQELLAEMPLNELRQARGLSQKMLSEVLQVQQPAIAKMERRTDMYISTLRSHIEAMGGQLEVIARFPDGAVKISNFADIEEAGA	MVKKFSDLRAQMSPEAQARVEAKAQELLAEMPLNELRQARGLSQKMLSEVLQVQQPAIAKMERRTDMYISTLRSHIEAMGGQLEVIARFPDGAVKISNFADIEEAGA
CrlA	1	107	NR64_RS27030	transcriptional regulator	Pseudomonas aeruginosa AZPAE14846 (contig_55)	1	107	107	100.0	0	0	0	198	MVKKFSDLRAQMSPEAQARVEAKAQELLAEMPLNELRQARGLSQKMLSEVLQVQQPAIAKMERRTDMYISTLRSHIEAMGGQLEVIARFPDGAVKISNFADIEEAGA	MVKKFSDLRAQMSPEAQARVEAKAQELLAEMPLNELRQARGLSQKMLSEVLQVQQPAIAKMERRTDMYISTLRSHIEAMGGQLEVIARFPDGAVKISNFADIEEAGA
CrlA	1	107	APB72_RS05865	transcriptional regulator	Pseudomonas aeruginosa WH-SGI-V-07327 (WH_SGI_V_07327_12)	1	107	107	100.0	0	0	0	198	MVKKFSDLRAQMSPEAQARVEAKAQELLAEMPLNELRQARGLSQKMLSEVLQVQQPAIAKMERRTDMYISTLRSHIEAMGGQLEVIARFPDGAVKISNFADIEEAGA	MVKKFSDLRAQMSPEAQARVEAKAQELLAEMPLNELRQARGLSQKMLSEVLQVQQPAIAKMERRTDMYISTLRSHIEAMGGQLEVIARFPDGAVKISNFADIEEAGA
CrlA	1	107	AN473_RS13390	transcriptional regulator	Pseudomonas aeruginosa 1709-12 (scaffold19.1)	1	107	107	100.0	0	0	0	198	MVKKFSDLRAQMSPEAQARVEAKAQELLAEMPLNELRQARGLSQKMLSEVLQVQQPAIAKMERRTDMYISTLRSHIEAMGGQLEVIARFPDGAVKISNFADIEEAGA	MVKKFSDLRAQMSPEAQARVEAKAQELLAEMPLNELRQARGLSQKMLSEVLQVQQPAIAKMERRTDMYISTLRSHIEAMGGQLEVIARFPDGAVKISNFADIEEAGA
CrlA	1	107	DQH72_RS02965	helix-turn-helix domain-containing protein	Pseudomonas aeruginosa HUM-385 (contigPA2_A8_NODE_401_length_3725_cov_21.9405_ID_801)	1	107	107	100.0	0	0	0	198	MVKKFSDLRAQMSPEAQARVEAKAQELLAEMPLNELRQARGLSQKMLSEVLQVQQPAIAKMERRTDMYISTLRSHIEAMGGQLEVIARFPDGAVKISNFADIEEAGA	MVKKFSDLRAQMSPEAQARVEAKAQELLAEMPLNELRQARGLSQKMLSEVLQVQQPAIAKMERRTDMYISTLRSHIEAMGGQLEVIARFPDGAVKISNFADIEEAGA
CrlA	1	107	IPC751_RS13905	helix-turn-helix domain-containing protein	Pseudomonas aeruginosa Jp222 (contigIPC751_5.1)	1	107	107	100.0	0	0	0	198	MVKKFSDLRAQMSPEAQARVEAKAQELLAEMPLNELRQARGLSQKMLSEVLQVQQPAIAKMERRTDMYISTLRSHIEAMGGQLEVIARFPDGAVKISNFADIEEAGA	MVKKFSDLRAQMSPEAQARVEAKAQELLAEMPLNELRQARGLSQKMLSEVLQVQQPAIAKMERRTDMYISTLRSHIEAMGGQLEVIARFPDGAVKISNFADIEEAGA
CrlA	1	107	GRH70_RS26025	XRE family transcriptional regulator	Pseudomonas aeruginosa UMB1204 (NODE_81_contig)	1	107	107	100.0	0	0	0	198	MVKKFSDLRAQMSPEAQARVEAKAQELLAEMPLNELRQARGLSQKMLSEVLQVQQPAIAKMERRTDMYISTLRSHIEAMGGQLEVIARFPDGAVKISNFADIEEAGA	MVKKFSDLRAQMSPEAQARVEAKAQELLAEMPLNELRQARGLSQKMLSEVLQVQQPAIAKMERRTDMYISTLRSHIEAMGGQLEVIARFPDGAVKISNFADIEEAGA
CrlA	1	107	NR62_RS09805	transcriptional regulator	Pseudomonas aeruginosa AZPAE14844 (contig_12)	1	107	107	100.0	0	0	0	198	MVKKFSDLRAQMSPEAQARVEAKAQELLAEMPLNELRQARGLSQKMLSEVLQVQQPAIAKMERRTDMYISTLRSHIEAMGGQLEVIARFPDGAVKISNFADIEEAGA	MVKKFSDLRAQMSPEAQARVEAKAQELLAEMPLNELRQARGLSQKMLSEVLQVQQPAIAKMERRTDMYISTLRSHIEAMGGQLEVIARFPDGAVKISNFADIEEAGA
CrlA	1	107	WM51_RS21780	transcriptional regulator	Pseudomonas aeruginosa AATYA (NODE_34)	1	107	107	100.0	0	0	0	198	MVKKFSDLRAQMSPEAQARVEAKAQELLAEMPLNELRQARGLSQKMLSEVLQVQQPAIAKMERRTDMYISTLRSHIEAMGGQLEVIARFPDGAVKISNFADIEEAGA	MVKKFSDLRAQMSPEAQARVEAKAQELLAEMPLNELRQARGLSQKMLSEVLQVQQPAIAKMERRTDMYISTLRSHIEAMGGQLEVIARFPDGAVKISNFADIEEAGA
CrlA	1	107	BUR81_RS10440	transcriptional regulator	Pseudomonas aeruginosa isolate 97 (contig_75)	1	107	107	100.0	0	0	0	198	MVKKFSDLRAQMSPEAQARVEAKAQELLAEMPLNELRQARGLSQKMLSEVLQVQQPAIAKMERRTDMYISTLRSHIEAMGGQLEVIARFPDGAVKISNFADIEEAGA	MVKKFSDLRAQMSPEAQARVEAKAQELLAEMPLNELRQARGLSQKMLSEVLQVQQPAIAKMERRTDMYISTLRSHIEAMGGQLEVIARFPDGAVKISNFADIEEAGA
CrlA	1	107	DQH71_RS33635	helix-turn-helix domain-containing protein	Pseudomonas aeruginosa HUM-349 (contigPA2_E3_NODE_81_length_21697_cov_34.0671_ID_161)	1	107	107	100.0	0	0	0	198	MVKKFSDLRAQMSPEAQARVEAKAQELLAEMPLNELRQARGLSQKMLSEVLQVQQPAIAKMERRTDMYISTLRSHIEAMGGQLEVIARFPDGAVKISNFADIEEAGA	MVKKFSDLRAQMSPEAQARVEAKAQELLAEMPLNELRQARGLSQKMLSEVLQVQQPAIAKMERRTDMYISTLRSHIEAMGGQLEVIARFPDGAVKISNFADIEEAGA
CrlA	1	107	IPC754_RS21900	helix-turn-helix domain-containing protein	Pseudomonas aeruginosa Jp238 (contigIPC754_8.1)	1	107	107	100.0	0	0	0	198	MVKKFSDLRAQMSPEAQARVEAKAQELLAEMPLNELRQARGLSQKMLSEVLQVQQPAIAKMERRTDMYISTLRSHIEAMGGQLEVIARFPDGAVKISNFADIEEAGA	MVKKFSDLRAQMSPEAQARVEAKAQELLAEMPLNELRQARGLSQKMLSEVLQVQQPAIAKMERRTDMYISTLRSHIEAMGGQLEVIARFPDGAVKISNFADIEEAGA
CrlA	1	107	PAPB9_RS21680	XRE family transcriptional regulator	Pseudomonas aeruginosa Pb9 (sctg_0020_0001)	1	107	107	100.0	0	0	0	198	MVKKFSDLRAQMSPEAQARVEAKAQELLAEMPLNELRQARGLSQKMLSEVLQVQQPAIAKMERRTDMYISTLRSHIEAMGGQLEVIARFPDGAVKISNFADIEEAGA	MVKKFSDLRAQMSPEAQARVEAKAQELLAEMPLNELRQARGLSQKMLSEVLQVQQPAIAKMERRTDMYISTLRSHIEAMGGQLEVIARFPDGAVKISNFADIEEAGA
CrlA	1	107	NR61_RS16285	transcriptional regulator	Pseudomonas aeruginosa AZPAE14843 (contig_18)	1	107	107	100.0	0	0	0	198	MVKKFSDLRAQMSPEAQARVEAKAQELLAEMPLNELRQARGLSQKMLSEVLQVQQPAIAKMERRTDMYISTLRSHIEAMGGQLEVIARFPDGAVKISNFADIEEAGA	MVKKFSDLRAQMSPEAQARVEAKAQELLAEMPLNELRQARGLSQKMLSEVLQVQQPAIAKMERRTDMYISTLRSHIEAMGGQLEVIARFPDGAVKISNFADIEEAGA
CrlA	1	107	APA29_RS33260	transcriptional regulator	Pseudomonas aeruginosa WH-SGI-V-07495 (contig9)	1	107	107	100.0	0	0	0	198	MVKKFSDLRAQMSPEAQARVEAKAQELLAEMPLNELRQARGLSQKMLSEVLQVQQPAIAKMERRTDMYISTLRSHIEAMGGQLEVIARFPDGAVKISNFADIEEAGA	MVKKFSDLRAQMSPEAQARVEAKAQELLAEMPLNELRQARGLSQKMLSEVLQVQQPAIAKMERRTDMYISTLRSHIEAMGGQLEVIARFPDGAVKISNFADIEEAGA
CrlA	1	107	BAW55_RS23320	transcriptional regulator	Pseudomonas aeruginosa TNCF_85 (contig_57)	1	107	107	100.0	0	0	0	198	MVKKFSDLRAQMSPEAQARVEAKAQELLAEMPLNELRQARGLSQKMLSEVLQVQQPAIAKMERRTDMYISTLRSHIEAMGGQLEVIARFPDGAVKISNFADIEEAGA	MVKKFSDLRAQMSPEAQARVEAKAQELLAEMPLNELRQARGLSQKMLSEVLQVQQPAIAKMERRTDMYISTLRSHIEAMGGQLEVIARFPDGAVKISNFADIEEAGA
CrlA	1	107	DQH70_RS00025	helix-turn-helix domain-containing protein	Pseudomonas aeruginosa HUM-284 (contigPA3_B7_NODE_22_length_109389_cov_50.6749_ID_43)	1	107	107	100.0	0	0	0	198	MVKKFSDLRAQMSPEAQARVEAKAQELLAEMPLNELRQARGLSQKMLSEVLQVQQPAIAKMERRTDMYISTLRSHIEAMGGQLEVIARFPDGAVKISNFADIEEAGA	MVKKFSDLRAQMSPEAQARVEAKAQELLAEMPLNELRQARGLSQKMLSEVLQVQQPAIAKMERRTDMYISTLRSHIEAMGGQLEVIARFPDGAVKISNFADIEEAGA
CrlA	1	107	IPC566_RS22930	helix-turn-helix domain-containing protein	Pseudomonas aeruginosa AMT0047-2 (contigIPC566_8.1)	1	107	107	100.0	0	0	0	198	MVKKFSDLRAQMSPEAQARVEAKAQELLAEMPLNELRQARGLSQKMLSEVLQVQQPAIAKMERRTDMYISTLRSHIEAMGGQLEVIARFPDGAVKISNFADIEEAGA	MVKKFSDLRAQMSPEAQARVEAKAQELLAEMPLNELRQARGLSQKMLSEVLQVQQPAIAKMERRTDMYISTLRSHIEAMGGQLEVIARFPDGAVKISNFADIEEAGA
CrlA	1	107	GSF61_RS00985	XRE family transcriptional regulator	Pseudomonas aeruginosa KT1115 (contig1)	1	107	107	100.0	0	0	0	198	MVKKFSDLRAQMSPEAQARVEAKAQELLAEMPLNELRQARGLSQKMLSEVLQVQQPAIAKMERRTDMYISTLRSHIEAMGGQLEVIARFPDGAVKISNFADIEEAGA	MVKKFSDLRAQMSPEAQARVEAKAQELLAEMPLNELRQARGLSQKMLSEVLQVQQPAIAKMERRTDMYISTLRSHIEAMGGQLEVIARFPDGAVKISNFADIEEAGA
CrlA	1	107	NR60_RS13545	transcriptional regulator	Pseudomonas aeruginosa AZPAE14842 (contig_15)	1	107	107	100.0	0	0	0	198	MVKKFSDLRAQMSPEAQARVEAKAQELLAEMPLNELRQARGLSQKMLSEVLQVQQPAIAKMERRTDMYISTLRSHIEAMGGQLEVIARFPDGAVKISNFADIEEAGA	MVKKFSDLRAQMSPEAQARVEAKAQELLAEMPLNELRQARGLSQKMLSEVLQVQQPAIAKMERRTDMYISTLRSHIEAMGGQLEVIARFPDGAVKISNFADIEEAGA
CrlA	1	107	APA30_RS04435	transcriptional regulator	Pseudomonas aeruginosa WH-SGI-V-07496 (contig11)	1	107	107	100.0	0	0	0	198	MVKKFSDLRAQMSPEAQARVEAKAQELLAEMPLNELRQARGLSQKMLSEVLQVQQPAIAKMERRTDMYISTLRSHIEAMGGQLEVIARFPDGAVKISNFADIEEAGA	MVKKFSDLRAQMSPEAQARVEAKAQELLAEMPLNELRQARGLSQKMLSEVLQVQQPAIAKMERRTDMYISTLRSHIEAMGGQLEVIARFPDGAVKISNFADIEEAGA
CrlA	1	107	BAW70_RS22655	transcriptional regulator	Pseudomonas aeruginosa TNCF_167 (contig_43)	1	107	107	100.0	0	0	0	198	MVKKFSDLRAQMSPEAQARVEAKAQELLAEMPLNELRQARGLSQKMLSEVLQVQQPAIAKMERRTDMYISTLRSHIEAMGGQLEVIARFPDGAVKISNFADIEEAGA	MVKKFSDLRAQMSPEAQARVEAKAQELLAEMPLNELRQARGLSQKMLSEVLQVQQPAIAKMERRTDMYISTLRSHIEAMGGQLEVIARFPDGAVKISNFADIEEAGA
CrlA	1	107	DQH69_RS10090	helix-turn-helix domain-containing protein	Pseudomonas aeruginosa HUM-351 (contigPA2_G3_NODE_25_length_36044_cov_31.0937_ID_49)	1	107	107	100.0	0	0	0	198	MVKKFSDLRAQMSPEAQARVEAKAQELLAEMPLNELRQARGLSQKMLSEVLQVQQPAIAKMERRTDMYISTLRSHIEAMGGQLEVIARFPDGAVKISNFADIEEAGA	MVKKFSDLRAQMSPEAQARVEAKAQELLAEMPLNELRQARGLSQKMLSEVLQVQQPAIAKMERRTDMYISTLRSHIEAMGGQLEVIARFPDGAVKISNFADIEEAGA
CrlA	1	107	IPC414_RS03695	helix-turn-helix domain-containing protein	Pseudomonas aeruginosa AUS177 (contigIPC414_1.1)	1	107	107	100.0	0	0	0	198	MVKKFSDLRAQMSPEAQARVEAKAQELLAEMPLNELRQARGLSQKMLSEVLQVQQPAIAKMERRTDMYISTLRSHIEAMGGQLEVIARFPDGAVKISNFADIEEAGA	MVKKFSDLRAQMSPEAQARVEAKAQELLAEMPLNELRQARGLSQKMLSEVLQVQQPAIAKMERRTDMYISTLRSHIEAMGGQLEVIARFPDGAVKISNFADIEEAGA
CrlA	1	107	GUL26_RS32215	XRE family transcriptional regulator	Pseudomonas aeruginosa VNMU148 (MRSN567310_contig00038)	1	107	107	100.0	0	0	0	198	MVKKFSDLRAQMSPEAQARVEAKAQELLAEMPLNELRQARGLSQKMLSEVLQVQQPAIAKMERRTDMYISTLRSHIEAMGGQLEVIARFPDGAVKISNFADIEEAGA	MVKKFSDLRAQMSPEAQARVEAKAQELLAEMPLNELRQARGLSQKMLSEVLQVQQPAIAKMERRTDMYISTLRSHIEAMGGQLEVIARFPDGAVKISNFADIEEAGA
CrlA	1	107	NS34_RS21695	transcriptional regulator	Pseudomonas aeruginosa AZPAE14918 (contig_23)	1	107	107	100.0	0	0	0	198	MVKKFSDLRAQMSPEAQARVEAKAQELLAEMPLNELRQARGLSQKMLSEVLQVQQPAIAKMERRTDMYISTLRSHIEAMGGQLEVIARFPDGAVKISNFADIEEAGA	MVKKFSDLRAQMSPEAQARVEAKAQELLAEMPLNELRQARGLSQKMLSEVLQVQQPAIAKMERRTDMYISTLRSHIEAMGGQLEVIARFPDGAVKISNFADIEEAGA
CrlA	1	107	APA33_RS22655	transcriptional regulator	Pseudomonas aeruginosa WH-SGI-V-07498 (contig4)	1	107	107	100.0	0	0	0	198	MVKKFSDLRAQMSPEAQARVEAKAQELLAEMPLNELRQARGLSQKMLSEVLQVQQPAIAKMERRTDMYISTLRSHIEAMGGQLEVIARFPDGAVKISNFADIEEAGA	MVKKFSDLRAQMSPEAQARVEAKAQELLAEMPLNELRQARGLSQKMLSEVLQVQQPAIAKMERRTDMYISTLRSHIEAMGGQLEVIARFPDGAVKISNFADIEEAGA
CrlA	1	107	AN464_RS07435	transcriptional regulator	Pseudomonas aeruginosa HPA 4 (scaffold14.1)	1	107	107	100.0	0	0	0	198	MVKKFSDLRAQMSPEAQARVEAKAQELLAEMPLNELRQARGLSQKMLSEVLQVQQPAIAKMERRTDMYISTLRSHIEAMGGQLEVIARFPDGAVKISNFADIEEAGA	MVKKFSDLRAQMSPEAQARVEAKAQELLAEMPLNELRQARGLSQKMLSEVLQVQQPAIAKMERRTDMYISTLRSHIEAMGGQLEVIARFPDGAVKISNFADIEEAGA
CrlA	1	107	DQH68_RS18135	helix-turn-helix domain-containing protein	Pseudomonas aeruginosa HUM-233 (NODE_21_contig)	1	107	107	100.0	0	0	0	198	MVKKFSDLRAQMSPEAQARVEAKAQELLAEMPLNELRQARGLSQKMLSEVLQVQQPAIAKMERRTDMYISTLRSHIEAMGGQLEVIARFPDGAVKISNFADIEEAGA	MVKKFSDLRAQMSPEAQARVEAKAQELLAEMPLNELRQARGLSQKMLSEVLQVQQPAIAKMERRTDMYISTLRSHIEAMGGQLEVIARFPDGAVKISNFADIEEAGA
CrlA	1	107	IPC1361_RS07080	helix-turn-helix domain-containing protein	Pseudomonas aeruginosa MCF879 (contigIPC1361_2.1)	1	107	107	100.0	0	0	0	198	MVKKFSDLRAQMSPEAQARVEAKAQELLAEMPLNELRQARGLSQKMLSEVLQVQQPAIAKMERRTDMYISTLRSHIEAMGGQLEVIARFPDGAVKISNFADIEEAGA	MVKKFSDLRAQMSPEAQARVEAKAQELLAEMPLNELRQARGLSQKMLSEVLQVQQPAIAKMERRTDMYISTLRSHIEAMGGQLEVIARFPDGAVKISNFADIEEAGA
CrlA	1	107	GUL19_RS25395	XRE family transcriptional regulator	Pseudomonas aeruginosa VNMU141 (MRSN567240_contig00024)	1	107	107	100.0	0	0	0	198	MVKKFSDLRAQMSPEAQARVEAKAQELLAEMPLNELRQARGLSQKMLSEVLQVQQPAIAKMERRTDMYISTLRSHIEAMGGQLEVIARFPDGAVKISNFADIEEAGA	MVKKFSDLRAQMSPEAQARVEAKAQELLAEMPLNELRQARGLSQKMLSEVLQVQQPAIAKMERRTDMYISTLRSHIEAMGGQLEVIARFPDGAVKISNFADIEEAGA
CrlA	1	107	DZ37_RS15800	transcriptional regulator	Pseudomonas aeruginosa JD323 (contig_1531)	1	107	107	100.0	0	0	0	198	MVKKFSDLRAQMSPEAQARVEAKAQELLAEMPLNELRQARGLSQKMLSEVLQVQQPAIAKMERRTDMYISTLRSHIEAMGGQLEVIARFPDGAVKISNFADIEEAGA	MVKKFSDLRAQMSPEAQARVEAKAQELLAEMPLNELRQARGLSQKMLSEVLQVQQPAIAKMERRTDMYISTLRSHIEAMGGQLEVIARFPDGAVKISNFADIEEAGA
CrlA	1	107	APA35_RS20950	transcriptional regulator	Pseudomonas aeruginosa WH-SGI-V-07500 (contig4)	1	107	107	100.0	0	0	0	198	MVKKFSDLRAQMSPEAQARVEAKAQELLAEMPLNELRQARGLSQKMLSEVLQVQQPAIAKMERRTDMYISTLRSHIEAMGGQLEVIARFPDGAVKISNFADIEEAGA	MVKKFSDLRAQMSPEAQARVEAKAQELLAEMPLNELRQARGLSQKMLSEVLQVQQPAIAKMERRTDMYISTLRSHIEAMGGQLEVIARFPDGAVKISNFADIEEAGA
CrlA	1	107	BAW39_RS22735	transcriptional regulator	Pseudomonas aeruginosa TNCF_10 (contig_59)	1	107	107	100.0	0	0	0	198	MVKKFSDLRAQMSPEAQARVEAKAQELLAEMPLNELRQARGLSQKMLSEVLQVQQPAIAKMERRTDMYISTLRSHIEAMGGQLEVIARFPDGAVKISNFADIEEAGA	MVKKFSDLRAQMSPEAQARVEAKAQELLAEMPLNELRQARGLSQKMLSEVLQVQQPAIAKMERRTDMYISTLRSHIEAMGGQLEVIARFPDGAVKISNFADIEEAGA
CrlA	1	107	DQH67_RS04375	helix-turn-helix domain-containing protein	Pseudomonas aeruginosa HUM-290 (contigPA3_G7_NODE_45_length_30276_cov_37.5041_ID_89)	1	107	107	100.0	0	0	0	198	MVKKFSDLRAQMSPEAQARVEAKAQELLAEMPLNELRQARGLSQKMLSEVLQVQQPAIAKMERRTDMYISTLRSHIEAMGGQLEVIARFPDGAVKISNFADIEEAGA	MVKKFSDLRAQMSPEAQARVEAKAQELLAEMPLNELRQARGLSQKMLSEVLQVQQPAIAKMERRTDMYISTLRSHIEAMGGQLEVIARFPDGAVKISNFADIEEAGA
CrlA	1	107	IPC1130_RS27015	helix-turn-helix domain-containing protein	Pseudomonas aeruginosa T2584 (contigIPC1130_14.1)	1	107	107	100.0	0	0	0	198	MVKKFSDLRAQMSPEAQARVEAKAQELLAEMPLNELRQARGLSQKMLSEVLQVQQPAIAKMERRTDMYISTLRSHIEAMGGQLEVIARFPDGAVKISNFADIEEAGA	MVKKFSDLRAQMSPEAQARVEAKAQELLAEMPLNELRQARGLSQKMLSEVLQVQQPAIAKMERRTDMYISTLRSHIEAMGGQLEVIARFPDGAVKISNFADIEEAGA
CrlA	1	107	EON08_RS06190	XRE family transcriptional regulator	Pseudomonas aeruginosa BCW_7428 (BCW_7428_1_contig_9)	1	107	107	100.0	0	0	0	198	MVKKFSDLRAQMSPEAQARVEAKAQELLAEMPLNELRQARGLSQKMLSEVLQVQQPAIAKMERRTDMYISTLRSHIEAMGGQLEVIARFPDGAVKISNFADIEEAGA	MVKKFSDLRAQMSPEAQARVEAKAQELLAEMPLNELRQARGLSQKMLSEVLQVQQPAIAKMERRTDMYISTLRSHIEAMGGQLEVIARFPDGAVKISNFADIEEAGA
CrlA	1	107	V441_04375	transcriptional regulator	Pseudomonas aeruginosa DHS29 (Contig0029)	1	107	107	100.0	0	0	0	198	MVKKFSDLRAQMSPEAQARVEAKAQELLAEMPLNELRQARGLSQKMLSEVLQVQQPAIAKMERRTDMYISTLRSHIEAMGGQLEVIARFPDGAVKISNFADIEEAGA	MVKKFSDLRAQMSPEAQARVEAKAQELLAEMPLNELRQARGLSQKMLSEVLQVQQPAIAKMERRTDMYISTLRSHIEAMGGQLEVIARFPDGAVKISNFADIEEAGA
CrlA	1	107	APA39_RS24150	transcriptional regulator	Pseudomonas aeruginosa WH-SGI-V-07504 (contig5)	1	107	107	100.0	0	0	0	198	MVKKFSDLRAQMSPEAQARVEAKAQELLAEMPLNELRQARGLSQKMLSEVLQVQQPAIAKMERRTDMYISTLRSHIEAMGGQLEVIARFPDGAVKISNFADIEEAGA	MVKKFSDLRAQMSPEAQARVEAKAQELLAEMPLNELRQARGLSQKMLSEVLQVQQPAIAKMERRTDMYISTLRSHIEAMGGQLEVIARFPDGAVKISNFADIEEAGA
CrlA	1	107	BUJ81_RS02545	transcriptional regulator	Pseudomonas aeruginosa isolate 381 (contig_35)	1	107	107	100.0	0	0	0	198	MVKKFSDLRAQMSPEAQARVEAKAQELLAEMPLNELRQARGLSQKMLSEVLQVQQPAIAKMERRTDMYISTLRSHIEAMGGQLEVIARFPDGAVKISNFADIEEAGA	MVKKFSDLRAQMSPEAQARVEAKAQELLAEMPLNELRQARGLSQKMLSEVLQVQQPAIAKMERRTDMYISTLRSHIEAMGGQLEVIARFPDGAVKISNFADIEEAGA
CrlA	1	107	DQH65_RS09165	helix-turn-helix domain-containing protein	Pseudomonas aeruginosa ENV-681 (contigPA4_B5_NODE_8_length_125357_cov_57.0579_ID_15)	1	107	107	100.0	0	0	0	198	MVKKFSDLRAQMSPEAQARVEAKAQELLAEMPLNELRQARGLSQKMLSEVLQVQQPAIAKMERRTDMYISTLRSHIEAMGGQLEVIARFPDGAVKISNFADIEEAGA	MVKKFSDLRAQMSPEAQARVEAKAQELLAEMPLNELRQARGLSQKMLSEVLQVQQPAIAKMERRTDMYISTLRSHIEAMGGQLEVIARFPDGAVKISNFADIEEAGA
CrlA	1	107	IPC1106_RS18245	helix-turn-helix domain-containing protein	Pseudomonas aeruginosa T3979 (contigIPC1106_9.1)	1	107	107	100.0	0	0	0	198	MVKKFSDLRAQMSPEAQARVEAKAQELLAEMPLNELRQARGLSQKMLSEVLQVQQPAIAKMERRTDMYISTLRSHIEAMGGQLEVIARFPDGAVKISNFADIEEAGA	MVKKFSDLRAQMSPEAQARVEAKAQELLAEMPLNELRQARGLSQKMLSEVLQVQQPAIAKMERRTDMYISTLRSHIEAMGGQLEVIARFPDGAVKISNFADIEEAGA
CrlA	1	107	FTM20_RS12375	helix-turn-helix domain-containing protein	Pseudomonas aeruginosa isolate TAL (contig111)	1	107	107	100.0	0	0	0	198	MVKKFSDLRAQMSPEAQARVEAKAQELLAEMPLNELRQARGLSQKMLSEVLQVQQPAIAKMERRTDMYISTLRSHIEAMGGQLEVIARFPDGAVKISNFADIEEAGA	MVKKFSDLRAQMSPEAQARVEAKAQELLAEMPLNELRQARGLSQKMLSEVLQVQQPAIAKMERRTDMYISTLRSHIEAMGGQLEVIARFPDGAVKISNFADIEEAGA
CrlA	1	107	X778_17955	transcriptional regulator	Pseudomonas aeruginosa VRFPA07 (ContigID31)	1	107	107	100.0	0	0	0	198	MVKKFSDLRAQMSPEAQARVEAKAQELLAEMPLNELRQARGLSQKMLSEVLQVQQPAIAKMERRTDMYISTLRSHIEAMGGQLEVIARFPDGAVKISNFADIEEAGA	MVKKFSDLRAQMSPEAQARVEAKAQELLAEMPLNELRQARGLSQKMLSEVLQVQQPAIAKMERRTDMYISTLRSHIEAMGGQLEVIARFPDGAVKISNFADIEEAGA
CrlA	1	107	APA40_RS29890	transcriptional regulator	Pseudomonas aeruginosa WH-SGI-V-07505 (contig7)	1	107	107	100.0	0	0	0	198	MVKKFSDLRAQMSPEAQARVEAKAQELLAEMPLNELRQARGLSQKMLSEVLQVQQPAIAKMERRTDMYISTLRSHIEAMGGQLEVIARFPDGAVKISNFADIEEAGA	MVKKFSDLRAQMSPEAQARVEAKAQELLAEMPLNELRQARGLSQKMLSEVLQVQQPAIAKMERRTDMYISTLRSHIEAMGGQLEVIARFPDGAVKISNFADIEEAGA
CrlA	1	107	BAW69_RS21890	transcriptional regulator	Pseudomonas aeruginosa TNCF_165 (contig_78)	1	107	107	100.0	0	0	0	198	MVKKFSDLRAQMSPEAQARVEAKAQELLAEMPLNELRQARGLSQKMLSEVLQVQQPAIAKMERRTDMYISTLRSHIEAMGGQLEVIARFPDGAVKISNFADIEEAGA	MVKKFSDLRAQMSPEAQARVEAKAQELLAEMPLNELRQARGLSQKMLSEVLQVQQPAIAKMERRTDMYISTLRSHIEAMGGQLEVIARFPDGAVKISNFADIEEAGA
CrlA	1	107	DQH64_RS26605	helix-turn-helix domain-containing protein	Pseudomonas aeruginosa ENV-683 (contigPA4_D5_NODE_9_length_278699_cov_42.5917_ID_17)	1	107	107	100.0	0	0	0	198	MVKKFSDLRAQMSPEAQARVEAKAQELLAEMPLNELRQARGLSQKMLSEVLQVQQPAIAKMERRTDMYISTLRSHIEAMGGQLEVIARFPDGAVKISNFADIEEAGA	MVKKFSDLRAQMSPEAQARVEAKAQELLAEMPLNELRQARGLSQKMLSEVLQVQQPAIAKMERRTDMYISTLRSHIEAMGGQLEVIARFPDGAVKISNFADIEEAGA
CrlA	1	107	IPC1105_RS28755	helix-turn-helix domain-containing protein	Pseudomonas aeruginosa 3141 (contigIPC1105_15.1)	1	107	107	100.0	0	0	0	198	MVKKFSDLRAQMSPEAQARVEAKAQELLAEMPLNELRQARGLSQKMLSEVLQVQQPAIAKMERRTDMYISTLRSHIEAMGGQLEVIARFPDGAVKISNFADIEEAGA	MVKKFSDLRAQMSPEAQARVEAKAQELLAEMPLNELRQARGLSQKMLSEVLQVQQPAIAKMERRTDMYISTLRSHIEAMGGQLEVIARFPDGAVKISNFADIEEAGA
CrlA	1	107	FTM21_RS20225	XRE family transcriptional regulator	Pseudomonas aeruginosa isolate ROS (contig88)	1	107	107	100.0	0	0	0	198	MVKKFSDLRAQMSPEAQARVEAKAQELLAEMPLNELRQARGLSQKMLSEVLQVQQPAIAKMERRTDMYISTLRSHIEAMGGQLEVIARFPDGAVKISNFADIEEAGA	MVKKFSDLRAQMSPEAQARVEAKAQELLAEMPLNELRQARGLSQKMLSEVLQVQQPAIAKMERRTDMYISTLRSHIEAMGGQLEVIARFPDGAVKISNFADIEEAGA
CrlA	1	107	P797_RS08685	transcriptional regulator	Pseudomonas aeruginosa VRFPA04 (chromosome)	1	107	107	100.0	0	0	0	198	MVKKFSDLRAQMSPEAQARVEAKAQELLAEMPLNELRQARGLSQKMLSEVLQVQQPAIAKMERRTDMYISTLRSHIEAMGGQLEVIARFPDGAVKISNFADIEEAGA	MVKKFSDLRAQMSPEAQARVEAKAQELLAEMPLNELRQARGLSQKMLSEVLQVQQPAIAKMERRTDMYISTLRSHIEAMGGQLEVIARFPDGAVKISNFADIEEAGA
CrlA	1	107	AVR59_RS18410	transcriptional regulator	Pseudomonas aeruginosa SMC4389 (contig_88)	1	107	107	100.0	0	0	0	198	MVKKFSDLRAQMSPEAQARVEAKAQELLAEMPLNELRQARGLSQKMLSEVLQVQQPAIAKMERRTDMYISTLRSHIEAMGGQLEVIARFPDGAVKISNFADIEEAGA	MVKKFSDLRAQMSPEAQARVEAKAQELLAEMPLNELRQARGLSQKMLSEVLQVQQPAIAKMERRTDMYISTLRSHIEAMGGQLEVIARFPDGAVKISNFADIEEAGA
CrlA	1	107	BH598_RS17150	transcriptional regulator	Pseudomonas aeruginosa 558344 (contig_61)	1	107	107	100.0	0	0	0	198	MVKKFSDLRAQMSPEAQARVEAKAQELLAEMPLNELRQARGLSQKMLSEVLQVQQPAIAKMERRTDMYISTLRSHIEAMGGQLEVIARFPDGAVKISNFADIEEAGA	MVKKFSDLRAQMSPEAQARVEAKAQELLAEMPLNELRQARGLSQKMLSEVLQVQQPAIAKMERRTDMYISTLRSHIEAMGGQLEVIARFPDGAVKISNFADIEEAGA
CrlA	1	107	DQH63_RS25065	helix-turn-helix domain-containing protein	Pseudomonas aeruginosa ENV-682 (contigPA4_C5_NODE_37_length_52318_cov_37.5411_ID_73)	1	107	107	100.0	0	0	0	198	MVKKFSDLRAQMSPEAQARVEAKAQELLAEMPLNELRQARGLSQKMLSEVLQVQQPAIAKMERRTDMYISTLRSHIEAMGGQLEVIARFPDGAVKISNFADIEEAGA	MVKKFSDLRAQMSPEAQARVEAKAQELLAEMPLNELRQARGLSQKMLSEVLQVQQPAIAKMERRTDMYISTLRSHIEAMGGQLEVIARFPDGAVKISNFADIEEAGA
CrlA	1	107	IPC755_RS08110	helix-turn-helix domain-containing protein	Pseudomonas aeruginosa Jp241 (contigIPC755_2.1)	1	107	107	100.0	0	0	0	198	MVKKFSDLRAQMSPEAQARVEAKAQELLAEMPLNELRQARGLSQKMLSEVLQVQQPAIAKMERRTDMYISTLRSHIEAMGGQLEVIARFPDGAVKISNFADIEEAGA	MVKKFSDLRAQMSPEAQARVEAKAQELLAEMPLNELRQARGLSQKMLSEVLQVQQPAIAKMERRTDMYISTLRSHIEAMGGQLEVIARFPDGAVKISNFADIEEAGA
CrlA	1	107	FTM25_RS11620	XRE family transcriptional regulator	Pseudomonas aeruginosa isolate ILI (contig94)	1	107	107	100.0	0	0	0	198	MVKKFSDLRAQMSPEAQARVEAKAQELLAEMPLNELRQARGLSQKMLSEVLQVQQPAIAKMERRTDMYISTLRSHIEAMGGQLEVIARFPDGAVKISNFADIEEAGA	MVKKFSDLRAQMSPEAQARVEAKAQELLAEMPLNELRQARGLSQKMLSEVLQVQQPAIAKMERRTDMYISTLRSHIEAMGGQLEVIARFPDGAVKISNFADIEEAGA
CrlA	1	107	KV59_RS11410	transcriptional regulator	Pseudomonas aeruginosa E2UoS (contig035)	1	107	107	100.0	0	0	0	198	MVKKFSDLRAQMSPEAQARVEAKAQELLAEMPLNELRQARGLSQKMLSEVLQVQQPAIAKMERRTDMYISTLRSHIEAMGGQLEVIARFPDGAVKISNFADIEEAGA	MVKKFSDLRAQMSPEAQARVEAKAQELLAEMPLNELRQARGLSQKMLSEVLQVQQPAIAKMERRTDMYISTLRSHIEAMGGQLEVIARFPDGAVKISNFADIEEAGA
CrlA	1	107	APA48_RS15090	transcriptional regulator	Pseudomonas aeruginosa WH-SGI-V-07622 (contig21)	1	107	107	100.0	0	0	0	198	MVKKFSDLRAQMSPEAQARVEAKAQELLAEMPLNELRQARGLSQKMLSEVLQVQQPAIAKMERRTDMYISTLRSHIEAMGGQLEVIARFPDGAVKISNFADIEEAGA	MVKKFSDLRAQMSPEAQARVEAKAQELLAEMPLNELRQARGLSQKMLSEVLQVQQPAIAKMERRTDMYISTLRSHIEAMGGQLEVIARFPDGAVKISNFADIEEAGA
CrlA	1	107	HMPREF2611_RS13125	transcriptional regulator	Pseudomonas sp HMSC071F02 (Scaffold247)	1	107	107	100.0	0	0	0	198	MVKKFSDLRAQMSPEAQARVEAKAQELLAEMPLNELRQARGLSQKMLSEVLQVQQPAIAKMERRTDMYISTLRSHIEAMGGQLEVIARFPDGAVKISNFADIEEAGA	MVKKFSDLRAQMSPEAQARVEAKAQELLAEMPLNELRQARGLSQKMLSEVLQVQQPAIAKMERRTDMYISTLRSHIEAMGGQLEVIARFPDGAVKISNFADIEEAGA
CrlA	1	107	DQH62_RS37740	helix-turn-helix domain-containing protein	Pseudomonas aeruginosa HUM-398 (contigPA2_F9_NODE_50_length_52320_cov_21.2982_ID_99)	1	107	107	100.0	0	0	0	198	MVKKFSDLRAQMSPEAQARVEAKAQELLAEMPLNELRQARGLSQKMLSEVLQVQQPAIAKMERRTDMYISTLRSHIEAMGGQLEVIARFPDGAVKISNFADIEEAGA	MVKKFSDLRAQMSPEAQARVEAKAQELLAEMPLNELRQARGLSQKMLSEVLQVQQPAIAKMERRTDMYISTLRSHIEAMGGQLEVIARFPDGAVKISNFADIEEAGA
CrlA	1	107	IPC748_RS27550	helix-turn-helix domain-containing protein	Pseudomonas aeruginosa Jp60 (contigIPC748_13.1)	1	107	107	100.0	0	0	0	198	MVKKFSDLRAQMSPEAQARVEAKAQELLAEMPLNELRQARGLSQKMLSEVLQVQQPAIAKMERRTDMYISTLRSHIEAMGGQLEVIARFPDGAVKISNFADIEEAGA	MVKKFSDLRAQMSPEAQARVEAKAQELLAEMPLNELRQARGLSQKMLSEVLQVQQPAIAKMERRTDMYISTLRSHIEAMGGQLEVIARFPDGAVKISNFADIEEAGA
CrlA	1	107	FTM23_RS10650	XRE family transcriptional regulator	Pseudomonas aeruginosa isolate MAL (contig81)	1	107	107	100.0	0	0	0	198	MVKKFSDLRAQMSPEAQARVEAKAQELLAEMPLNELRQARGLSQKMLSEVLQVQQPAIAKMERRTDMYISTLRSHIEAMGGQLEVIARFPDGAVKISNFADIEEAGA	MVKKFSDLRAQMSPEAQARVEAKAQELLAEMPLNELRQARGLSQKMLSEVLQVQQPAIAKMERRTDMYISTLRSHIEAMGGQLEVIARFPDGAVKISNFADIEEAGA
CrlA	1	107	KV58_RS0126980	transcriptional regulator	Pseudomonas aeruginosa C 1426 (contig140)	1	107	107	100.0	0	0	0	198	MVKKFSDLRAQMSPEAQARVEAKAQELLAEMPLNELRQARGLSQKMLSEVLQVQQPAIAKMERRTDMYISTLRSHIEAMGGQLEVIARFPDGAVKISNFADIEEAGA	MVKKFSDLRAQMSPEAQARVEAKAQELLAEMPLNELRQARGLSQKMLSEVLQVQQPAIAKMERRTDMYISTLRSHIEAMGGQLEVIARFPDGAVKISNFADIEEAGA
CrlA	1	107	APA52_RS22760	transcriptional regulator	Pseudomonas aeruginosa WH-SGI-V-07626 (contig4)	1	107	107	100.0	0	0	0	198	MVKKFSDLRAQMSPEAQARVEAKAQELLAEMPLNELRQARGLSQKMLSEVLQVQQPAIAKMERRTDMYISTLRSHIEAMGGQLEVIARFPDGAVKISNFADIEEAGA	MVKKFSDLRAQMSPEAQARVEAKAQELLAEMPLNELRQARGLSQKMLSEVLQVQQPAIAKMERRTDMYISTLRSHIEAMGGQLEVIARFPDGAVKISNFADIEEAGA
CrlA	1	107	BUI16_RS25860	transcriptional regulator	Pseudomonas aeruginosa isolate 268 (contig_166)	1	107	107	100.0	0	0	0	198	MVKKFSDLRAQMSPEAQARVEAKAQELLAEMPLNELRQARGLSQKMLSEVLQVQQPAIAKMERRTDMYISTLRSHIEAMGGQLEVIARFPDGAVKISNFADIEEAGA	MVKKFSDLRAQMSPEAQARVEAKAQELLAEMPLNELRQARGLSQKMLSEVLQVQQPAIAKMERRTDMYISTLRSHIEAMGGQLEVIARFPDGAVKISNFADIEEAGA
CrlA	1	107	DQH61_RS13090	helix-turn-helix domain-containing protein	Pseudomonas aeruginosa HUM-278 (contigPA3_E6_NODE_3_length_295018_cov_31.0543_ID_5)	1	107	107	100.0	0	0	0	198	MVKKFSDLRAQMSPEAQARVEAKAQELLAEMPLNELRQARGLSQKMLSEVLQVQQPAIAKMERRTDMYISTLRSHIEAMGGQLEVIARFPDGAVKISNFADIEEAGA	MVKKFSDLRAQMSPEAQARVEAKAQELLAEMPLNELRQARGLSQKMLSEVLQVQQPAIAKMERRTDMYISTLRSHIEAMGGQLEVIARFPDGAVKISNFADIEEAGA
CrlA	1	107	IPC412_RS20585	helix-turn-helix domain-containing protein	Pseudomonas aeruginosa AUS175 (contigIPC412_8.1)	1	107	107	100.0	0	0	0	198	MVKKFSDLRAQMSPEAQARVEAKAQELLAEMPLNELRQARGLSQKMLSEVLQVQQPAIAKMERRTDMYISTLRSHIEAMGGQLEVIARFPDGAVKISNFADIEEAGA	MVKKFSDLRAQMSPEAQARVEAKAQELLAEMPLNELRQARGLSQKMLSEVLQVQQPAIAKMERRTDMYISTLRSHIEAMGGQLEVIARFPDGAVKISNFADIEEAGA
CrlA	1	107	FTM22_RS01805	XRE family transcriptional regulator	Pseudomonas aeruginosa isolate KOT (contig22)	1	107	107	100.0	0	0	0	198	MVKKFSDLRAQMSPEAQARVEAKAQELLAEMPLNELRQARGLSQKMLSEVLQVQQPAIAKMERRTDMYISTLRSHIEAMGGQLEVIARFPDGAVKISNFADIEEAGA	MVKKFSDLRAQMSPEAQARVEAKAQELLAEMPLNELRQARGLSQKMLSEVLQVQQPAIAKMERRTDMYISTLRSHIEAMGGQLEVIARFPDGAVKISNFADIEEAGA
CrlA	1	107	T225_RS22745	transcriptional regulator	Pseudomonas aeruginosa LESlike1 (chromosome)	1	107	107	100.0	0	0	0	198	MVKKFSDLRAQMSPEAQARVEAKAQELLAEMPLNELRQARGLSQKMLSEVLQVQQPAIAKMERRTDMYISTLRSHIEAMGGQLEVIARFPDGAVKISNFADIEEAGA	MVKKFSDLRAQMSPEAQARVEAKAQELLAEMPLNELRQARGLSQKMLSEVLQVQQPAIAKMERRTDMYISTLRSHIEAMGGQLEVIARFPDGAVKISNFADIEEAGA
CrlA	1	107	ASV59_RS09570	transcriptional regulator	Pseudomonas aeruginosa 0C2E isolate RP1 (scaffold_17)	1	107	107	100.0	0	0	0	198	MVKKFSDLRAQMSPEAQARVEAKAQELLAEMPLNELRQARGLSQKMLSEVLQVQQPAIAKMERRTDMYISTLRSHIEAMGGQLEVIARFPDGAVKISNFADIEEAGA	MVKKFSDLRAQMSPEAQARVEAKAQELLAEMPLNELRQARGLSQKMLSEVLQVQQPAIAKMERRTDMYISTLRSHIEAMGGQLEVIARFPDGAVKISNFADIEEAGA
CrlA	1	107	BUI30_RS22415	transcriptional regulator	Pseudomonas aeruginosa isolate 281 (contig_67)	1	107	107	100.0	0	0	0	198	MVKKFSDLRAQMSPEAQARVEAKAQELLAEMPLNELRQARGLSQKMLSEVLQVQQPAIAKMERRTDMYISTLRSHIEAMGGQLEVIARFPDGAVKISNFADIEEAGA	MVKKFSDLRAQMSPEAQARVEAKAQELLAEMPLNELRQARGLSQKMLSEVLQVQQPAIAKMERRTDMYISTLRSHIEAMGGQLEVIARFPDGAVKISNFADIEEAGA
CrlA	1	107	DQH60_RS06050	helix-turn-helix domain-containing protein	Pseudomonas aeruginosa HUM-241 (contigPA3_E2_NODE_61_length_29336_cov_27.1769_ID_121)	1	107	107	100.0	0	0	0	198	MVKKFSDLRAQMSPEAQARVEAKAQELLAEMPLNELRQARGLSQKMLSEVLQVQQPAIAKMERRTDMYISTLRSHIEAMGGQLEVIARFPDGAVKISNFADIEEAGA	MVKKFSDLRAQMSPEAQARVEAKAQELLAEMPLNELRQARGLSQKMLSEVLQVQQPAIAKMERRTDMYISTLRSHIEAMGGQLEVIARFPDGAVKISNFADIEEAGA
CrlA	1	107	IPC411_RS21045	helix-turn-helix domain-containing protein	Pseudomonas aeruginosa AUS174 (contigIPC411_7.1)	1	107	107	100.0	0	0	0	198	MVKKFSDLRAQMSPEAQARVEAKAQELLAEMPLNELRQARGLSQKMLSEVLQVQQPAIAKMERRTDMYISTLRSHIEAMGGQLEVIARFPDGAVKISNFADIEEAGA	MVKKFSDLRAQMSPEAQARVEAKAQELLAEMPLNELRQARGLSQKMLSEVLQVQQPAIAKMERRTDMYISTLRSHIEAMGGQLEVIARFPDGAVKISNFADIEEAGA
CrlA	1	107	FTM24_RS18505	helix-turn-helix domain-containing protein	Pseudomonas aeruginosa isolate VEI (contig79)	1	107	107	100.0	0	0	0	198	MVKKFSDLRAQMSPEAQARVEAKAQELLAEMPLNELRQARGLSQKMLSEVLQVQQPAIAKMERRTDMYISTLRSHIEAMGGQLEVIARFPDGAVKISNFADIEEAGA	MVKKFSDLRAQMSPEAQARVEAKAQELLAEMPLNELRQARGLSQKMLSEVLQVQQPAIAKMERRTDMYISTLRSHIEAMGGQLEVIARFPDGAVKISNFADIEEAGA
CrlA	1	107	BD03_RS14240	transcriptional regulator	Pseudomonas aeruginosa PA_ST235 (contig00011)	1	107	107	100.0	0	0	0	198	MVKKFSDLRAQMSPEAQARVEAKAQELLAEMPLNELRQARGLSQKMLSEVLQVQQPAIAKMERRTDMYISTLRSHIEAMGGQLEVIARFPDGAVKISNFADIEEAGA	MVKKFSDLRAQMSPEAQARVEAKAQELLAEMPLNELRQARGLSQKMLSEVLQVQQPAIAKMERRTDMYISTLRSHIEAMGGQLEVIARFPDGAVKISNFADIEEAGA
CrlA	1	107	APA53_RS03825	transcriptional regulator	Pseudomonas aeruginosa WH-SGI-V-07627 (contig10)	1	107	107	100.0	0	0	0	198	MVKKFSDLRAQMSPEAQARVEAKAQELLAEMPLNELRQARGLSQKMLSEVLQVQQPAIAKMERRTDMYISTLRSHIEAMGGQLEVIARFPDGAVKISNFADIEEAGA	MVKKFSDLRAQMSPEAQARVEAKAQELLAEMPLNELRQARGLSQKMLSEVLQVQQPAIAKMERRTDMYISTLRSHIEAMGGQLEVIARFPDGAVKISNFADIEEAGA
CrlA	1	107	BUI09_RS08090	transcriptional regulator	Pseudomonas aeruginosa isolate 27 (contig_84)	1	107	107	100.0	0	0	0	198	MVKKFSDLRAQMSPEAQARVEAKAQELLAEMPLNELRQARGLSQKMLSEVLQVQQPAIAKMERRTDMYISTLRSHIEAMGGQLEVIARFPDGAVKISNFADIEEAGA	MVKKFSDLRAQMSPEAQARVEAKAQELLAEMPLNELRQARGLSQKMLSEVLQVQQPAIAKMERRTDMYISTLRSHIEAMGGQLEVIARFPDGAVKISNFADIEEAGA
CrlA	1	107	DQH06_RS16015	helix-turn-helix domain-containing protein	Pseudomonas aeruginosa HUM-375 (contigPA2_G6_NODE_177_length_12613_cov_27.0141_ID_353)	1	107	107	100.0	0	0	0	198	MVKKFSDLRAQMSPEAQARVEAKAQELLAEMPLNELRQARGLSQKMLSEVLQVQQPAIAKMERRTDMYISTLRSHIEAMGGQLEVIARFPDGAVKISNFADIEEAGA	MVKKFSDLRAQMSPEAQARVEAKAQELLAEMPLNELRQARGLSQKMLSEVLQVQQPAIAKMERRTDMYISTLRSHIEAMGGQLEVIARFPDGAVKISNFADIEEAGA
CrlA	1	107	IPC357_RS19935	helix-turn-helix domain-containing protein	Pseudomonas aeruginosa AUS110 (contigIPC357_8.1)	1	107	107	100.0	0	0	0	198	MVKKFSDLRAQMSPEAQARVEAKAQELLAEMPLNELRQARGLSQKMLSEVLQVQQPAIAKMERRTDMYISTLRSHIEAMGGQLEVIARFPDGAVKISNFADIEEAGA	MVKKFSDLRAQMSPEAQARVEAKAQELLAEMPLNELRQARGLSQKMLSEVLQVQQPAIAKMERRTDMYISTLRSHIEAMGGQLEVIARFPDGAVKISNFADIEEAGA
CrlA	1	107	FQU15_RS17750	XRE family transcriptional regulator	Pseudomonas aeruginosa NCTC10299 (contig60)	1	107	107	100.0	0	0	0	198	MVKKFSDLRAQMSPEAQARVEAKAQELLAEMPLNELRQARGLSQKMLSEVLQVQQPAIAKMERRTDMYISTLRSHIEAMGGQLEVIARFPDGAVKISNFADIEEAGA	MVKKFSDLRAQMSPEAQARVEAKAQELLAEMPLNELRQARGLSQKMLSEVLQVQQPAIAKMERRTDMYISTLRSHIEAMGGQLEVIARFPDGAVKISNFADIEEAGA
CrlA	1	107	MB40_RS08025	transcriptional regulator	Pseudomonas aeruginosa assembly GCF_000751715.1 (contig_1)	1	107	107	100.0	0	0	0	198	MVKKFSDLRAQMSPEAQARVEAKAQELLAEMPLNELRQARGLSQKMLSEVLQVQQPAIAKMERRTDMYISTLRSHIEAMGGQLEVIARFPDGAVKISNFADIEEAGA	MVKKFSDLRAQMSPEAQARVEAKAQELLAEMPLNELRQARGLSQKMLSEVLQVQQPAIAKMERRTDMYISTLRSHIEAMGGQLEVIARFPDGAVKISNFADIEEAGA
CrlA	1	107	APA54_RS04825	transcriptional regulator	Pseudomonas aeruginosa WH-SGI-V-07628 (contig12)	1	107	107	100.0	0	0	0	198	MVKKFSDLRAQMSPEAQARVEAKAQELLAEMPLNELRQARGLSQKMLSEVLQVQQPAIAKMERRTDMYISTLRSHIEAMGGQLEVIARFPDGAVKISNFADIEEAGA	MVKKFSDLRAQMSPEAQARVEAKAQELLAEMPLNELRQARGLSQKMLSEVLQVQQPAIAKMERRTDMYISTLRSHIEAMGGQLEVIARFPDGAVKISNFADIEEAGA
CrlA	1	107	BAW68_RS22645	transcriptional regulator	Pseudomonas aeruginosa TNCF_155_1 (contig_35)	1	107	107	100.0	0	0	0	198	MVKKFSDLRAQMSPEAQARVEAKAQELLAEMPLNELRQARGLSQKMLSEVLQVQQPAIAKMERRTDMYISTLRSHIEAMGGQLEVIARFPDGAVKISNFADIEEAGA	MVKKFSDLRAQMSPEAQARVEAKAQELLAEMPLNELRQARGLSQKMLSEVLQVQQPAIAKMERRTDMYISTLRSHIEAMGGQLEVIARFPDGAVKISNFADIEEAGA
CrlA	1	107	DQG55_RS02815	helix-turn-helix domain-containing protein	Pseudomonas aeruginosa ENV-552 (contigPA4_E3_NODE_2_length_454034_cov_33.084_ID_3)	1	107	107	100.0	0	0	0	198	MVKKFSDLRAQMSPEAQARVEAKAQELLAEMPLNELRQARGLSQKMLSEVLQVQQPAIAKMERRTDMYISTLRSHIEAMGGQLEVIARFPDGAVKISNFADIEEAGA	MVKKFSDLRAQMSPEAQARVEAKAQELLAEMPLNELRQARGLSQKMLSEVLQVQQPAIAKMERRTDMYISTLRSHIEAMGGQLEVIARFPDGAVKISNFADIEEAGA
CrlA	1	107	ELQ37_RS15160	helix-turn-helix domain-containing protein	Pseudomonas aeruginosa GCID_CRE_0006 (GCID_CRE_0006_NODE_39.ctg_1)	1	107	107	100.0	0	0	0	198	MVKKFSDLRAQMSPEAQARVEAKAQELLAEMPLNELRQARGLSQKMLSEVLQVQQPAIAKMERRTDMYISTLRSHIEAMGGQLEVIARFPDGAVKISNFADIEEAGA	MVKKFSDLRAQMSPEAQARVEAKAQELLAEMPLNELRQARGLSQKMLSEVLQVQQPAIAKMERRTDMYISTLRSHIEAMGGQLEVIARFPDGAVKISNFADIEEAGA
CrlA	1	107	F8N94_RS04120	XRE family transcriptional regulator	Pseudomonas aeruginosa isolate BS2371 (contig2)	1	107	107	100.0	0	0	0	198	MVKKFSDLRAQMSPEAQARVEAKAQELLAEMPLNELRQARGLSQKMLSEVLQVQQPAIAKMERRTDMYISTLRSHIEAMGGQLEVIARFPDGAVKISNFADIEEAGA	MVKKFSDLRAQMSPEAQARVEAKAQELLAEMPLNELRQARGLSQKMLSEVLQVQQPAIAKMERRTDMYISTLRSHIEAMGGQLEVIARFPDGAVKISNFADIEEAGA
CrlA	1	107	JF43_RS24025	transcriptional regulator	Pseudomonas aeruginosa ATCC 33988 (contig00071)	1	107	107	100.0	0	0	0	198	MVKKFSDLRAQMSPEAQARVEAKAQELLAEMPLNELRQARGLSQKMLSEVLQVQQPAIAKMERRTDMYISTLRSHIEAMGGQLEVIARFPDGAVKISNFADIEEAGA	MVKKFSDLRAQMSPEAQARVEAKAQELLAEMPLNELRQARGLSQKMLSEVLQVQQPAIAKMERRTDMYISTLRSHIEAMGGQLEVIARFPDGAVKISNFADIEEAGA
CrlA	1	107	APA62_RS30745	transcriptional regulator	Pseudomonas aeruginosa WH-SGI-V-07636 (contig9)	1	107	107	100.0	0	0	0	198	MVKKFSDLRAQMSPEAQARVEAKAQELLAEMPLNELRQARGLSQKMLSEVLQVQQPAIAKMERRTDMYISTLRSHIEAMGGQLEVIARFPDGAVKISNFADIEEAGA	MVKKFSDLRAQMSPEAQARVEAKAQELLAEMPLNELRQARGLSQKMLSEVLQVQQPAIAKMERRTDMYISTLRSHIEAMGGQLEVIARFPDGAVKISNFADIEEAGA
CrlA	1	107	BAW36_RS28255	transcriptional regulator	Pseudomonas aeruginosa TNCF_4M (contig_117)	1	107	107	100.0	0	0	0	198	MVKKFSDLRAQMSPEAQARVEAKAQELLAEMPLNELRQARGLSQKMLSEVLQVQQPAIAKMERRTDMYISTLRSHIEAMGGQLEVIARFPDGAVKISNFADIEEAGA	MVKKFSDLRAQMSPEAQARVEAKAQELLAEMPLNELRQARGLSQKMLSEVLQVQQPAIAKMERRTDMYISTLRSHIEAMGGQLEVIARFPDGAVKISNFADIEEAGA
CrlA	1	107	DQG56_RS12995	helix-turn-helix domain-containing protein	Pseudomonas aeruginosa ENV-550 (NODE_1_contig)	1	107	107	100.0	0	0	0	198	MVKKFSDLRAQMSPEAQARVEAKAQELLAEMPLNELRQARGLSQKMLSEVLQVQQPAIAKMERRTDMYISTLRSHIEAMGGQLEVIARFPDGAVKISNFADIEEAGA	MVKKFSDLRAQMSPEAQARVEAKAQELLAEMPLNELRQARGLSQKMLSEVLQVQQPAIAKMERRTDMYISTLRSHIEAMGGQLEVIARFPDGAVKISNFADIEEAGA
CrlA	1	107	DY984_RS14545	helix-turn-helix domain-containing protein	Pseudomonas aeruginosa MRSN18855 (MRSN18855_contig00063)	1	107	107	100.0	0	0	0	198	MVKKFSDLRAQMSPEAQARVEAKAQELLAEMPLNELRQARGLSQKMLSEVLQVQQPAIAKMERRTDMYISTLRSHIEAMGGQLEVIARFPDGAVKISNFADIEEAGA	MVKKFSDLRAQMSPEAQARVEAKAQELLAEMPLNELRQARGLSQKMLSEVLQVQQPAIAKMERRTDMYISTLRSHIEAMGGQLEVIARFPDGAVKISNFADIEEAGA
CrlA	1	107	F8N93_RS06450	XRE family transcriptional regulator	Pseudomonas aeruginosa isolate BS2370 (contig3)	1	107	107	100.0	0	0	0	198	MVKKFSDLRAQMSPEAQARVEAKAQELLAEMPLNELRQARGLSQKMLSEVLQVQQPAIAKMERRTDMYISTLRSHIEAMGGQLEVIARFPDGAVKISNFADIEEAGA	MVKKFSDLRAQMSPEAQARVEAKAQELLAEMPLNELRQARGLSQKMLSEVLQVQQPAIAKMERRTDMYISTLRSHIEAMGGQLEVIARFPDGAVKISNFADIEEAGA
CrlA	1	107	TY65_RS23455	transcriptional regulator	Pseudomonas aeruginosa WS394 (contig_163)	1	107	107	100.0	0	0	0	198	MVKKFSDLRAQMSPEAQARVEAKAQELLAEMPLNELRQARGLSQKMLSEVLQVQQPAIAKMERRTDMYISTLRSHIEAMGGQLEVIARFPDGAVKISNFADIEEAGA	MVKKFSDLRAQMSPEAQARVEAKAQELLAEMPLNELRQARGLSQKMLSEVLQVQQPAIAKMERRTDMYISTLRSHIEAMGGQLEVIARFPDGAVKISNFADIEEAGA
CrlA	1	107	HV99_RS00140	transcriptional regulator	Pseudomonas aeruginosa isolate T63266 (chromosome)	1	107	107	100.0	0	0	0	198	MVKKFSDLRAQMSPEAQARVEAKAQELLAEMPLNELRQARGLSQKMLSEVLQVQQPAIAKMERRTDMYISTLRSHIEAMGGQLEVIARFPDGAVKISNFADIEEAGA	MVKKFSDLRAQMSPEAQARVEAKAQELLAEMPLNELRQARGLSQKMLSEVLQVQQPAIAKMERRTDMYISTLRSHIEAMGGQLEVIARFPDGAVKISNFADIEEAGA
CrlA	1	107	BAW58_RS22470	transcriptional regulator	Pseudomonas aeruginosa TNCF_105 (contig_54)	1	107	107	100.0	0	0	0	198	MVKKFSDLRAQMSPEAQARVEAKAQELLAEMPLNELRQARGLSQKMLSEVLQVQQPAIAKMERRTDMYISTLRSHIEAMGGQLEVIARFPDGAVKISNFADIEEAGA	MVKKFSDLRAQMSPEAQARVEAKAQELLAEMPLNELRQARGLSQKMLSEVLQVQQPAIAKMERRTDMYISTLRSHIEAMGGQLEVIARFPDGAVKISNFADIEEAGA
CrlA	1	107	DQG53_RS11920	helix-turn-helix domain-containing protein	Pseudomonas aeruginosa ENV-551 (contigPA4_D3_NODE_10_length_216701_cov_25.6711_ID_19)	1	107	107	100.0	0	0	0	198	MVKKFSDLRAQMSPEAQARVEAKAQELLAEMPLNELRQARGLSQKMLSEVLQVQQPAIAKMERRTDMYISTLRSHIEAMGGQLEVIARFPDGAVKISNFADIEEAGA	MVKKFSDLRAQMSPEAQARVEAKAQELLAEMPLNELRQARGLSQKMLSEVLQVQQPAIAKMERRTDMYISTLRSHIEAMGGQLEVIARFPDGAVKISNFADIEEAGA
CrlA	1	107	EQH81_RS28430	helix-turn-helix domain-containing protein	Pseudomonas aeruginosa Pae113 (contig69)	1	107	107	100.0	0	0	0	198	MVKKFSDLRAQMSPEAQARVEAKAQELLAEMPLNELRQARGLSQKMLSEVLQVQQPAIAKMERRTDMYISTLRSHIEAMGGQLEVIARFPDGAVKISNFADIEEAGA	MVKKFSDLRAQMSPEAQARVEAKAQELLAEMPLNELRQARGLSQKMLSEVLQVQQPAIAKMERRTDMYISTLRSHIEAMGGQLEVIARFPDGAVKISNFADIEEAGA
CrlA	1	107	F8O45_RS03815	XRE family transcriptional regulator	Pseudomonas aeruginosa isolate BS2369 (contig2)	1	107	107	100.0	0	0	0	198	MVKKFSDLRAQMSPEAQARVEAKAQELLAEMPLNELRQARGLSQKMLSEVLQVQQPAIAKMERRTDMYISTLRSHIEAMGGQLEVIARFPDGAVKISNFADIEEAGA	MVKKFSDLRAQMSPEAQARVEAKAQELLAEMPLNELRQARGLSQKMLSEVLQVQQPAIAKMERRTDMYISTLRSHIEAMGGQLEVIARFPDGAVKISNFADIEEAGA
CrlA	1	107	NS95_RS01370	transcriptional regulator	Pseudomonas aeruginosa AZPAE14980 (contig_1)	1	107	107	100.0	0	0	0	198	MVKKFSDLRAQMSPEAQARVEAKAQELLAEMPLNELRQARGLSQKMLSEVLQVQQPAIAKMERRTDMYISTLRSHIEAMGGQLEVIARFPDGAVKISNFADIEEAGA	MVKKFSDLRAQMSPEAQARVEAKAQELLAEMPLNELRQARGLSQKMLSEVLQVQQPAIAKMERRTDMYISTLRSHIEAMGGQLEVIARFPDGAVKISNFADIEEAGA
CrlA	1	107	APA70_RS02000	transcriptional regulator	Pseudomonas aeruginosa WH-SGI-V-07644 (contig1)	1	107	107	100.0	0	0	0	198	MVKKFSDLRAQMSPEAQARVEAKAQELLAEMPLNELRQARGLSQKMLSEVLQVQQPAIAKMERRTDMYISTLRSHIEAMGGQLEVIARFPDGAVKISNFADIEEAGA	MVKKFSDLRAQMSPEAQARVEAKAQELLAEMPLNELRQARGLSQKMLSEVLQVQQPAIAKMERRTDMYISTLRSHIEAMGGQLEVIARFPDGAVKISNFADIEEAGA
CrlA	1	107	BUF21_RS14290	transcriptional regulator	Pseudomonas aeruginosa isolate 104 (contig_53)	1	107	107	100.0	0	0	0	198	MVKKFSDLRAQMSPEAQARVEAKAQELLAEMPLNELRQARGLSQKMLSEVLQVQQPAIAKMERRTDMYISTLRSHIEAMGGQLEVIARFPDGAVKISNFADIEEAGA	MVKKFSDLRAQMSPEAQARVEAKAQELLAEMPLNELRQARGLSQKMLSEVLQVQQPAIAKMERRTDMYISTLRSHIEAMGGQLEVIARFPDGAVKISNFADIEEAGA
CrlA	1	107	DQG52_RS14630	helix-turn-helix domain-containing protein	Pseudomonas aeruginosa ENV-566 (contigPA4_F3_NODE_1_length_596556_cov_30.2349_ID_1)	1	107	107	100.0	0	0	0	198	MVKKFSDLRAQMSPEAQARVEAKAQELLAEMPLNELRQARGLSQKMLSEVLQVQQPAIAKMERRTDMYISTLRSHIEAMGGQLEVIARFPDGAVKISNFADIEEAGA	MVKKFSDLRAQMSPEAQARVEAKAQELLAEMPLNELRQARGLSQKMLSEVLQVQQPAIAKMERRTDMYISTLRSHIEAMGGQLEVIARFPDGAVKISNFADIEEAGA
CrlA	1	107	EQH73_RS02680	helix-turn-helix domain-containing protein	Pseudomonas aeruginosa Pae28 (contig2)	1	107	107	100.0	0	0	0	198	MVKKFSDLRAQMSPEAQARVEAKAQELLAEMPLNELRQARGLSQKMLSEVLQVQQPAIAKMERRTDMYISTLRSHIEAMGGQLEVIARFPDGAVKISNFADIEEAGA	MVKKFSDLRAQMSPEAQARVEAKAQELLAEMPLNELRQARGLSQKMLSEVLQVQQPAIAKMERRTDMYISTLRSHIEAMGGQLEVIARFPDGAVKISNFADIEEAGA
CrlA	1	107	F8N84_RS07355	XRE family transcriptional regulator	Pseudomonas aeruginosa isolate BS2372 (contig5)	1	107	107	100.0	0	0	0	198	MVKKFSDLRAQMSPEAQARVEAKAQELLAEMPLNELRQARGLSQKMLSEVLQVQQPAIAKMERRTDMYISTLRSHIEAMGGQLEVIARFPDGAVKISNFADIEEAGA	MVKKFSDLRAQMSPEAQARVEAKAQELLAEMPLNELRQARGLSQKMLSEVLQVQQPAIAKMERRTDMYISTLRSHIEAMGGQLEVIARFPDGAVKISNFADIEEAGA
CrlA	1	107	NT36_RS21530	transcriptional regulator	Pseudomonas aeruginosa AZPAE15020 (contig_33)	1	107	107	100.0	0	0	0	198	MVKKFSDLRAQMSPEAQARVEAKAQELLAEMPLNELRQARGLSQKMLSEVLQVQQPAIAKMERRTDMYISTLRSHIEAMGGQLEVIARFPDGAVKISNFADIEEAGA	MVKKFSDLRAQMSPEAQARVEAKAQELLAEMPLNELRQARGLSQKMLSEVLQVQQPAIAKMERRTDMYISTLRSHIEAMGGQLEVIARFPDGAVKISNFADIEEAGA
CrlA	1	107	APA71_RS24240	transcriptional regulator	Pseudomonas aeruginosa WH-SGI-V-07645 (contig5)	1	107	107	100.0	0	0	0	198	MVKKFSDLRAQMSPEAQARVEAKAQELLAEMPLNELRQARGLSQKMLSEVLQVQQPAIAKMERRTDMYISTLRSHIEAMGGQLEVIARFPDGAVKISNFADIEEAGA	MVKKFSDLRAQMSPEAQARVEAKAQELLAEMPLNELRQARGLSQKMLSEVLQVQQPAIAKMERRTDMYISTLRSHIEAMGGQLEVIARFPDGAVKISNFADIEEAGA
CrlA	1	107	BUS37_RS01790	transcriptional regulator	Pseudomonas aeruginosa isolate LRJ20 (contig_106)	1	107	107	100.0	0	0	0	198	MVKKFSDLRAQMSPEAQARVEAKAQELLAEMPLNELRQARGLSQKMLSEVLQVQQPAIAKMERRTDMYISTLRSHIEAMGGQLEVIARFPDGAVKISNFADIEEAGA	MVKKFSDLRAQMSPEAQARVEAKAQELLAEMPLNELRQARGLSQKMLSEVLQVQQPAIAKMERRTDMYISTLRSHIEAMGGQLEVIARFPDGAVKISNFADIEEAGA
CrlA	1	107	DQG51_RS18095	helix-turn-helix domain-containing protein	Pseudomonas aeruginosa VET-73 (contigPA2_B9_NODE_30_length_38627_cov_29.888_ID_59)	1	107	107	100.0	0	0	0	198	MVKKFSDLRAQMSPEAQARVEAKAQELLAEMPLNELRQARGLSQKMLSEVLQVQQPAIAKMERRTDMYISTLRSHIEAMGGQLEVIARFPDGAVKISNFADIEEAGA	MVKKFSDLRAQMSPEAQARVEAKAQELLAEMPLNELRQARGLSQKMLSEVLQVQQPAIAKMERRTDMYISTLRSHIEAMGGQLEVIARFPDGAVKISNFADIEEAGA
CrlA	1	107	EQH80_RS00495	helix-turn-helix domain-containing protein	Pseudomonas aeruginosa Pae83 (contig1)	1	107	107	100.0	0	0	0	198	MVKKFSDLRAQMSPEAQARVEAKAQELLAEMPLNELRQARGLSQKMLSEVLQVQQPAIAKMERRTDMYISTLRSHIEAMGGQLEVIARFPDGAVKISNFADIEEAGA	MVKKFSDLRAQMSPEAQARVEAKAQELLAEMPLNELRQARGLSQKMLSEVLQVQQPAIAKMERRTDMYISTLRSHIEAMGGQLEVIARFPDGAVKISNFADIEEAGA
CrlA	1	107	F8N95_RS22135	XRE family transcriptional regulator	Pseudomonas aeruginosa isolate BS3414 (contig12)	1	107	107	100.0	0	0	0	198	MVKKFSDLRAQMSPEAQARVEAKAQELLAEMPLNELRQARGLSQKMLSEVLQVQQPAIAKMERRTDMYISTLRSHIEAMGGQLEVIARFPDGAVKISNFADIEEAGA	MVKKFSDLRAQMSPEAQARVEAKAQELLAEMPLNELRQARGLSQKMLSEVLQVQQPAIAKMERRTDMYISTLRSHIEAMGGQLEVIARFPDGAVKISNFADIEEAGA
CrlA	1	107	NT64_RS30955	transcriptional regulator	Pseudomonas aeruginosa AZPAE15048 (contig_76)	1	107	107	100.0	0	0	0	198	MVKKFSDLRAQMSPEAQARVEAKAQELLAEMPLNELRQARGLSQKMLSEVLQVQQPAIAKMERRTDMYISTLRSHIEAMGGQLEVIARFPDGAVKISNFADIEEAGA	MVKKFSDLRAQMSPEAQARVEAKAQELLAEMPLNELRQARGLSQKMLSEVLQVQQPAIAKMERRTDMYISTLRSHIEAMGGQLEVIARFPDGAVKISNFADIEEAGA
CrlA	1	107	APA77_RS08135	transcriptional regulator	Pseudomonas aeruginosa WH-SGI-V-07651 (contig14)	1	107	107	100.0	0	0	0	198	MVKKFSDLRAQMSPEAQARVEAKAQELLAEMPLNELRQARGLSQKMLSEVLQVQQPAIAKMERRTDMYISTLRSHIEAMGGQLEVIARFPDGAVKISNFADIEEAGA	MVKKFSDLRAQMSPEAQARVEAKAQELLAEMPLNELRQARGLSQKMLSEVLQVQQPAIAKMERRTDMYISTLRSHIEAMGGQLEVIARFPDGAVKISNFADIEEAGA
CrlA	1	107	AN469_RS08405	transcriptional regulator	Pseudomonas aeruginosa PHLS08959 (scaffold14.1)	1	107	107	100.0	0	0	0	198	MVKKFSDLRAQMSPEAQARVEAKAQELLAEMPLNELRQARGLSQKMLSEVLQVQQPAIAKMERRTDMYISTLRSHIEAMGGQLEVIARFPDGAVKISNFADIEEAGA	MVKKFSDLRAQMSPEAQARVEAKAQELLAEMPLNELRQARGLSQKMLSEVLQVQQPAIAKMERRTDMYISTLRSHIEAMGGQLEVIARFPDGAVKISNFADIEEAGA
CrlA	1	107	DQH13_RS05675	helix-turn-helix domain-containing protein	Pseudomonas aeruginosa VET-31 (NODE_21_contig)	1	107	107	100.0	0	0	0	198	MVKKFSDLRAQMSPEAQARVEAKAQELLAEMPLNELRQARGLSQKMLSEVLQVQQPAIAKMERRTDMYISTLRSHIEAMGGQLEVIARFPDGAVKISNFADIEEAGA	MVKKFSDLRAQMSPEAQARVEAKAQELLAEMPLNELRQARGLSQKMLSEVLQVQQPAIAKMERRTDMYISTLRSHIEAMGGQLEVIARFPDGAVKISNFADIEEAGA
CrlA	1	107	EQH77_RS19725	helix-turn-helix domain-containing protein	Pseudomonas aeruginosa Pae70 (contig26)	1	107	107	100.0	0	0	0	198	MVKKFSDLRAQMSPEAQARVEAKAQELLAEMPLNELRQARGLSQKMLSEVLQVQQPAIAKMERRTDMYISTLRSHIEAMGGQLEVIARFPDGAVKISNFADIEEAGA	MVKKFSDLRAQMSPEAQARVEAKAQELLAEMPLNELRQARGLSQKMLSEVLQVQQPAIAKMERRTDMYISTLRSHIEAMGGQLEVIARFPDGAVKISNFADIEEAGA
CrlA	1	107	NT74_RS08245	transcriptional regulator	Pseudomonas aeruginosa AZPAE15058 (contig_9)	1	107	107	100.0	0	0	0	198	MVKKFSDLRAQMSPEAQARVEAKAQELLAEMPLNELRQARGLSQKMLSEVLQVQQPAIAKMERRTDMYISTLRSHIEAMGGQLEVIARFPDGAVKISNFADIEEAGA	MVKKFSDLRAQMSPEAQARVEAKAQELLAEMPLNELRQARGLSQKMLSEVLQVQQPAIAKMERRTDMYISTLRSHIEAMGGQLEVIARFPDGAVKISNFADIEEAGA
[truncated: 2,410 more rows]
